# Supplementary material for: Visualizing set relationships: EVenn's comprehensive approach to Venn diagrams
Source: Imeta. 2024 Apr 11;3(3):e184. doi: 10.1002/imt2.184 (PMC11183158; doi:10.1002/imt2.184)
Supplement: Supplementary file 2 — Table S1: The differential metabolites of five parts of Poria cocos. Table S2: The count matrix of differentially regulated genes of the three cell types after an anticancer drug treatment. Table S3: Enhancers in ESCs, their locations, their associated genes, and background‐subtracted total ChIP‐seq reads per million values for Oct4, Sox2, Nanog, Med1, H3K27Ac, Klf4, and Esrrb. Table S4: The ChIP‐seq data for Sox2, Nanog, Klf4, Esrrb, H3K27ac, Med1, H3K4me1. Table S5: Abundance of OTUs in knock‐out (KO), wild‐type (WT), and overexpression (OE) microbiome. Table S6: The OTUs in knock‐out (KO), wild‐type (WT), and overexpression (OE) microbiome in two‐column format. Table S7: The target gene and its annotated biological process description. [file IMT2-3-e184-s002.xlsx]

## Sheet: Table S1
Table S1. The differential metabolites of five parts of Poria cocos.
Metabolite	Tissue
mws0217	FS1
pme2292	FS1
pme1987	FS1
Lmgn000188	FS1
MWS1787	FS1
MWS2040	FS1
MWSmce461	FS1
mws4052	FS1
pme1841	FS1
MWSmce585	FS1
pme3033	FS1
pme3011	FS1
pme3017	FS1
ML10172161	FS1
mws0574	FS1
mws0206	FS1
mws0576	FS1
pme1975	FS1
pmb0484	FS1
pme0010	FS1
pme2433	FS1
mws0267	FS1
mws0255	FS1
pme2122	FS1
pme0257	FS1
pme0006	FS1
pme0271	FS1
mws0823	FS1
mws0256	FS1
pme3096	FS1
mws0230	FS1
mws0671	FS1
pmp001287	FS1
pma0134	FS1
pme0195	FS1
pmp001086	FS1
Rfmb319	FS1
ML10181668	FS1
Zmdp000376	FS1
mws0425	FS1
mws1587	FS1
pme0274	FS1
mws0258	FS1
mws0227	FS1
mws1167	FS1
mws0001	FS1
Lmgn000160	FS1
pme2527	FS1
MWSmce609	FS1
MWS1882	FS1
mws0275	FS1
Lmbn000198	FS1
Zmdp000972	FS1
pme0040	FS1
pmb0374	FS1
HJKP000649	FS1
mws0889	FS1
pme0033	FS1
MWSmce584	FS1
pma0948	FS1
pma2987	FS1
pme3207	FS1
pme2879	FS1
Hmsp000364	FS1
MWS3020	FS1
Lmqp000427	FS1
pme2380	FS1
Wmzn000227	FS1
pme0193	FS1
pme0026	FS1
pme0014	FS1
Zmgn000173	FS1
pmf0420	FS1
Lmxn006423	FS1
pme0183	FS1
pme1109	FS1
MWS2984	FS1
mws0943	FS1
pme0513	FS1
mws0437	FS1
MWSslk102	FS1
mws0254	FS1
pme2165	FS1
pmf0174	FS1
Zmdp000917	FS1
pme0128	FS1
pme1383	FS1
Zmzn000078	FS1
Lmbn003524	FS1
MA10039492	FS1
mws0242	FS1
Zmyn000155	FS1
MWSmce119	FS1
Hmfn000531	FS1
pme2596	FS1
pmb1754	FS1
MWS1816	FS1
mws0237	FS1
mws0736	FS1
mws5041	FS1
pme0122	FS1
Zmjp000182	FS1
pme3388	FS1
MWSslk080	FS1
Zmzp000145	FS1
pme0075	FS1
pme0278	FS1
mws0281	FS1
Zmyn000453	FS1
mws0277	FS1
Zmyn000108	FS1
Zmpn000199	FS1
Hmcn000192	FS1
mws0863	FS1
pmb2507	FS1
MWS1900	FS1
pme1228	FS1
pme2755	FS1
mws2608	FS1
mws4174	FS1
pme2773	FS1
MWS4296	FS1
mws5042	FS1
pma6455	FS1
pme2827	FS1
MWS2910	FS1
MWS2430	FS1
mws0359	FS1
pme3732	FS1
ML10180524	FS1
MWSmce295	FS1
mws0248	FS1
MWS5231	FS1
Lmhp002031	FS1
Lmrj002087	FS1
pme3961	FS1
Rfmb087	FS1
pme2117	FS1
Zmgn000503	FS1
Rfmb320	FS1
mws0397	FS1
pmn001691	FS1
mws0217	FS2
pme2292	FS2
pme1987	FS2
Lmgn000188	FS2
MWS1787	FS2
MWS2040	FS2
MWSmce461	FS2
mws4052	FS2
pme1841	FS2
MWSmce585	FS2
pme3033	FS2
pme3011	FS2
pme3017	FS2
ML10172161	FS2
mws0574	FS2
mws0206	FS2
mws0576	FS2
pme1975	FS2
pmb0484	FS2
pme0010	FS2
pme2433	FS2
mws0267	FS2
mws0255	FS2
pme2122	FS2
pme0257	FS2
pme0006	FS2
pme0271	FS2
mws0823	FS2
mws0256	FS2
pme3096	FS2
mws0230	FS2
mws0671	FS2
pmp001287	FS2
pma0134	FS2
pme0195	FS2
pmp001086	FS2
Rfmb319	FS2
ML10181668	FS2
Zmdp000376	FS2
mws0425	FS2
mws1587	FS2
pme0274	FS2
mws0258	FS2
mws0227	FS2
mws1167	FS2
mws0001	FS2
Lmgn000160	FS2
pme2527	FS2
MWSmce609	FS2
MWS1882	FS2
mws0275	FS2
Lmbn000198	FS2
Zmdp000972	FS2
pme0040	FS2
pmb0374	FS2
HJKP000649	FS2
mws0889	FS2
pme0033	FS2
MWSmce584	FS2
pma0948	FS2
pma2987	FS2
pme3207	FS2
pme2879	FS2
Hmsp000364	FS2
MWS3020	FS2
Lmqp000427	FS2
pme2380	FS2
Wmzn000227	FS2
pme0193	FS2
pme0026	FS2
pme0014	FS2
Zmgn000173	FS2
Lmxn006423	FS2
pme0183	FS2
pme1109	FS2
mws0943	FS2
pme0513	FS2
mws0437	FS2
MWSslk102	FS2
mws0254	FS2
pme2165	FS2
pmf0174	FS2
pme0128	FS2
pme1383	FS2
Zmzn000078	FS2
Lmbn003524	FS2
MA10039492	FS2
mws0242	FS2
Zmyn000155	FS2
MWSmce119	FS2
Hmfn000531	FS2
pmb1754	FS2
MWS1816	FS2
Zmgn000447	FS2
mws0237	FS2
mws0736	FS2
mws5041	FS2
pme0122	FS2
Zmjp000182	FS2
pme3388	FS2
MWSslk080	FS2
Zmzp000145	FS2
pme0075	FS2
pme0278	FS2
mws0281	FS2
Zmyn000453	FS2
mws0277	FS2
Zmyn000108	FS2
Zmpn000199	FS2
Hmcn000192	FS2
mws0863	FS2
pmb2507	FS2
MWS1900	FS2
pme1228	FS2
pme2755	FS2
mws2608	FS2
mws4174	FS2
pme2773	FS2
MWS4296	FS2
mws5042	FS2
pma6455	FS2
MWS0552	FS2
pme2827	FS2
MWS2910	FS2
MWS2430	FS2
mws0359	FS2
pme3732	FS2
ML10180524	FS2
MWSmce295	FS2
mws0248	FS2
MWS5231	FS2
Lmhp002031	FS2
Lmrj002087	FS2
pme3961	FS2
Rfmb087	FS2
pme2117	FS2
mws0879	FS2
Hmlp003129	FS2
mws0097	FS2
Lmdn004267	FS2
Lmmn002274	FS2
mws0217	FS3
pme2292	FS3
pme1987	FS3
Lmgn000188	FS3
MWS1787	FS3
MWS2040	FS3
MWSmce461	FS3
mws4052	FS3
pme1841	FS3
MWSmce585	FS3
pme3033	FS3
pme3011	FS3
pme3017	FS3
ML10172161	FS3
mws0574	FS3
mws0206	FS3
mws0576	FS3
pme1975	FS3
pmb0484	FS3
pme0010	FS3
pme2433	FS3
mws0267	FS3
mws0255	FS3
pme2122	FS3
pme0257	FS3
pme0006	FS3
pme0271	FS3
mws0823	FS3
mws0256	FS3
pme3096	FS3
mws0230	FS3
mws0671	FS3
pmp001287	FS3
pma0134	FS3
pme0195	FS3
pmp001086	FS3
Rfmb319	FS3
ML10181668	FS3
Zmdp000376	FS3
mws0425	FS3
mws1587	FS3
pme0274	FS3
mws0258	FS3
mws0227	FS3
mws1167	FS3
mws0001	FS3
Lmgn000160	FS3
pme2527	FS3
MWSmce609	FS3
MWS1882	FS3
mws0275	FS3
Lmbn000198	FS3
Zmdp000972	FS3
pmb0374	FS3
HJKP000649	FS3
mws0889	FS3
pme0033	FS3
MWSmce584	FS3
pma0948	FS3
pma2987	FS3
pme3207	FS3
pme2879	FS3
Hmsp000364	FS3
MWS3020	FS3
Lmqp000427	FS3
pme2380	FS3
Wmzn000227	FS3
pme0026	FS3
pme0014	FS3
Zmgn000173	FS3
pmf0420	FS3
Lmxn006423	FS3
pme0183	FS3
pme1109	FS3
mws0943	FS3
pme0513	FS3
mws0437	FS3
MWSslk102	FS3
mws0254	FS3
pme2165	FS3
pmf0174	FS3
pme0128	FS3
mws2125	FS3
pme1383	FS3
Zmzn000078	FS3
Lmbn003524	FS3
MA10039492	FS3
mws0242	FS3
Zmyn000155	FS3
MWSmce119	FS3
Hmfn000531	FS3
pme2596	FS3
pmb1754	FS3
MWS1816	FS3
Zmgn000447	FS3
mws0237	FS3
mws0736	FS3
mws5041	FS3
pme0122	FS3
Zmjp000182	FS3
pme3388	FS3
MWSslk080	FS3
Zmzp000145	FS3
pme0075	FS3
pme0278	FS3
mws0281	FS3
Zmyn000453	FS3
mws0277	FS3
Zmyn000108	FS3
Zmpn000199	FS3
Hmcn000192	FS3
mws0863	FS3
pmb2507	FS3
MWS1900	FS3
pme1228	FS3
pme2755	FS3
mws2608	FS3
mws4174	FS3
pme2773	FS3
MWS4296	FS3
mws5042	FS3
pma6455	FS3
Lmhp001670	FS3
MWS0552	FS3
pme2827	FS3
MWS2910	FS3
MWS2430	FS3
MWS5231	FS3
Lmhp002031	FS3
Lmrj002087	FS3
pme3961	FS3
Rfmb087	FS3
pme2117	FS3
Zmgn000503	FS3
Rfmb320	FS3
pme0243	FS3
Lmmn003748	FS3
mws0217	FS4
pme2292	FS4
pme1987	FS4
Lmgn000188	FS4
MWS1787	FS4
MWS2040	FS4
MWSmce461	FS4
mws4052	FS4
pme1841	FS4
MWSmce585	FS4
pme3033	FS4
pme3011	FS4
pme3017	FS4
ML10172161	FS4
mws0574	FS4
mws0206	FS4
mws0576	FS4
pme1975	FS4
pmb0484	FS4
pme0010	FS4
pme2433	FS4
mws0267	FS4
mws0255	FS4
pme2122	FS4
pme0257	FS4
pme0006	FS4
pme0271	FS4
mws0823	FS4
mws0256	FS4
pme3096	FS4
mws0230	FS4
mws0671	FS4
pmp001287	FS4
pma0134	FS4
pme0195	FS4
pmp001086	FS4
Rfmb319	FS4
ML10181668	FS4
Zmdp000376	FS4
mws0425	FS4
mws1587	FS4
pme0274	FS4
mws0258	FS4
mws0227	FS4
mws1167	FS4
mws0473	FS4
mws0001	FS4
Lmgn000160	FS4
pme2527	FS4
MWSmce609	FS4
MWS1882	FS4
mws0275	FS4
Lmbn000198	FS4
Zmdp000972	FS4
pmb0374	FS4
HJKP000649	FS4
mws0889	FS4
MWSmce584	FS4
pma0948	FS4
pma2987	FS4
pme3207	FS4
pme2879	FS4
Hmsp000364	FS4
MWS3020	FS4
Lmqp000427	FS4
pme2380	FS4
Wmzn000227	FS4
pme0193	FS4
pme0026	FS4
pme0014	FS4
Zmgn000173	FS4
Lmxn006423	FS4
pme0183	FS4
pme1109	FS4
mws0943	FS4
pme0513	FS4
mws0437	FS4
MWSslk102	FS4
mws0254	FS4
pme2165	FS4
pmf0174	FS4
Zmdp000917	FS4
pme0128	FS4
mws2125	FS4
pme1383	FS4
Zmzn000078	FS4
Lmbn003524	FS4
MA10039492	FS4
mws0242	FS4
Zmyn000155	FS4
MWSmce119	FS4
Hmfn000531	FS4
Lmbn001754	FS4
Zmgn001448	FS4
pmb3101	FS4
pme2596	FS4
pmb1754	FS4
MWS1816	FS4
Zmgn000447	FS4
mws0237	FS4
mws0736	FS4
mws5041	FS4
pme0122	FS4
Zmjp000182	FS4
pme3388	FS4
MWSslk080	FS4
Zmzp000145	FS4
pme0075	FS4
pme0278	FS4
mws0281	FS4
Zmyn000453	FS4
mws0277	FS4
mws0282	FS4
Lmyn003131	FS4
Zmyn000108	FS4
Zmpn000199	FS4
Hmcn000192	FS4
mws0863	FS4
pmb2507	FS4
MWS1900	FS4
MWSmce257	FS4
pme1228	FS4
pme2755	FS4
mws2608	FS4
mws4174	FS4
pme2773	FS4
MWS4296	FS4
mws5042	FS4
pma6455	FS4
Lmhp001670	FS4
MWS0552	FS4
pme2827	FS4
MWS2910	FS4
MWS2430	FS4
mws0359	FS4
pme3732	FS4
ML10180524	FS4
MWSmce295	FS4
mws0248	FS4
MWS5231	FS4
Lmhp002031	FS4
Lmrj002087	FS4
pme0243	FS4
mws0217	FS5
pme2292	FS5
pme1987	FS5
Lmgn000188	FS5
MWS1787	FS5
MWS2040	FS5
MWSmce461	FS5
mws4052	FS5
pme1841	FS5
MWSmce585	FS5
pme3033	FS5
pme3011	FS5
pme3017	FS5
ML10172161	FS5
mws0574	FS5
mws0206	FS5
mws0576	FS5
pme1975	FS5
pmb0484	FS5
pme0010	FS5
pme2433	FS5
mws0267	FS5
mws0255	FS5
pme2122	FS5
pme0257	FS5
pme0006	FS5
pme0271	FS5
mws0823	FS5
mws0256	FS5
pme3096	FS5
mws0230	FS5
mws0671	FS5
pmp001287	FS5
pma0134	FS5
pme0195	FS5
pmp001086	FS5
Rfmb319	FS5
ML10181668	FS5
Zmdp000376	FS5
mws0425	FS5
mws1587	FS5
pme0274	FS5
mws0258	FS5
mws0227	FS5
mws1167	FS5
mws0473	FS5
mws0001	FS5
Lmgn000160	FS5
pme2527	FS5
MWSmce609	FS5
MWS1882	FS5
mws0275	FS5
Lmbn000198	FS5
Zmdp000972	FS5
pme0040	FS5
pmb0374	FS5
HJKP000649	FS5
mws0889	FS5
pme0033	FS5
MWSmce584	FS5
pma0948	FS5
pma2987	FS5
pme3207	FS5
pme2879	FS5
Hmsp000364	FS5
MWS3020	FS5
Lmqp000427	FS5
pme2380	FS5
Wmzn000227	FS5
pme0193	FS5
pme0026	FS5
pme0014	FS5
Zmgn000173	FS5
Lmxn006423	FS5
pme0183	FS5
pme1109	FS5
MWS2984	FS5
mws0943	FS5
pme0513	FS5
mws0437	FS5
MWSslk102	FS5
mws0254	FS5
pme2165	FS5
pmf0174	FS5
Zmdp000917	FS5
pme0128	FS5
mws2125	FS5
pme1383	FS5
Zmzn000078	FS5
Lmbn003524	FS5
MA10039492	FS5
mws0242	FS5
Zmyn000155	FS5
MWSmce119	FS5
Hmfn000531	FS5
Lmbn001754	FS5
Zmgn001448	FS5
pmb3101	FS5
pme2596	FS5
pmb1754	FS5
MWS1816	FS5
Zmgn000447	FS5
mws0237	FS5
mws0736	FS5
mws5041	FS5
pme0122	FS5
Zmjp000182	FS5
pme3388	FS5
MWSslk080	FS5
Zmzp000145	FS5
pme0278	FS5
mws0281	FS5
Zmyn000453	FS5
mws0277	FS5
mws0282	FS5
Lmyn003131	FS5
Zmyn000108	FS5
Zmpn000199	FS5
Hmcn000192	FS5
mws0863	FS5
pmb2507	FS5
MWS1900	FS5
MWSmce257	FS5
pme1228	FS5
pme2755	FS5
mws2608	FS5
mws4174	FS5
pme2773	FS5
MWS4296	FS5
mws5042	FS5
pma6455	FS5
Lmhp001670	FS5
ML10180524	FS5
MWSmce295	FS5
mws0248	FS5
MWS5231	FS5
Lmhp002031	FS5
Lmrj002087	FS5
pme3961	FS5
pme1738	FS5
Rfmb087	FS5
pme2117	FS5
Zmgn000503	FS5
Rfmb320	FS5
MWS3270	FS5
Lmbn005487	FS5
pmb0532	FS5

## Sheet: Table S2
Table S2. The count matrix of differentially regulated genes of the three cell-types after an anti-cancer drug treatment.
Intersection	Count
eRMS	320
GBM	516
NCCIT	666
eRMS&GBM	100
eRMS&NCCIT	36
GBM&NCCIT	72
eRMS&GBM&NCCIT	15

## Sheet: Table S3
Table S3. Enhancers in ESCs, their locations, their associated genes, and background-subtracted total ChIP-seq reads per million values for Oct4, Sox2, Nanog, Med1, H3K27Ac, Klf4, and Esrrb.
ID	chrom	start	end	Gene	isSuper	Oct4	Sox2	Nanog	Klf4	Esrrb	H3K27ac	Med1	H3K4me1	DNase
INT_STITCHED_45	chr1	13049615	13094765	NM_001081209	YES	20317.5	20525.2	24796.4	11603.5	13838.5	29036	24697	33067.9	15775.4
INT_STITCHED_88	chr1	34130107	34134640	NM_133833	YES	3694.39	3784.15	6250.1	3066.12	2993.14	8856.58	7250.53	2513.1	4143.62
INT_STITCHED_100	chr1	36070190	36074608	NM_015818	YES	3101.44	2664.94	4254.98	2331.82	4975.11	11455	6296.98	5153.6	6391.52
INT_STITCHED_101	chr1	36111164	36118698	NM_015818	YES	4475.95	4226.57	5197.71	3025.65	8412.46	17090.1	8433.56	11936.9	7643.24
INT_STITCHED_108	chr1	37039139	37045411	NM_018872	YES	11539.9	15173.2	19694.7	2944.08	6280.78	14611.3	18350	8017.5	15307.4
INT_STITCHED_230	chr1	72260528	72261272	NM_001005423	YES	896.818	1199.18	1952.93	1438.3	3196.52	3566.66	7057.73	841.538	1290.77
INT_STITCHED_237	chr1	72839563	72858199	NM_008342	YES	2705.95	4006.74	7079.82	890.801	3468.16	9459.63	11092.1	9226.68	6981.05
INT_STITCHED_282	chr1	84857219	84887132	NM_025386	YES	8238.04	5827.05	8073.52	1630.26	17460.2	25061.1	17932.8	23526.6	20050.7
INT_STITCHED_315	chr1	91766947	91773527	NM_010262	YES	2912.31	2630.68	3468.98	2114.15	2052.96	4989.61	5796.98	9602.19	4877.75
INT_STITCHED_368	chr1	120538712	120545414	NM_023755	YES	3686.77	3807.41	4387.13	2351.06	21158.2	16884.3	11413.5	10213.2	6518.37
INT_STITCHED_372	chr1	120971968	120973737	NM_001081125	YES	3665.01	3113.09	6794.2	4165.64	20003.7	5085.7	13554.8	941.462	8615.56
INT_STITCHED_374	chr1	121201424	121202481	NM_008381	YES	1342.28	1429.38	4380.42	879.53	15375.8	976.457	7625.62	1018.1	3922.32
INT_STITCHED_376	chr1	121295085	121296031	NM_008381	YES	1530.15	1328.28	3683.82	986.394	5160.81	681.782	9137.32	341.222	3968.19
INT_STITCHED_449	chr1	137071028	137096284	NM_134438	YES	6038.71	4005.6	5776.05	6008.4	13398.3	26357.2	11494	19798.2	8508.75
INT_STITCHED_464	chr1	138586629	138593131	NM_001160251	YES	2054.63	1027.32	4203.54	3353.73	5165.19	8199.02	8236.73	7489	6789.39
INT_STITCHED_466	chr1	138841643	138850970	NM_001159769	YES	5086.01	4779.15	7653.74	3519.08	10891.1	15308.4	8345.8	4952.64	7582.85
INT_STITCHED_508	chr1	154939892	154943709	NM_008485	YES	5676.64	5283.11	5796.5	1663.45	3847.92	14532.8	8205.02	3004.74	7727.9
INT_STITCHED_556	chr1	168054897	168073079	NM_021610	YES	7534.62	4845.5	8096.44	5427.33	14323.8	44056.8	11287.4	11221.9	15669.2
INT_STITCHED_559	chr1	169201106	169220423	NM_030724	YES	5441.6	3531.15	5883.96	5186.61	15668	34397.8	7039.11	14854.8	7348.19
INT_STITCHED_610	chr1	182818684	182819554	NM_177099	YES	4217.76	2689.17	5732.69	2504.64	2780.52	2621.92	16137.5	53.244	4042.63
INT_STITCHED_611	chr1	182854521	182864307	NM_010094	YES	7772.04	7819.99	13446.9	509.851	4699.24	6249.34	17607.9	7438.34	4274.52
INT_STITCHED_615	chr1	183948212	183961841	NM_010135	YES	7576.36	8411.82	11914.5	2845.74	9165.5	27894.5	9897.38	6371.56	10058.2
INT_STITCHED_746	chr2	20574602	20591747	NM_001177631	YES	10024.7	8023.86	9241.16	2089.98	6880.29	26720.5	28371.5	21697	13805.2
INT_STITCHED_803	chr2	30913257	30925299	NM_001177650	YES	4667.48	3814.91	3309.14	1007.92	6702.58	32895.1	6293.15	12144.4	5822.31
INT_STITCHED_812	chr2	32008891	32030736	NM_001159634	YES	6131.89	3999.82	5483.1	4275.07	5819.51	75636.1	24676.1	23522.7	8349.16
INT_STITCHED_817	chr2	33282029	33300860	NM_001085507	YES	6212.35	3302.96	3939.45	5545.73	15416.9	40236.2	17315.1	23851.3	10404.1
INT_STITCHED_928	chr2	71488013	71494617	NM_201366	YES	3700.88	2911.04	4676.29	2920.95	11063	12102.5	10072.4	8138.77	7965.08
INT_STITCHED_931	chr2	71575856	71583914	NM_201366	YES	4051.56	2029	2142.62	222.401	6033.83	12797.7	5920.21	5548.74	3481.86
INT_STITCHED_1196	chr2	152002668	152003777	NM_009328	YES	1044.9	1725.16	811.677	1462.77	12433.2	6497.74	10768.6	568.362	3662.14
INT_STITCHED_1198	chr2	152552277	152563676	NM_010495	YES	2782.5	1592.44	4523.12	3439.08	2742.6	14751.4	7309.04	6324.17	5672.14
INT_STITCHED_1210	chr2	154242651	154254374	NM_009823	YES	9655.06	8507.38	9067.74	3234.38	27599.5	27780	46897.9	11418.2	12468.6
INT_STITCHED_1256	chr2	162856904	162860933	NM_172150	YES	5883.95	6116.02	5670.41	245.769	6664.37	4986.69	8587.81	5408.93	4595.88
INT_STITCHED_1257	chr2	162877048	162893236	NM_008652	YES	11171.3	9403.61	8756.09	3990.34	29237.1	58819.1	35178.1	10488.2	16683.4
INT_STITCHED_1279	chr2	165981373	165983444	NM_028072	YES	4178.04	2478.78	2781.35	3895.14	4100.58	6795.78	9903.11	1642.51	5425.4
INT_STITCHED_1300	chr2	168589688	168617170	NM_201395	YES	7832.37	7087.61	7431.13	2984.55	16909.7	44105.9	11438	16618.4	13100.7
INT_STITCHED_1392	chr3	9641461	9655131	NM_133218	YES	6333.31	5090.71	5931.41	2461.97	13525.1	17433.4	7586.85	14467	5272.52
INT_STITCHED_1480	chr3	34544904	34553511	NM_011443	YES	13940.8	8539.87	12960.4	644.664	910.621	46750.6	23559.1	1966.7	9614.02
INT_STITCHED_1482	chr3	34633687	34660705	NM_011443	YES	14346.6	11107.1	35744.8	8562	48421.7	28922.8	100729	26839.7	22095.3
INT_STITCHED_1607	chr3	88375442	88380083	NM_025448	YES	13240.8	11906	17622.3	1360.28	3050.07	6451.92	6983.31	4255.33	9739.14
INT_STITCHED_1626	chr3	95455034	95468269	NM_008562	YES	5926.63	2823.03	4715.63	4544.9	27367.3	45159.1	48797.4	11915.5	16992.4
INT_STITCHED_1629	chr3	96380383	96382115	NM_027241	YES	1595.69	1247.39	2109.92	1547.54	12457.1	9183.76	13947.1	1074.53	5947.17
INT_STITCHED_1630	chr3	96479158	96484864	NM_001081139	YES	3956.54	3747.13	4173.94	3752.27	2664.13	11729.3	10072.2	7580.42	4574.5
INT_STITCHED_1658	chr3	103008304	103019058	NM_026602	YES	6166.34	11607.9	9699.03	1381.89	6314.75	18758.2	9949.6	9501.16	8777.41
INT_STITCHED_1732	chr3	129247012	129261362	NM_130450	YES	6288.17	4850.3	7618.41	2572.95	14098.9	13447.4	10205.7	14589.6	6354.18
INT_STITCHED_1744	chr3	133181431	133197648	NM_001040400	YES	11767.1	9923.18	26153.2	5598.11	11317.8	11814.1	13192.5	15458	13735.8
INT_STITCHED_1749	chr3	135208956	135210744	NM_027288	YES	3753.37	4968.32	11247.1	2065.5	15791.8	2672.52	19921.2	1189.74	5565.51
INT_STITCHED_1973	chr4	55469259	55491081	NM_010637	YES	15083.4	20359.9	29112.7	5156.54	22878.2	33176	52855.1	26009.6	15646.4
INT_STITCHED_2076	chr4	98507649	98514709	NM_172872	YES	2139.89	2447.7	2670.8	3332.32	9984.96	8180.42	11022.1	5632.47	4954
INT_STITCHED_2152	chr4	118743867	118745786	NM_011400	YES	3549.57	2850.48	4272.85	3041.61	6967.7	11522.1	29167.6	724.423	7147.32
INT_STITCHED_2175	chr4	123300547	123303179	NM_009600	YES	3447.13	4905.26	6814.77	2174.56	4338.06	5205.04	7740.98	2731.49	3980.11
INT_STITCHED_2192	chr4	125211671	125223450	NM_008049	YES	7416.06	4029.6	5956.64	2507.75	21490.8	14520	8632.83	8131.04	5295.84
INT_STITCHED_2205	chr4	126875757	126879027	NM_198618	YES	4425.94	3838.65	3842.25	2751.05	9522.24	15169.5	7010.88	2870.41	4263.43
INT_STITCHED_2223	chr4	130178808	130180168	NM_001159603	YES	1393.18	2401.9	1023.94	4690.37	2639.35	6020.31	10637.8	70.856	7240.91
INT_STITCHED_2224	chr4	130195646	130196547	NM_001159603	YES	1408.44	2032.84	2501.99	1232.03	6152.12	3709.87	6900.31	1624.95	2558.75
INT_STITCHED_2265	chr4	137148873	137153839	NM_130879	YES	3158.87	1577.7	4537.43	1336.35	5354.84	28132.9	8386.08	794.56	5791.35
INT_STITCHED_2268	chr4	137329436	137357766	NM_007431	YES	10371.6	8193.04	7898.4	3663.07	12606.9	41633.8	10363.1	24222.2	9807.85
INT_STITCHED_2273	chr4	138000554	138006368	NM_025451	YES	5450.62	3262.24	2550.02	1788.97	6153.54	8085.53	5826.21	3044.79	4835.5
INT_STITCHED_2291	chr4	140826072	140840922	NM_010139	YES	5591.02	3323.43	2371.55	10314.8	13785.3	76816.1	52505.1	15644.5	10507.9
INT_STITCHED_2292	chr4	141120768	141126477	NR_030695	YES	4183.56	7054.04	6507.69	4510.11	9315.95	5197.47	21302	6491.13	10973.8
INT_STITCHED_2295	chr4	141616653	141627603	NR_027137	YES	6736.44	4435.85	3989.09	5283.38	24647.4	48220.5	17706.2	14089.4	8254.11
INT_STITCHED_2297	chr4	141721916	141726166	NM_144531	YES	2776.95	2692.8	3692.82	1618.4	8800.48	30834.2	10247.6	3843.7	2684.3
INT_STITCHED_2317	chr4	147459254	147463850	NM_009642	YES	2174.83	2084.75	4015.07	2488.27	9998.6	22321.9	6892.62	2042	4436.98
INT_STITCHED_2354	chr4	154537213	154538078	NM_011385	YES	1152.7	407.761	810.938	1136.96	14451.4	6004.31	6139.08	388.471	534.138
INT_STITCHED_2355	chr4	154563584	154564383	NM_011385	YES	682.506	1147.76	849.097	1034.15	3970.39	3373.94	6433.15	523.665	398.301
INT_STITCHED_2465	chr5	33873714	33880481	NM_178390	YES	10707.4	7463.32	15056.6	3437.64	19200.7	23131.6	13188.9	4914.2	7772.58
INT_STITCHED_2510	chr5	53933177	53947327	NM_001080928	YES	4041.24	1702.24	3697.39	1724.88	23943.2	12648.7	13768	16445.1	12036
INT_STITCHED_2535	chr5	65255735	65256794	NM_008453	YES	1626.52	2123.61	1876.97	5404.08	8088.32	5152.99	12018.4	522.193	3919.78
INT_STITCHED_2712	chr5	113758941	113775389	NR_030152	YES	7872.01	4477.15	5510.08	3534.68	8699.35	26925.4	14619	8135.18	11102.4
INT_STITCHED_2736	chr5	116845764	116860853	NM_030704	YES	6020.51	5424.5	7167.27	1970.62	12898.1	17518.3	8427.21	14895.9	5990.33
INT_STITCHED_2745	chr5	118884660	118896412	NM_172424	YES	9039.64	7702.26	12524.1	5722.05	30434.2	24088.1	23117.4	12097.5	21646
INT_STITCHED_2746	chr5	118951444	118960269	NM_172424	YES	1591.15	1603.5	1777.36	2435.7	6501.38	4774.32	7617.74	7035.29	2968.73
INT_STITCHED_2752	chr5	120029649	120037063	NM_011535	YES	4494.37	5636.12	13246.6	3603.95	10840	6323.4	10347.7	8704.04	5283.96
INT_STITCHED_2754	chr5	120129592	120171482	NM_011535	YES	17208.4	15428.1	27429.6	6455.25	19177.2	33771.7	25862.9	14774.6	20886.4
INT_STITCHED_2770	chr5	123584659	123590728	NM_175092	YES	5735.81	4324.16	8744.82	4842.46	6867.68	41539.9	20238.9	1546.38	14909.1
INT_STITCHED_2830	chr5	135417523	135421698	NM_009903	YES	5482.19	2954.23	4615.46	1747.65	6030.79	14537.8	8870.62	3303.26	5255.91
INT_STITCHED_3005	chr6	31834643	31852445	NM_029587	YES	2983.62	2016.97	3854.13	1025.4	19738.9	2944.45	10608.2	6939.22	6163.05
INT_STITCHED_3044	chr6	39370384	39371286	NM_018810	YES	1509.68	552.385	387.499	229.649	3211.39	2802.42	5885.37	428.179	5024.59
INT_STITCHED_3045	chr6	39395571	39396779	NM_018810	YES	4809.65	4635.22	4995.32	223.238	55.0848	1090.22	11446.5	593.249	6687.49
INT_STITCHED_3120	chr6	64961359	64985161	NM_007958	YES	8045.08	6202.8	10270.6	3394.17	16832.8	16183	32418.3	14935.8	15928.3
INT_STITCHED_3130	chr6	67061148	67064202	NM_007836	YES	4287.51	4272.55	5623.02	1734.06	14812.8	12572.4	9648.2	4507.09	7382.74
INT_STITCHED_3184	chr6	83839914	83844315	NM_001166371	YES	7019.15	9038.33	8832.81	507.875	8367.62	4930	8065.71	6242.38	3058.7
INT_STITCHED_3217	chr6	91640161	91661247	NM_009320	YES	6043.25	5172.4	7607.83	4402.76	10096	38195.2	9868.25	17918.9	7633.13
INT_STITCHED_3342	chr6	122290093	122293017	NM_007905	YES	10172.6	12137.2	11915.9	2683.06	14228.2	5097.7	39750.9	1929.84	14656
INT_STITCHED_3347	chr6	122612514	122614260	NM_139218	YES	1462.28	1233.37	1688.91	607.608	2806.17	4095.59	5805.45	1162.31	2356.05
INT_STITCHED_3348	chr6	122640118	122657871	NM_028016	YES	9520.93	5537.16	5874.47	4425.82	8281.77	22825	24332.3	13330.7	12899.3
INT_STITCHED_3349	chr6	122714316	122720862	NM_011401	YES	3549.9	3432.72	6245.54	3678.2	14236.2	19859.9	20774.4	6828.13	9570.25
INT_STITCHED_3360	chr6	125383335	125398024	NM_007657	YES	4054.16	4723.98	9218.82	5907.92	11426.6	25758.6	9984.11	12632.5	6736.38
INT_STITCHED_3429	chr6	142458188	142461905	NM_008492	YES	4047.07	3854.16	6882.03	472.059	16418.7	1726.92	5957.24	4009.16	1182.01
INT_STITCHED_3437	chr6	143047309	143065758	NM_029081	YES	4182.39	2542.27	3330.04	2455.56	6363.06	19030.1	11143.2	9434.82	6953.43
INT_STITCHED_3450	chr6	145223385	145225674	NM_021284	YES	5474.83	5268.59	7708.67	952.224	2973.87	4654.68	5803.76	1948.85	4739.83
INT_STITCHED_3467	chr7	3193004	3218183	NR_029640	YES	15704.1	16381.5	17804.1	7526	32974.4	43869.4	133680	29701.1	28590.8
INT_STITCHED_3475	chr7	4772296	4777612	NM_133777	YES	3057.76	2410.27	2324.69	1580.98	13670.1	11781.9	8098.93	8825.09	4272.47
INT_STITCHED_3481	chr7	13599334	13600325	NM_001024699	YES	3620.02	2309.62	5507.48	1499.68	9138.51	1257.98	7601.76	1314.96	5919.54
INT_STITCHED_3523	chr7	30982397	30983339	NM_009795	YES	1185.6	752.752	864.756	170.408	3291.82	3414.09	8402.07	354.757	2081.44
INT_STITCHED_3525	chr7	31248315	31250619	NR_004443	YES	3220.07	2920.55	1685.84	1502.44	11379.9	7567.03	11889.1	1608.19	3641.7
INT_STITCHED_3550	chr7	38812914	38816123	NM_011274	YES	5065.41	3843.1	4823.13	2354.44	7701.28	3012.61	9164.9	3915.3	6113.15
INT_STITCHED_3568	chr7	52806853	52814768	NM_025330	YES	4970.62	3635.36	4914.42	2086.39	6715.09	12840.5	6701.63	8271.97	5605.4
INT_STITCHED_3576	chr7	56592909	56604632	NM_175272	YES	11818	9726.57	9150.97	0	556.842	14720.6	6400.76	9022.02	3657.58
INT_STITCHED_3601	chr7	71092246	71102481	NM_021366	YES	9869.61	6943.42	3253.71	3464.55	22812.8	29872.9	10983.2	13319.8	6849.26
INT_STITCHED_3652	chr7	86355826	86368339	NM_018811	YES	3134.51	1836.91	3162.04	1093.64	5159.11	7345.13	9091.95	7733.03	6221.46
INT_STITCHED_3658	chr7	87159908	87169963	NM_001146000	YES	2083.4	3042.64	2999.41	2870.7	11327	15330.9	7482.93	9426.56	6600.1
INT_STITCHED_3661	chr7	87274999	87276022	NM_173011	YES	1495.73	1601.81	3861.52	2261.14	18592.7	3803.21	14459.2	917.631	3923.92
INT_STITCHED_3662	chr7	87333420	87345334	NM_013659	YES	4457.03	1423.72	2879.61	1124.68	4300.95	27493.9	6434.75	11221.8	8563.78
INT_STITCHED_3685	chr7	91027196	91051830	NM_023403	YES	5577.14	3870	3648.3	3823.2	13593	42353.2	6715.23	12250.5	12442.6
INT_STITCHED_3765	chr7	119831735	119835688	NM_001166584	YES	10367.9	8897.81	14309.1	4081.47	11016.6	9191.91	7769.23	3798.04	9978.56
INT_STITCHED_3856	chr7	140304156	140307245	NM_009980	YES	3042.66	2440.93	2414.67	4665.32	5363.74	9175.57	17788.3	1985.61	6558.26
INT_STITCHED_3890	chr7	147131117	147136231	NM_009482	YES	4642.49	1847.18	5862.18	295.078	10075.6	11379.7	13567.4	4703.35	5143.66
INT_STITCHED_3914	chr7	152036872	152050716	NM_010202	YES	7023.06	3948.31	7848.16	2167.97	28097.8	61561.5	31083.9	11162.4	9791.86
INT_STITCHED_3947	chr8	12499468	12504771	NM_024279	YES	7484.12	5907.01	4255.13	914.768	1498.1	10266.1	9826.46	5411.18	2990.89
INT_STITCHED_4014	chr8	35023426	35027483	NM_019733	YES	5109.39	4131.65	4557.23	3276.03	2946.6	10366	7597.14	2505.6	8967.59
INT_STITCHED_4033	chr8	37602064	37613850	NM_176952	YES	5037.34	4281.85	5551.21	2484.49	13787.3	22585.5	55684.1	11195.5	13392.4
INT_STITCHED_4034	chr8	37642521	37671979	NM_015802	YES	10357.4	7488.22	10036.3	1847.02	19409.9	40713.9	22199.5	29210.6	9347.02
INT_STITCHED_4046	chr8	44405736	44406755	NM_009556	YES	1426.19	1924.59	4446.1	4515.39	9546.91	854.533	8185.73	284.709	4849.01
INT_STITCHED_4116	chr8	74834685	74840663	NM_008452	YES	9927.66	9678.98	7822.21	1395.86	1249.4	10571.5	8582.02	8797.82	3874.94
INT_STITCHED_4163	chr8	87174072	87174643	NM_010499	YES	801.399	1017.35	2095.97	2593.48	15389.1	1832.91	13105.5	381.2	2240.83
INT_STITCHED_4167	chr8	87996475	87997654	NM_173866	YES	3232.94	3702.18	5501.8	793.231	4808.91	1514.07	9484.11	417.248	4214.69
INT_STITCHED_4179	chr8	91514813	91540176	NM_021390	YES	13756.9	13533.7	23186.9	10728.5	19823.7	33722.6	38158.6	18930.9	15035.2
INT_STITCHED_4190	chr8	93351924	93355292	NM_177224	YES	4053.05	3399.32	3276.73	2254.54	1045.76	14101.8	9415.24	2296.98	4851.6
INT_STITCHED_4546	chr9	56382386	56395769	NM_025812	YES	3569.25	1844.18	2206.86	3161.06	19792.1	11273.8	8448.69	8077.98	4231.7
INT_STITCHED_4555	chr9	58119837	58128504	NM_026942	YES	9640.3	12542	17026.3	3411.33	13540.5	24171.4	32669.4	15374.4	15992.3
INT_STITCHED_4657	chr9	78207143	78223442	NM_025274	YES	17066.7	13639	22802.3	2347.06	17387.8	21848.8	39582.1	17870.2	14291
INT_STITCHED_4748	chr9	110849422	110863371	NM_028838	YES	8497.73	5751.17	8037.41	7524.09	26285.5	43325.6	84137.6	16189.2	13576.6
INT_STITCHED_4766	chr9	114458126	114474355	NM_001042503	YES	5444.83	3041.31	5558.43	2874.16	4359.11	52974.7	10128.5	9664.37	10397.9
INT_STITCHED_4797	chr9	120585871	120600072	NM_025974	YES	6761.1	3351.44	4764.44	1201.4	4869.52	4780.06	6545.24	8558.94	3804.45
INT_STITCHED_4802	chr9	121244501	121254102	NM_175114	YES	2644.12	4690.09	3067.52	1787.71	15064	19729.1	6386.59	11058.4	5248.87
INT_STITCHED_4885	chr10	20802131	20830236	NM_001177776	YES	13319	15218.9	14460	2712.13	13501.6	9406.74	6503.5	13914.8	7875.02
INT_STITCHED_4891	chr10	21546502	21549691	NM_001161845	YES	4502.87	5943.98	6586.56	231.84	1154.42	9262.77	9177.3	2367.51	6473.35
INT_STITCHED_4893	chr10	21700576	21708946	NM_001161848	YES	8884.75	6109.26	11006.5	1007.75	8618.59	8169.96	14088.4	10619.9	4702.27
INT_STITCHED_4954	chr10	39977900	39978752	NM_026113	YES	859.924	376.754	587.88	2128.47	538.72	293.173	15572.1	198.26	3811.76
INT_STITCHED_4981	chr10	44110139	44112766	NR_035450	YES	4958.99	3867.99	5254.26	2760.98	5080.88	2929.63	7126	1677.6	5039.37
INT_STITCHED_5021	chr10	59420365	59437537	NM_029083	YES	7847.6	7342.75	12406.8	2567.21	9260.86	13282.5	7227.69	11256.2	4006.23
INT_STITCHED_5044	chr10	62346394	62361563	NM_027384	YES	9906.87	7408.54	14020.7	6187.44	32100.6	38491.3	70613.2	11302.4	17455
INT_STITCHED_5054	chr10	66380351	66383761	NM_178606	YES	7627.83	5485.67	11444	1263.4	7344.12	1871.07	7981.45	3237.8	4673.4
INT_STITCHED_5059	chr10	66546199	66564235	NM_178606	YES	12830.8	7216.2	19666.5	2113.82	12547.6	19433.8	9194.75	8347.06	13068.9
INT_STITCHED_5091	chr10	75335464	75345568	NM_024440	YES	5783.53	2043.03	1793.46	1874.29	8971.34	16203.8	9375.5	6291.76	4684.21
INT_STITCHED_5092	chr10	75400370	75401358	NM_175329	YES	968.042	1609.45	1663.1	1162.48	7300.83	2041.31	7224.35	280.592	1968.59
INT_STITCHED_5100	chr10	76655655	76662360	NM_009929	YES	3581.81	2836.22	5123.29	1636.69	9428.57	11969.8	7126.74	6815.63	6678.85
INT_STITCHED_5111	chr10	79508474	79515168	NM_008162	YES	9137.98	6293.7	8508.74	2436.62	10178.9	29310.3	17374.9	9707.64	8157.31
INT_STITCHED_5140	chr10	85002060	85006553	NM_001017525	YES	7352.79	8382.14	9122.14	5658.48	16758	14124.6	9517.07	5650.4	7796.7
INT_STITCHED_5325	chr11	8466451	8486876	NM_001083587	YES	4295.38	6864.84	7591.97	4164.66	26619.9	36591.4	15480.1	21270.6	14859.2
INT_STITCHED_5331	chr11	9015537	9017663	NM_001159401	YES	4476.72	5671.53	5250.79	1680.18	16223.7	4867.05	11537	1064.49	6255.54
INT_STITCHED_5340	chr11	12357626	12370205	NM_172496	YES	7749.92	6131	8680.77	3967.42	15598	18399.3	14205.5	10400.3	4549.82
INT_STITCHED_5427	chr11	33427175	33451476	NM_023146	YES	9448.23	13416.6	22682.6	6315.83	15868.6	25239	18415.3	21664.3	15987.6
INT_STITCHED_5484	chr11	52173182	52184686	NM_011694	YES	3941.27	1493.22	1630.12	1703.74	5960.22	39122.8	6216.76	6534.27	5210.16
INT_STITCHED_5499	chr11	54767341	54785832	NM_021327	YES	3981.11	4574.67	8376.42	2736.67	7854.98	30680.3	7207.79	12740.3	5967.05
INT_STITCHED_5533	chr11	62324296	62327251	NM_028448	YES	8217.26	4164.48	6482.38	3449.37	5250.44	18190.1	6423.87	2767.06	10832.1
INT_STITCHED_5553	chr11	66733372	66746990	NM_178656	YES	3640.09	3192.06	3108.99	1402.65	6235.68	7973.34	7356.44	10744.6	3279.21
INT_STITCHED_5555	chr11	66824791	66838230	NM_177392	YES	9506.75	5985.73	13183.7	3238.8	7387.42	18187	13430.9	10221.7	9778.22
INT_STITCHED_5565	chr11	69517060	69522803	NM_001034097	YES	4051.69	3865.61	3613.5	2252.98	6880.11	19679	13817.7	5930.8	8785.07
INT_STITCHED_5597	chr11	77697704	77718786	NM_008952	YES	13416.6	7410.32	6039.99	1699.21	16435.5	31327.9	16382.8	17348.4	11236.7
INT_STITCHED_5666	chr11	88481360	88491812	NM_054043	YES	7010.16	6547.13	6663.15	2592.1	15679	17915.8	11933	11579.8	6225.21
INT_STITCHED_5711	chr11	97517673	97524159	NM_139311	YES	3571.19	3062.04	3632.16	8176.9	20105.3	26553	28794.6	1150.62	13781.5
INT_STITCHED_5719	chr11	98823511	98826466	NM_001176528	YES	2701.76	4686.63	1378.51	1862.24	11592.8	19115.9	6930.07	567.951	2746.08
INT_STITCHED_5741	chr11	102190649	102193692	NM_011551	YES	8674.68	8737.67	5907.07	695.63	5024.3	6681.21	9652.7	4062.41	2246.65
INT_STITCHED_5752	chr11	104150171	104167544	NM_010838	YES	4117.4	1789.42	2013.53	4450.96	11393.2	30307.2	11808.4	12230.6	12951.6
INT_STITCHED_5768	chr11	107296669	107310982	NM_145823	YES	4143.61	2428.92	4534.36	5649.34	8991.43	15677	8594.96	13532.9	6721.38
INT_STITCHED_5819	chr11	116943025	116953583	NR_027059	YES	4177.8	1937.39	4915.8	4628.63	23652	31636	17177.9	11204.1	8945.79
INT_STITCHED_5831	chr11	117833701	117838253	NM_007707	YES	3540.09	6017.74	4430.46	2974.73	17875.7	19930.5	18571.2	5783.32	6370.52
INT_STITCHED_5875	chr12	12790432	12795881	NM_008709	YES	7094.6	6993.25	9088.39	5959.57	21387.3	17794.8	21915.9	6405.3	6036.4
INT_STITCHED_5876	chr12	12810177	12811020	NM_008709	YES	4085.68	3137.98	1535.52	724.811	14476.2	842.578	7204.53	1083.09	1186.44
INT_STITCHED_5880	chr12	12933791	12950936	NM_008709	YES	13498.3	9952.67	12190.1	3797.62	12582.7	45948.6	19835.1	6998.59	17964.5
INT_STITCHED_5995	chr12	55407498	55415046	NR_033689	YES	3004.1	1716.42	2382.15	768.386	3686.44	9793.53	11808.1	5184.72	1798.69
INT_STITCHED_6000	chr12	56587347	56607146	NM_010907	YES	5383.35	4951.73	9927.22	5761.51	6757.4	23533.1	7796.85	10917.2	8351.22
INT_STITCHED_6004	chr12	57385208	57400114	NM_145442	YES	8174.45	7770.5	18537.1	2074.92	24636.6	0	5867	6910.42	4354.04
INT_STITCHED_6112	chr12	87807046	87820319	NM_011934	YES	7403.68	3806.7	5833.48	3261.18	4009.77	48536.7	29515.2	10873.2	7712.94
INT_STITCHED_6113	chr12	87839385	87846192	NM_011934	YES	12698.5	13073.5	18762.1	4150.23	30756.1	29658.8	94897.7	7140.54	10222.1
INT_STITCHED_6118	chr12	88239069	88245155	NM_145836	YES	2106.36	797.266	2060.11	3391.73	6299.01	7792.51	11699.1	7095.06	2532.38
INT_STITCHED_6151	chr12	103940487	103953004	NM_172584	YES	3616.16	1265.47	1411.92	3117.98	5407.34	18371.2	6830.53	9832.1	6797.98
INT_STITCHED_6186	chr12	111655417	111656705	NM_001135001	YES	1124.55	913.063	1035.94	2734.04	8462.03	4846.1	6109.63	564.659	3748.6
INT_STITCHED_6187	chr12	111709296	111710794	NM_012023	YES	1841.04	913.78	1436.43	1546.68	4845.88	4483.36	9224.38	1698.58	1585.63
INT_STITCHED_6188	chr12	111725920	111743677	NM_012023	YES	4805.04	2013.64	1560.84	3936.73	3050.65	46743.5	10011.4	13553.9	5002.15
INT_STITCHED_6460	chr13	64069823	64082322	NM_008291	YES	5745.79	4734.62	6779.46	671.196	5554.56	8165.6	7249.42	9480.49	5047.1
INT_STITCHED_6544	chr13	96295094	96306119	NM_007974	YES	5314.05	4020.82	4782.65	4276.6	11223.5	12871.7	12552	9835.4	7981
INT_STITCHED_6557	chr13	98052562	98062842	NM_007930	YES	9751.61	5055.7	11508.5	974.544	6843.4	5945.95	6222.48	8166.43	6066.23
INT_STITCHED_6559	chr13	98202400	98225162	NM_007930	YES	3676.06	4008.39	6421.16	2542.52	1600.17	12275.5	7224.66	20770.3	10682.2
INT_STITCHED_6615	chr13	110418702	110442750	NR_035442	YES	8185.94	5511.8	8628.42	2248.49	12553.1	11437.2	6507.39	20197.9	6377.53
INT_STITCHED_6709	chr14	22293688	22308989	NM_017479	YES	6010.23	3970.61	11428.3	2339.52	11316.6	16623	9988.49	9004.64	8172.26
INT_STITCHED_6789	chr14	49273113	49283200	NM_144841	YES	5021.31	8792.84	14937.8	2840.5	4858.91	20529.1	7033.67	7370.57	9402.09
INT_STITCHED_6815	chr14	55704349	55705463	NM_001039198	YES	3240.18	1672.89	3390.46	3575.49	7568.96	4420.13	8593.51	1283.66	4750.76
INT_STITCHED_6859	chr14	64118817	64131901	NM_021480	YES	8891.89	7493.21	11490.4	3672.68	4093.98	28025.9	15479.7	10982.7	9313.19
INT_STITCHED_6864	chr14	65251303	65269514	NM_001081177	YES	6333.79	3225.17	7732.39	3339.9	1019.82	15173.4	6177.17	15688.8	5802.02
INT_STITCHED_6887	chr14	71022659	71035930	NM_013514	YES	6224.1	4133.92	7149.09	5312.38	6819.97	27102	14278.3	7844.49	11918.7
INT_STITCHED_6904	chr14	76894682	76915946	NM_009366	YES	6130.41	2768.57	3378.85	4308.09	12769	31728	25867.7	10929.7	13200.7
INT_STITCHED_6906	chr14	77015215	77030315	NR_015485	YES	4667.41	3577.19	4863.71	1642.88	15205.7	14225.7	15032	10882.6	4007.54
INT_STITCHED_6957	chr14	99738540	99755307	NM_009769	YES	13118.5	8487.46	8551.17	2233.36	9463.29	11951.5	10596.7	14080.9	10278.2
INT_STITCHED_6981	chr14	106250319	106260753	NM_011897	YES	5345.34	3674.85	4502.27	5757.48	7480.13	5055.27	8911.68	6972	8189.65
INT_STITCHED_6982	chr14	106296486	106304433	NM_011897	YES	2938.01	1912.05	2212.44	302.781	10339.8	11678.1	10342.2	4627.54	6045.28
INT_STITCHED_7104	chr15	25654102	25704265	NM_001034851	YES	26250.3	20110.3	21830.9	4494.6	22979.7	87649.8	46601.4	34803.1	23892.6
INT_STITCHED_7202	chr15	61918415	61924748	NR_003368	YES	2239.35	1502.19	1544.62	1440.76	10949.1	5879.56	7509.04	7834.55	6219.01
INT_STITCHED_7248	chr15	77168852	77187251	NM_001110827	YES	8717.45	13055.9	15637.3	5442.42	16549.9	44420.7	11957.5	18732	10115.8
INT_STITCHED_7285	chr15	88539016	88539831	NM_001033274	YES	3162.77	4221.78	4311.11	590.06	8109.98	1142.14	6332.79	270.743	5133.03
INT_STITCHED_7317	chr15	97198605	97227633	NM_178114	YES	10516.8	5465.97	11611.2	4391.94	7817.24	34987.4	8548.75	14784	15033.6
INT_STITCHED_7318	chr15	97422878	97425328	NM_028003	YES	3878.11	5691.6	12636.9	1082.16	6601.77	5403.97	9598.61	2560.99	5371.38
INT_STITCHED_7343	chr15	103349226	103353500	NM_021391	YES	3479.46	2874.26	4344.09	3660.25	9272.44	11041	5846.83	5147.61	4412.05
INT_STITCHED_7359	chr16	8758173	8779472	NM_001003918	YES	11384.3	9429.07	11331.1	1539.92	1605.94	24287.2	6581.39	21194.6	9101.06
INT_STITCHED_7434	chr16	23099373	23103471	NM_013506	YES	5876.53	3556.24	7511.63	1783.45	4603.69	14540.1	11021.6	744.197	4921.29
INT_STITCHED_7452	chr16	29657509	29668114	NM_133752	YES	5855.02	3109.39	5844.42	1950.26	5115.85	13466.2	7709.84	9359.97	3557.98
INT_STITCHED_7597	chr16	84769173	84780686	NM_023844	YES	12339.6	18328.7	16759.5	4174.61	20059.1	20319.3	17612.6	8949.05	13634.8
INT_STITCHED_7680	chr17	10549089	10570838	NM_001159517	YES	6790.04	5637.34	5987.5	6555.15	22866.9	12738.4	10095.9	11722.7	6248.49
INT_STITCHED_7728	chr17	26631721	26648689	NM_013642	YES	3958.63	1874.96	2143.06	2351.76	6329.06	30357.4	9082.97	7839.22	6390.15
INT_STITCHED_7747	chr17	29209618	29218426	NR_036469	YES	3989.14	980.33	2000.3	2494.43	9763.67	18439.5	6711.7	6571.65	4559.02
INT_STITCHED_7752	chr17	29587776	29588942	NM_008842	YES	1343.58	840.22	1912.82	1748.88	4373.32	7218.59	8273.12	118.932	6675.58
INT_STITCHED_7767	chr17	31939569	31956756	NM_010831	YES	6618.71	6018.89	7739.31	4688.61	23156	35596	25120.5	16083.6	11216.2
INT_STITCHED_7784	chr17	35639211	35642435	NM_013633	YES	6502.49	4979.47	9589.47	5321.86	4772.49	12693.2	7176.95	2072.71	9263.84
INT_STITCHED_7792	chr17	37110202	37134996	NM_001115075	YES	10770.5	5000.95	10810.2	2650.48	16592.1	47854.9	41991.1	29889.2	16644.2
INT_STITCHED_7794	chr17	37209046	37217726	NM_146477	YES	11521.8	9486.37	11955	1831.48	6066.45	5491.84	13051.2	8595.8	6840.71
INT_STITCHED_7812	chr17	45593477	45596503	NM_001111313	YES	2014.41	1805.01	1906.08	1486.37	408.207	14320.8	22163	3083.8	2904.96
INT_STITCHED_7822	chr17	47640414	47649043	NM_001081636	YES	6289.68	3411.04	4636.36	2529.16	8910.31	18542	8884.42	7432.16	9489.31
INT_STITCHED_7876	chr17	66818723	66836409	NM_172963	YES	11007.8	8308.88	5634.76	5632.99	15026	45366.4	36640.1	10533.8	17380
INT_STITCHED_7884	chr17	71096763	71100905	NM_001164077	YES	3808.15	4038.86	6737.38	1335.8	2321.18	11646.5	19681.1	3579.52	5598.33
INT_STITCHED_7886	chr17	71177302	71179956	NM_001164077	YES	5830.04	7268.51	8868.61	2405.59	19482	8223.42	26314.7	2344.01	6549.81
INT_STITCHED_7887	chr17	71213804	71222433	NM_001164074	YES	7196.59	5233.49	10022.6	4552.66	7981.82	17386.6	20165.1	3934.82	14461.3
INT_STITCHED_7888	chr17	71241991	71250610	NM_001164074	YES	2747.74	1287.68	2754.63	588.678	2482.27	10341.1	6645.25	3696.69	4866.29
INT_STITCHED_8114	chr18	35202713	35203454	NM_001195766	YES	843.184	910.318	899.129	1230.95	25471.4	1544.76	7674.76	1007.02	1160.48
INT_STITCHED_8124	chr18	36412873	36414154	NM_008989	YES	1390.65	784.741	2936.44	1426.27	3182.39	2331.16	8539.15	119.645	2876.23
INT_STITCHED_8136	chr18	38538325	38551037	NM_022996	YES	6114.47	3228.85	6652.19	827.551	2250.02	14439.6	6483.12	10373	7665.34
INT_STITCHED_8139	chr18	38760823	38761958	NM_011898	YES	967.02	1139.43	897.104	1870.48	1549.5	7409.62	9899.13	56.6365	3036.58
INT_STITCHED_8140	chr18	38788269	38796942	NM_011898	YES	3182.99	2372.07	5701.63	1919.33	20490	22419.7	24271.4	8966.15	8468.32
INT_STITCHED_8148	chr18	40467587	40468140	NM_026135	YES	53070.2	25582.5	92894	10121	12944.7	8072.09	12036.2	6413.14	54314.4
INT_STITCHED_8209	chr18	61787544	61788400	NR_029557	YES	816.795	721.779	587.901	1044.75	3834.88	4033.13	13144.9	870.638	1644.38
INT_STITCHED_8260	chr18	75504155	75505202	NM_001042660	YES	745.15	1727.03	3254.91	138.623	4435.2	1145.73	6767.49	941.044	1015.17
INT_STITCHED_8261	chr18	75520332	75527277	NM_001042660	YES	4951.09	3579.45	5542.8	1261.21	2556.45	16247.1	11592.6	5821.99	5594.89
INT_STITCHED_8264	chr18	75738693	75745073	NM_201354	YES	5022.34	5466.38	8474.55	955.724	5363.67	8648.09	6682.41	8075.17	2127.73
INT_STITCHED_8324	chr19	5835881	5847014	NR_003513	YES	3255.29	1009.76	2612.92	9884.99	6591.85	50901.2	37683	7112.87	9272.68
INT_STITCHED_8378	chr19	21858770	21866770	NM_001033759	YES	2893.6	2830.4	6604.8	386.4	7525.6	10103.2	10913.6	5912	4980
INT_STITCHED_8385	chr19	23139991	23170189	NM_010638	YES	8283.31	11602.1	20175.3	4861.88	18052.4	24016.5	19942.8	23234.3	17022.6
INT_STITCHED_8386	chr19	23207455	23208806	NM_010638	YES	1999.89	1691.05	5645.96	1727.79	9558.87	7442.12	12332.9	686.984	4797.94
INT_STITCHED_8399	chr19	25553498	25564092	NM_015826	YES	9665.97	9198.77	12189.5	1442.9	27240.4	9254.92	13162	7970.93	7800.36
INT_STITCHED_8519	chr19	53523440	53535319	NR_028427	YES	5097.28	1682.07	1330.45	1576.34	3848.8	17793.6	8227.4	5856.35	5861.1
INT_STITCHED_8554	chrX	7578969	7597907	NM_027227	YES	5425.74	5940.85	9001.23	24.6194	14962.9	3793.28	5897.29	6264.69	6518.46
INT_STITCHED_8629	chrX	50098631	50114110	NR_003188	YES	5759.74	5462.54	11239.3	566.531	6491.89	2369.83	8536.67	5343.35	3450.27
INT_STITCHED_0	chr1	3052873	3053282	NM_001011874	NO	223.396	388.918	1234.73	72.9247	0	0	0	14.1514	324.132
INT_STITCHED_1	chr1	3472669	3473522	NM_001011874	NO	2217.2	1555.36	1443.62	0	0	34.6318	109.355	461.302	872.534
INT_STITCHED_2	chr1	3638904	3639380	NM_001011874	NO	297.452	509.272	1082.23	168.932	0	12.7092	105.196	65.5452	212.391
INT_STITCHED_3	chr1	3904119	3904709	NM_001011874	NO	1442.31	1791.36	781.514	0	117.941	0	33.571	612.479	231.811
INT_STITCHED_4	chr1	4845264	4846195	NM_001159750	NO	986.674	2401.98	2650.46	546.125	515.029	576.382	231.26	958.092	2408.96
INT_STITCHED_5	chr1	4960611	4962888	NM_021374	NO	2762.23	2305.69	1997.38	0	3221.95	1076.11	2370.13	3096.72	1773.78
INT_STITCHED_6	chr1	5222189	5223267	NM_133826	NO	681.188	992.946	1054.93	81.7124	392.284	71.3636	196.519	0	572.202
INT_STITCHED_7	chr1	6049015	6049725	NM_010342	NO	1131.38	971.848	4010.01	159.75	1044.13	0	187.795	229.827	724.697
INT_STITCHED_8	chr1	6107491	6108040	NM_009826	NO	490.806	611.915	209.059	0	524.02	0	17.1837	122.207	481.473
INT_STITCHED_9	chr1	6132850	6133403	NM_009826	NO	1247.29	580.484	1020.78	37.7699	0	32.5717	185.974	563.507	499.47
INT_STITCHED_10	chr1	6272179	6272970	NM_009826	NO	1210.94	1100.36	1619.97	113.35	0	50.1494	112.718	323.519	764.66
INT_STITCHED_11	chr1	6437829	6448675	NM_001195732	NO	4231.02	4103.04	4772.24	116.052	3453.37	258.135	963.125	4177.88	4308.03
INT_STITCHED_12	chr1	7037012	7037978	NM_183028	NO	1726.05	1413.84	1244.11	0	406.3	0	59.5056	1203.25	1277.44
INT_STITCHED_13	chr1	7302612	7309926	NM_183028	NO	3488.78	3421.49	6063.31	666.305	610.719	0	704.338	1984.29	1601.03
INT_STITCHED_14	chr1	7441519	7442268	NM_183028	NO	1593.35	2083.87	3147.15	586.692	412.474	96.1716	136.543	437.416	358.771
INT_STITCHED_15	chr1	7581226	7581763	NM_183028	NO	268.661	328.375	725.917	0	0	83.5035	119.966	148.105	132.478
INT_STITCHED_16	chr1	7661434	7662103	NM_183028	NO	615.279	545.703	2742.5	452.177	1058.16	97.3395	217.626	149.923	1984.05
INT_STITCHED_17	chr1	7722739	7723268	NM_183028	NO	906.389	1253.52	2077.33	24.7572	1122.75	0	114.528	599.939	1057.58
INT_STITCHED_18	chr1	8486218	8486952	NM_027671	NO	616.56	517.103	1643.43	0	22.6806	40.737	73.8404	369.496	295.215
INT_STITCHED_19	chr1	8571914	8572590	NM_027671	NO	969.114	1600.09	1267.77	213.548	0	28.9328	61.7864	104.172	876.772
INT_STITCHED_20	chr1	9314031	9314489	NM_027671	NO	419.391	442.382	767.654	0	0	0	23.6786	50.7922	80.5164
INT_STITCHED_21	chr1	9432801	9433488	NM_021511	NO	1430.4	637.536	485.572	305.99	0	17.3811	118.782	397.773	626.201
INT_STITCHED_22	chr1	9691815	9692699	NM_008651	NO	1241.75	1435.97	1586.34	0	588.744	0	516.433	680.061	1196.49
INT_STITCHED_23	chr1	9879468	9879956	NM_177722	NO	763.622	793.293	1891.39	334.866	1197.06	53.9728	171.581	0	341.746
INT_STITCHED_24	chr1	9942818	9943679	NR_024067	NO	457.622	591.765	863.841	0	1017.27	0	234.192	694.827	368.938
INT_STITCHED_25	chr1	10021675	10022274	NM_013715	NO	1946.75	1216.33	3649.23	222.708	271.886	118.063	239.001	612.477	791.698
INT_STITCHED_26	chr1	10466693	10467388	NM_177834	NO	434.514	642.597	716.684	0	0	0	77.701	226.431	52.264
INT_STITCHED_27	chr1	10640603	10641071	NM_177834	NO	401.123	322.499	307.804	0	0	0	0	183.128	184.111
INT_STITCHED_28	chr1	10842815	10843639	NM_177834	NO	1521.19	855.724	4185.92	307.682	1977.68	61.3056	363.796	655.574	929.142
INT_STITCHED_29	chr1	10868036	10868913	NM_029525	NO	725.805	846.744	967.068	202.149	194.606	212.497	412.628	334.663	743.17
INT_STITCHED_30	chr1	11072111	11072649	NM_029525	NO	1193.77	1471.27	1137.65	0	0	0	27.2766	0	152.469
INT_STITCHED_31	chr1	11241067	11241789	NM_001033636	NO	859.974	1259.89	2302.31	0	1.0108	0	0	756.945	157.54
INT_STITCHED_32	chr1	11267721	11268482	NM_001033636	NO	674.931	1140.89	582.622	580.947	1695.81	231.268	1142.64	127.468	1361.28
INT_STITCHED_33	chr1	11320098	11320819	NM_001033636	NO	2113.61	1451.3	3069.08	159.269	163.234	178.736	1068.52	190.993	1982.1
INT_STITCHED_34	chr1	11385794	11386514	NM_177173	NO	1071.43	960.336	525.528	59.184	318.816	418.968	369.864	88.2	1239.26
INT_STITCHED_35	chr1	11457084	11457674	NM_177173	NO	369.576	604.278	1051.09	499.73	1217.35	85.255	311.225	345.799	293.761
INT_STITCHED_36	chr1	11491568	11492323	NM_177173	NO	1763	2536.95	2234.95	360.211	1138.77	145.488	377.726	585.578	758.398
INT_STITCHED_37	chr1	11738375	11739038	NM_177173	NO	1123.25	865.414	1286.09	9.945	352.849	198.37	109.528	207.188	913.084
INT_STITCHED_38	chr1	12015761	12016316	NM_177173	NO	537.129	294.372	487.789	0	0	0	0	83.7495	469.197
INT_STITCHED_39	chr1	12634697	12635056	NM_001198566	NO	5182.13	10767	8981.25	74.9233	299.909	0	83.2521	231.268	39.9926
INT_STITCHED_40	chr1	12681792	12682608	NM_001198566	NO	1020.82	628.565	2025.23	286.906	348.595	0	567.446	533.174	2246.94
INT_STITCHED_41	chr1	12734270	12735431	NM_172294	NO	4079.75	2555.24	5140.56	348.184	1987.52	419.469	2940.7	848.575	5128.6
INT_STITCHED_42	chr1	12752935	12753804	NM_172294	NO	551.728	663.655	446.145	72.127	717.012	269.651	125.136	416.164	363.416
INT_STITCHED_43	chr1	12780984	12781768	NM_172294	NO	673.221	485.374	1616.29	223.44	244.53	57.8592	239.12	632.531	540.882
INT_STITCHED_44	chr1	12797560	12804921	NM_172294	NO	1956.55	860.501	1181.44	615.38	5731.27	2502.74	3390.48	4838.39	2545.43
INT_STITCHED_46	chr1	13117753	13122691	NM_001081209	NO	2750.96	2708	4506.91	943.158	6013.5	1423.63	5698.45	3700.04	2015.2
INT_STITCHED_47	chr1	13445648	13446181	NM_008678	NO	293.95	579.638	926.301	121.098	463.443	87.7318	109.531	87.412	378.91
INT_STITCHED_48	chr1	13650476	13651156	NM_145381	NO	1444.32	592.96	505.376	444.108	2589.58	3075.5	2226.93	0	1252.83
INT_STITCHED_49	chr1	13928434	13928802	NR_004447	NO	908.408	449.218	274.712	0	0	0	0	168.765	123.17
INT_STITCHED_50	chr1	13990867	13991729	NR_004447	NO	700.461	734.941	1003.71	0	1386.35	6.3788	155.505	460.136	438.844
INT_STITCHED_51	chr1	14179691	14180109	NM_010164	NO	700.693	484.504	569.191	0	0	0	69.6806	45.3112	109.474
INT_STITCHED_52	chr1	14215552	14215951	NM_010164	NO	481.074	700.325	654.081	0	0	0	115.151	63.5208	197.744
INT_STITCHED_53	chr1	14282354	14282974	NM_010164	NO	865.458	438.402	948.538	307.024	714.178	189.72	299.77	452.414	726.206
INT_STITCHED_54	chr1	14302611	14303160	NM_010164	NO	1009.72	504.257	935.77	270.492	78.6717	0	151.579	171.562	503.598
INT_STITCHED_55	chr1	14410966	14411574	NM_010164	NO	442.502	622.47	1153.07	0	0	41.5872	76.6688	445.968	306.25
INT_STITCHED_56	chr1	15639832	15640186	NM_009352	NO	405.896	547.567	426.535	108.997	230.879	43.6128	18.762	0	154.061
INT_STITCHED_57	chr1	15742536	15743092	NM_009352	NO	261.765	284.283	596.644	0	0	0	37.6412	59.492	29.9128
INT_STITCHED_58	chr1	15779114	15782330	NM_009352	NO	4612.39	4336.13	3167.12	216.437	984.739	1743.39	1214.04	3439.83	2940.71
INT_STITCHED_59	chr1	16120021	16120876	NM_133832	NO	2749.68	1851.5	4252.86	202.464	0	86.355	249.232	504.707	2258.65
INT_STITCHED_60	chr1	17240520	17241384	NM_010267	NO	535.421	705.283	1261.7	1430.87	1171.5	138.24	212.63	435.024	1600.47
INT_STITCHED_61	chr1	18629342	18629933	NM_183124	NO	269.26	523.212	935.967	0	278.834	0	27.1269	0	319.317
INT_STITCHED_62	chr1	19097270	19097775	NM_153154	NO	614.686	269.569	539.239	58.883	108.928	0	47.2175	251.086	170.488
INT_STITCHED_63	chr1	20750154	20751979	NM_145856	NO	3952.77	3050.12	4952.5	241.083	1214.17	40.3325	447.125	802.27	1313.63
INT_STITCHED_64	chr1	20857230	20858235	NM_028829	NO	1598.15	1524.08	1686.19	413.959	2677.92	679.682	556.468	1039.37	1920.66
INT_STITCHED_65	chr1	20898386	20899264	NM_028829	NO	854.294	1340.18	859.211	226.436	2569.38	892.136	853.943	478.51	345.142
INT_STITCHED_66	chr1	20944720	20945563	NM_027974	NO	2434.92	1707.33	2729.8	127.715	103.942	208.221	316.799	887.426	243.627
INT_STITCHED_67	chr1	20964636	20965477	NM_027974	NO	1305.65	2142.7	7529.3	89.3142	1587.64	47.6006	88.8937	560.863	1322.56
INT_STITCHED_68	chr1	21221645	21222295	NM_001077353	NO	493.22	649.35	1093.37	264.68	0	231.92	300.625	0	246.22
INT_STITCHED_69	chr1	21245995	21247131	NM_001077353	NO	2076.49	1141.34	1671.06	1140.66	461.557	3137.75	981.277	1374.9	2536.46
INT_STITCHED_70	chr1	21389973	21390511	NM_001113187	NO	590.294	296.868	448.584	161.561	120.082	102.597	32.28	156.612	83.928
INT_STITCHED_71	chr1	22367026	22367830	NM_001160139	NO	1409.41	640.788	684.526	86.6712	171.252	249.562	186.126	542.218	334.142
INT_STITCHED_72	chr1	22473360	22474157	NM_053270	NO	762.729	1851.91	2158.52	310.511	1001.19	464.731	207.061	183.31	921.731
INT_STITCHED_73	chr1	24049730	24050217	NM_026503	NO	574.952	239.507	743.893	0	0	0	43.3917	326.582	171.473
INT_STITCHED_74	chr1	24099565	24100262	NM_026604	NO	758.684	494.731	1458.26	0	0	0	67.7484	57.0843	173.135
INT_STITCHED_75	chr1	25238625	25239152	NM_026719	NO	1286.72	798.51	438.886	64.0305	519.095	84.3727	268.612	369.48	446.527
INT_STITCHED_76	chr1	25518154	25518498	NM_175642	NO	147.714	161.508	209.496	0	111.938	0	31.8544	50.9808	27.2104
INT_STITCHED_77	chr1	26286439	26287128	NM_175642	NO	879.095	689.689	779.397	53.742	0	54.1554	217.035	526.672	327.068
INT_STITCHED_78	chr1	26584585	26585081	NM_001033764	NO	414.309	388.12	421.997	0	155.595	27.3296	30.008	515.146	140.517
INT_STITCHED_79	chr1	30861675	30862338	NM_001081080	NO	1015.32	1053.44	1931.78	35.3379	291.853	14.4534	411.259	231.254	982.102
INT_STITCHED_80	chr1	30904333	30905101	NM_001081080	NO	648.346	382.08	472.09	0	0	0	33.1008	812.39	539.981
INT_STITCHED_81	chr1	30924449	30924998	NM_001081080	NO	535.769	595.061	1734.29	0	0	0	0	383.806	216.745
INT_STITCHED_82	chr1	31290349	31290965	NM_029062	NO	1322.61	961.822	537.275	145.253	145.93	0	273.566	323.523	957.942
INT_STITCHED_83	chr1	33163168	33163664	NM_001164286	NO	1038.28	313.819	1188.17	0	0	0	50.4432	481.963	451.062
INT_STITCHED_84	chr1	33551369	33561654	NM_008922	NO	1622.97	468.996	1617.83	326.034	197.472	0	501.908	1418.3	952.391
INT_STITCHED_85	chr1	33887433	33887804	NM_001161816	NO	714.917	384.95	285.262	121.688	242.226	0	51.569	72.2337	149.624
INT_STITCHED_86	chr1	34000492	34001053	NM_177235	NO	459.178	496.99	515.222	20.2521	343.108	249.308	779.51	1078.02	556.961
INT_STITCHED_87	chr1	34063557	34064527	NM_133833	NO	2635.97	1507.19	1167.59	181.875	89.822	1478.57	1269.34	74.884	1412.22
INT_STITCHED_89	chr1	34159855	34161282	NM_133833	NO	3129.13	2526.22	4031.28	486.036	13196.2	2301.75	3302.79	1641.34	3973.05
INT_STITCHED_90	chr1	34196907	34197964	NM_133833	NO	918.956	842.323	1652.3	986.604	89.4222	274.926	623.419	463.6	1853.03
INT_STITCHED_91	chr1	34525361	34525724	NM_011206	NO	338.461	1177.54	237.039	0	0	28.4592	64.3236	221.757	517.928
INT_STITCHED_92	chr1	34603897	34604333	NM_007685	NO	505.498	325.343	880.894	124.565	833.937	0	99.4516	317.452	341.475
INT_STITCHED_93	chr1	34940572	34941057	NM_145516	NO	698.109	561.193	659.26	96.4665	321.846	51.604	169.265	0	145.888
INT_STITCHED_94	chr1	35289280	35290169	NM_145516	NO	2808.26	2164.36	2934.77	272.39	2088.26	252.921	910.958	547.713	2113.95
INT_STITCHED_95	chr1	35754400	35755344	NM_015818	NO	1078.99	1995.24	5101.19	74.7648	397.99	0	68.7232	970.432	1202.75
INT_STITCHED_96	chr1	35806834	35807419	NM_015818	NO	549.725	520.533	2396.51	69.732	17.8425	0	0	402.656	899.145
INT_STITCHED_97	chr1	35868073	35868772	NM_015818	NO	257.442	377.81	524.46	42.8487	83.5305	0	0	693.827	84.0198
INT_STITCHED_98	chr1	35898377	35898968	NM_015818	NO	953.047	647.736	719.07	0	72.2793	0	169.558	213.055	252.771
INT_STITCHED_99	chr1	36001014	36001732	NM_015818	NO	6793	3033.98	1757.95	21.6118	787.215	361.226	642.538	1311.93	611.233
INT_STITCHED_102	chr1	36296870	36297624	NM_198899	NO	414.851	859.032	563.389	421.486	366.519	364.861	243.542	395.775	515.811
INT_STITCHED_103	chr1	36831255	36831753	NM_009539	NO	367.972	351.389	299.497	158.762	0	0	0	417.822	50.6964
INT_STITCHED_104	chr1	36860708	36861535	NM_009539	NO	1340.32	821.376	1039.21	0	550.947	1440.72	0	868.185	642.331
INT_STITCHED_105	chr1	36890636	36891439	NM_009539	NO	1448.45	1016.04	3591.82	234.476	0	209.101	196.815	164.695	286.591
INT_STITCHED_106	chr1	36955484	36956118	NM_018872	NO	754.206	366.452	1945.62	33.2216	0	256.453	284.983	503.016	66.887
INT_STITCHED_107	chr1	37019625	37020225	NM_018872	NO	689.7	1046.46	3538.44	338.52	1003.68	261.6	492.9	1279.14	481.92
INT_STITCHED_109	chr1	37186715	37187343	NM_009918	NO	689.795	406.63	798.879	210.443	6221.22	41.762	937.918	356.327	1102.2
INT_STITCHED_110	chr1	37269071	37269695	NM_009918	NO	1068.41	982.675	879.902	719.659	3.9936	207.418	445.037	281.424	684.715
INT_STITCHED_111	chr1	37700520	37701231	NM_028096	NO	397.662	478.219	668.909	0	105.584	0	93.852	97.7625	268.047
INT_STITCHED_112	chr1	37984898	37985741	NM_001033427	NO	487.001	807.257	749.596	270.35	366.789	204.933	173.237	571.976	177.873
INT_STITCHED_113	chr1	38013314	38013944	NM_027111	NO	341.712	407.61	525.357	80.766	141.246	0	113.274	356.328	183.267
INT_STITCHED_114	chr1	38115101	38115869	NM_198303	NO	1226.5	612.787	1145.93	561.562	948.48	286.234	558.106	669.696	592.742
INT_STITCHED_115	chr1	38348198	38348869	NM_019570	NO	620.34	515.596	879.01	164.999	140.575	23.1495	69.9182	191.034	260.415
INT_STITCHED_116	chr1	38376527	38377170	NM_019570	NO	1041.72	820.918	1454.59	171.359	0	0	148.983	285.878	112.204
INT_STITCHED_117	chr1	38678680	38679130	NM_010678	NO	1069.38	358.92	750.285	187.29	83.475	84.105	253.575	248.265	317.52
INT_STITCHED_118	chr1	38853518	38854158	NM_001029878	NO	430.016	671.744	1368.19	220.416	0	0	234.496	287.488	584.448
INT_STITCHED_119	chr1	38880678	38881404	NM_001029878	NO	985.69	978.43	2154.04	1764.69	862.561	198.416	934.58	888.043	1643.3
INT_STITCHED_120	chr1	38900046	38900614	NM_001029878	NO	249.352	452.355	636.103	15.62	41.6344	0	78.4408	110.874	0
INT_STITCHED_121	chr1	38926075	38926769	NM_145142	NO	807.677	257.821	416.608	0	927.115	193.21	217.569	336.451	617.244
INT_STITCHED_122	chr1	38960832	38961217	NM_145142	NO	267.036	301.07	551.821	61.6	1226.07	62.4855	119.927	437.245	247.131
INT_STITCHED_123	chr1	39179440	39180053	NM_008719	NO	865.433	717.087	544.712	407.522	211.117	133.757	195.608	402.618	1014.21
INT_STITCHED_124	chr1	39321366	39321728	NM_008719	NO	367.104	415.685	508.827	0	0	22.2992	0	80.9432	8.869
INT_STITCHED_125	chr1	39584819	39585715	NM_028043	NO	3201.05	5685.57	9156.04	617.434	323.546	0	273.997	277.581	860.339
INT_STITCHED_126	chr1	39757369	39758030	NM_001145660	NO	1478.59	940.603	2170.26	29.1501	0	72.5117	0	297.45	0
INT_STITCHED_127	chr1	39959153	39960298	NM_008696	NO	3186.19	2235.61	3205.08	191.673	0	504.373	364.454	536.433	2073.37
INT_STITCHED_128	chr1	39980543	39981011	NM_008696	NO	918.544	417.175	529.87	100.901	354.65	237.604	214.999	429.156	773.791
INT_STITCHED_129	chr1	40414471	40415069	NM_133193	NO	384.155	337.691	552.373	0	10.0464	27.209	30.3186	175.633	237.167
INT_STITCHED_130	chr1	40736684	40737424	NM_001033289	NO	1341.25	414.77	1370.85	43.808	242.868	0	80.734	277.426	763.976
INT_STITCHED_131	chr1	40986225	40986740	NM_001081198	NO	306.786	352.724	750.612	17.201	29.973	0	70.864	191.425	54.5385
INT_STITCHED_132	chr1	41197250	41197858	NM_001081198	NO	1746.72	3039.82	1139.7	220.704	1458.29	28.0896	252.077	735.498	537.654
INT_STITCHED_133	chr1	41446997	41447562	NM_001081198	NO	780.152	1069.77	575.509	0	1094.63	0	14.8595	525.054	828.234
INT_STITCHED_134	chr1	42115143	42115930	NR_027826	NO	2494.16	2802.59	3227.33	550.27	2587.34	64.9275	304.726	590.644	1851.73
INT_STITCHED_135	chr1	42243142	42243550	NR_027826	NO	526.524	351.125	284.906	0	107.753	0	0	0	244.474
INT_STITCHED_136	chr1	42781554	42782151	NR_027891	NO	1116.75	888.396	1337.82	84.177	199.1	0	18.9249	236.113	142.743
INT_STITCHED_137	chr1	42970362	42970910	NM_053107	NO	1187.3	732.84	1376.36	0	0	0	34.25	653.545	122.588
INT_STITCHED_138	chr1	43877270	43877998	NM_026430	NO	1058.95	666.266	692.546	119.246	479.461	153.462	28.2464	937.227	482.3
INT_STITCHED_139	chr1	43956286	43956541	NM_009418	NO	304.725	146.65	226.822	152.975	0	2.6265	42.432	10.914	316.608
INT_STITCHED_140	chr1	44624882	44625501	NM_028450	NO	438.995	327.142	1272.11	330.298	260.228	41.2873	57.9384	598.697	188.052
INT_STITCHED_141	chr1	44670037	44670560	NM_028450	NO	986.639	556.995	511.128	0	719.282	31.9553	112.236	345.18	671.793
INT_STITCHED_142	chr1	44948351	44949041	NM_028450	NO	1771.02	942.402	612.306	0	0	0	120.681	433.803	137.172
INT_STITCHED_143	chr1	45414694	45417050	NM_009930	NO	1471.09	1434.33	3469.21	232.537	629.994	162.8	194.37	1150.43	922.845
INT_STITCHED_144	chr1	45464374	45464974	NM_007737	NO	1729.08	1294.02	2886.84	0	245.52	0	196.92	61.08	94.44
INT_STITCHED_145	chr1	46920091	46920964	NM_172653	NO	975.752	1029.35	1004.91	27.1503	212.576	126.585	333.05	1251.62	352.605
INT_STITCHED_146	chr1	46978412	46979019	NM_172653	NO	318.372	512.49	606.454	94.085	410.635	0	96.2095	259.614	1303.17
INT_STITCHED_147	chr1	47890847	47891488	NM_172653	NO	351.909	728.689	2774.31	28.9732	0	46.8571	88.5221	263.643	765.29
INT_STITCHED_148	chr1	51486517	51487027	NM_028696	NO	345.321	561.153	2199.78	46.512	962.523	0	171.309	171.36	236.742
INT_STITCHED_149	chr1	51592540	51593689	NM_028696	NO	3814.45	3102.64	7231	7.6983	230.375	161.09	317.469	453.855	978.259
INT_STITCHED_150	chr1	51799172	51799711	NM_010863	NO	1130.82	510.756	455.132	259.798	0	124.725	252.953	304.319	220.235
INT_STITCHED_151	chr1	51963153	51963678	NM_010863	NO	1107.43	282.397	1146.91	1466.85	0	62.0025	237.562	484.995	378.525
INT_STITCHED_152	chr1	51994269	51994645	NM_010863	NO	499.215	547.945	548.96	0	101.821	0	33.464	363.592	25.5304
INT_STITCHED_153	chr1	52065557	52066452	NM_011487	NO	808.274	1619.86	3263.08	195.468	530.377	589.984	359.969	444.726	1025.85
INT_STITCHED_154	chr1	52584461	52585076	NM_008667	NO	1494.57	462.234	1041.13	0	822.932	137.268	109.224	42.312	374.904
INT_STITCHED_155	chr1	52713300	52713856	NR_024590	NO	1042.28	1122.12	2276.54	45.87	280.891	0	57.3236	315.975	69.2776
INT_STITCHED_156	chr1	53009978	53010966	NM_144953	NO	5037.42	4580.37	4919.35	1654.41	2962.72	2865.3	3072.19	280.394	3955.36
INT_STITCHED_157	chr1	53266836	53267466	NM_027070	NO	1192.97	1735.52	2715.17	0	0	0	0	572.418	597.933
INT_STITCHED_158	chr1	53638024	53638608	NM_133810	NO	644.269	527.235	670.666	188.574	93.6152	118.552	172.981	280.028	399.573
INT_STITCHED_159	chr1	53806787	53807205	NM_133810	NO	1465.59	1719.74	776.101	91.0404	0	0	293.269	0	424.939
INT_STITCHED_160	chr1	54109534	54110134	NM_001001883	NO	419.4	508.32	588.78	122.58	0	20.04	102	279.24	645.36
INT_STITCHED_161	chr1	54441085	54441669	NM_001033194	NO	309.345	787.174	1770.22	161.242	158.906	0	234.126	138.583	512.986
INT_STITCHED_162	chr1	54541329	54542199	NM_001033194	NO	2493.07	4096.74	3960.41	0	2645.76	185.223	1419.23	334.08	2865
INT_STITCHED_163	chr1	55096713	55097323	NM_001039710	NO	703.269	905.118	1601.19	82.411	1875.08	0	32.33	4.026	355.325
INT_STITCHED_164	chr1	55165227	55165967	NM_008303	NO	2134.01	1627.56	1657.38	790.986	1381.65	955.932	785.954	592	2487.29
INT_STITCHED_165	chr1	55188460	55189193	NM_025283	NO	635.218	560.012	786.802	0	0	2585.8	271.503	208.172	564.483
INT_STITCHED_166	chr1	55243433	55263053	NM_028713	NO	3260.84	3082.3	1324.35	2479.97	2326.93	1573.52	1883.52	7904.9	4326.21
INT_STITCHED_167	chr1	55632577	55633169	NM_001114663	NO	627.934	393.68	474.133	0	0	0	0	450.808	376.098
INT_STITCHED_168	chr1	55957429	55958081	NM_001114663	NO	1030.55	872.05	904.585	0	0	53.5292	63.9612	322.936	149.178
INT_STITCHED_169	chr1	56023030	56023765	NM_001114663	NO	1791.78	1702.04	2498.78	170.299	75.6315	0	33.222	749.038	156.849
INT_STITCHED_170	chr1	56725471	56725988	NM_027661	NO	180.588	635.858	745.824	115.188	315.525	13.0801	38.3614	104.02	106.864
INT_STITCHED_171	chr1	56740981	56741955	NM_027661	NO	1789.72	2482.24	6019.71	440.54	95.939	30.0966	200.06	613.912	231.228
INT_STITCHED_172	chr1	56901363	56901860	NM_139146	NO	717.917	387.61	717.718	0	530.746	0	68.3872	245.816	177.081
INT_STITCHED_173	chr1	57338201	57338891	NM_028546	NO	501.699	972.141	513.912	126.201	0	8.211	4.416	154.008	374.187
INT_STITCHED_174	chr1	57357878	57358399	NM_028546	NO	354.541	414.039	448.216	141.608	0	0	0	338.702	103.783
INT_STITCHED_175	chr1	57526813	57527770	NM_001114102	NO	2734.53	4363.63	6726.47	147.952	138.191	341.649	563.29	0	701.672
INT_STITCHED_176	chr1	57668948	57670540	NM_144882	NO	1755.66	1371.99	2520.93	443.213	6510.01	616.741	899.798	1210.4	597.159
INT_STITCHED_177	chr1	58045669	58046468	NM_001177867	NO	1197.94	1621.89	1104.46	0	22.4519	1174.69	62.1622	889.846	485.792
INT_STITCHED_178	chr1	58245066	58248201	NM_023631	NO	1657.16	1620.48	1791.65	626.687	222.899	235.439	634.211	3574.21	650.826
INT_STITCHED_179	chr1	58627134	58627677	NM_172513	NO	1129.87	288.17	762.752	52.8339	0	0	129.614	398.779	70.9701
INT_STITCHED_180	chr1	59371675	59372511	NM_001033373	NO	813.595	549.336	747.551	194.286	597.991	0	293.603	700.902	306.561
INT_STITCHED_181	chr1	59432748	59434609	NM_008057	NO	4133.47	1321.12	2161.37	1487.5	5060.99	3979.75	2641.32	1292.28	3989.24
INT_STITCHED_182	chr1	59479507	59484404	NM_008057	NO	6948.35	6073.26	5379.84	1470.08	6136.92	4593.88	2853.48	4289.77	4172.73
INT_STITCHED_183	chr1	59505007	59506122	NM_008057	NO	1170.53	1597.57	2398.03	424.369	330.486	2090.85	930.802	1397.1	2152.84
INT_STITCHED_184	chr1	59529060	59530548	NM_008057	NO	3009.93	2773.33	11968.9	1110.79	1408.39	916.906	889.824	922.411	1427.88
INT_STITCHED_185	chr1	59543982	59544804	NM_008057	NO	1123.67	670.341	1258.65	0	3242.38	1112.91	1433.4	242.572	512.435
INT_STITCHED_186	chr1	59720029	59720899	NM_009460	NO	1218.61	770.82	792.657	150.336	0	73.08	169.041	571.59	380.364
INT_STITCHED_187	chr1	59754466	59755225	NR_028554	NO	388.912	554.146	1014.18	237.491	1029.89	119.391	739.797	153.546	812.889
INT_STITCHED_188	chr1	60489266	60489962	NM_001198570	NO	465.763	885.59	2450.13	196.898	220.562	52.1304	182.352	565.709	931.248
INT_STITCHED_189	chr1	60895813	60910863	NM_009843	NO	6587.39	4710.65	6883.87	3372.7	5496.26	5338.23	2891.11	6527.19	5615.15
INT_STITCHED_190	chr1	61465295	61465864	NM_001081050	NO	818.962	409.737	632.102	0	0	0	104.07	115.962	50.8686
INT_STITCHED_191	chr1	62228137	62228784	NM_001077407	NO	845.564	798.721	592.523	0	6489.99	0	1467.91	324.729	1391.7
INT_STITCHED_192	chr1	62444604	62445410	NM_001077407	NO	1307.01	770.536	2331.6	102.765	266.786	0	175.95	1014.27	1209.56
INT_STITCHED_193	chr1	62782851	62785151	NM_001077407	NO	1293.75	2251.7	2906.97	1183.35	1437.5	1187.26	964.16	2288.04	3927.25
INT_STITCHED_194	chr1	62813910	62814888	NM_001077407	NO	1054.28	1659.18	1782.89	1376.83	6642.09	1444.99	3285.69	1129.2	2004.02
INT_STITCHED_195	chr1	62829833	62830834	NM_001077407	NO	2699.2	4750.25	6172.67	4.4044	72.072	1502.4	331.731	367.267	1814.51
INT_STITCHED_196	chr1	63032891	63033463	NM_001081436	NO	396.453	288.231	272.787	0	37.2944	73.2732	177.32	345.202	247.905
INT_STITCHED_197	chr1	63112537	63113106	NM_001081436	NO	679.557	405.185	447.006	106.175	0	0	85.6345	400.804	99.1767
INT_STITCHED_198	chr1	63184212	63185368	NM_001081436	NO	1469.04	1077.97	2457.66	93.7516	1522.11	257.094	1517.94	1481.3	2174.09
INT_STITCHED_199	chr1	63256644	63260998	NM_146250	NO	1634.06	1619.69	1802.56	1446.83	1182.55	4442.82	2217.49	4189.42	2060.75
INT_STITCHED_200	chr1	63290315	63294573	NM_028673	NO	4486.23	2151.99	5501.76	0	0	0	427.929	1239.5	3365.52
INT_STITCHED_201	chr1	63488535	63489242	NM_011780	NO	2260.28	2092.01	4065.18	318.645	62.923	505.646	556.833	163.671	1315.73
INT_STITCHED_202	chr1	63713892	63714842	NM_001081658	NO	1357.08	512.145	2446.53	0	246.81	0	228.38	166.155	815.67
INT_STITCHED_203	chr1	63984259	63984830	NR_027824	NO	300.003	710.381	572.37	42.8821	0	0	80.1684	105.635	131.387
INT_STITCHED_204	chr1	64055638	64056048	NR_027824	NO	493.107	792.981	1135.74	134.521	0	0	99.261	284.089	189.666
INT_STITCHED_205	chr1	64357806	64358432	NM_033563	NO	640.335	608.66	1009.11	93.9	1526.88	0	275.002	409.341	540.113
INT_STITCHED_206	chr1	64467643	64468247	NM_009952	NO	738.994	667.843	1559.71	0	0	0	67.5876	1.9932	50.1924
INT_STITCHED_207	chr1	64622918	64623861	NM_025964	NO	1473.72	758.926	1063.23	0	500.073	73.8369	420.861	1264.56	473.103
INT_STITCHED_208	chr1	64705880	64706573	NM_001097644	NO	850.588	687.11	677.477	19.9584	0	0	67.2903	10.1178	128.344
INT_STITCHED_209	chr1	64778909	64780781	NM_022721	NO	4817.03	2678.08	3594.24	2208.02	5262.38	3769.08	3910.8	451.339	4744.02
INT_STITCHED_210	chr1	64931257	64932242	NM_001039493	NO	1602.2	1745.42	613.852	202.91	514.86	319.435	387.795	850.449	367.11
INT_STITCHED_211	chr1	64963253	64965844	NM_001039493	NO	1013.86	1958.02	2424.92	179.815	459.384	27.9828	249.513	1193.41	748.281
INT_STITCHED_212	chr1	65028744	65029405	NM_001039493	NO	751.226	1436.88	2944.42	0	187.195	0	64.8441	151.766	228.243
INT_STITCHED_213	chr1	65417224	65417830	NM_139270	NO	503.283	416.201	694.234	0	0	0	124.533	236.522	141.865
INT_STITCHED_214	chr1	65846570	65847392	NM_027010	NO	494.351	1081.34	1534.02	293.043	765.282	52.197	203.692	493.94	533.396
INT_STITCHED_215	chr1	66312890	66313337	NM_001039934	NO	645.066	296.808	995.603	0	0	0	42.5544	72.861	242.632
INT_STITCHED_216	chr1	66474335	66474730	NM_175510	NO	219.581	493.434	441.887	3.634	0	0	35.471	0	69.283
INT_STITCHED_217	chr1	66746373	66747073	NM_025683	NO	621.67	836.01	1530.83	323.05	743.61	700.42	431.41	159.81	645.54
INT_STITCHED_218	chr1	67007297	67008044	NM_021285	NO	640.03	588.785	1056.71	33.615	776.133	0	8.2917	526.486	1576.17
INT_STITCHED_219	chr1	67458147	67458539	NM_001080809	NO	360.248	310.425	365.266	0	264.522	0	26.1072	171.186	119.874
INT_STITCHED_220	chr1	67981983	67983193	NM_001080809	NO	3011.81	2241.89	995.83	0	0	0	99.583	632.346	1243.03
INT_STITCHED_221	chr1	68350784	68351594	NM_010154	NO	747.306	837.297	1714.69	129.114	423.144	35.316	140.292	338.094	362.394
INT_STITCHED_222	chr1	69056677	69057073	NM_010154	NO	348.876	246.51	356.479	83.3184	0	0	0	0	116.068
INT_STITCHED_223	chr1	69914422	69914856	NM_029160	NO	905.758	331.793	649.915	0	0	14.2786	17.3166	0	225.029
INT_STITCHED_224	chr1	70853116	70853718	NM_177164	NO	1192.74	573.405	999.561	34.7354	488.102	0	196.312	226.412	333.749
INT_STITCHED_225	chr1	71081973	71082610	NM_007525	NO	1304.7	672.035	444.053	346.337	4874.58	131.158	1847.75	0	663.117
INT_STITCHED_226	chr1	71164850	71165518	NM_007525	NO	332.53	949.963	730.324	92.3844	91.3156	2.8056	42.4848	318.703	241.282
INT_STITCHED_227	chr1	71692414	71697825	NM_010233	NO	4702.16	2742.29	4459.75	1995.04	3695.17	3584.79	3040.44	5496.49	2363.52
INT_STITCHED_228	chr1	71719790	71720485	NM_010233	NO	1966.92	1506.41	2171.32	334.712	620.843	365.153	750.044	247.837	1720.89
INT_STITCHED_229	chr1	71787686	71788202	NM_010233	NO	428.796	433.801	469.663	0	311.509	74.0976	41.6412	123.014	682.1
INT_STITCHED_231	chr1	72275198	72276303	NM_001005423	NO	5550.64	5117.7	3440.75	879.58	2158.29	1164.45	4620.34	786.097	2503.71
INT_STITCHED_232	chr1	72288990	72289859	NM_001005423	NO	3595.92	1891.73	8191.54	878.733	0	441.278	1313.84	1370.24	1090.51
INT_STITCHED_233	chr1	72311853	72312556	NM_023523	NO	601.838	298.423	476.493	27.2061	45.3435	80.142	165.205	975.483	168.65
INT_STITCHED_234	chr1	72359403	72360070	NM_009533	NO	1279.97	587.093	821.611	475.171	800.6	756.578	803.001	356.311	1280.17
INT_STITCHED_235	chr1	72537197	72537924	NM_001045533	NO	795.338	491.888	854.807	92.8379	28.9346	0	2.0356	12.8679	615.333
INT_STITCHED_236	chr1	72718401	72719550	NM_176980	NO	1914.69	1838.63	1180.94	226.468	66.642	743.518	511.42	1169.91	504.296
INT_STITCHED_238	chr1	72873970	72875037	NM_008342	NO	879.208	696.644	704.433	955.392	6153.39	1521.33	1790.11	1109.79	763.118
INT_STITCHED_239	chr1	72991514	73007422	NM_009407	NO	2230.3	2987.52	8324.66	3730.43	1399.9	979.933	1842.15	4541.73	3884.73
INT_STITCHED_240	chr1	73134049	73135503	NM_009407	NO	1080.9	1550.4	995.699	162.703	0	198.18	185.967	665.932	63.5398
INT_STITCHED_241	chr1	73547190	73547718	NR_003202	NO	576.312	730.013	382.378	0	480.533	0	0	430.373	487.714
INT_STITCHED_242	chr1	74157839	74158473	NM_027884	NO	1003.56	703.106	1207.77	486.151	4163.1	1683.9	1003.56	217.525	1721.75
INT_STITCHED_243	chr1	74226026	74226560	NM_178241	NO	680.85	286.705	293.113	22.962	315.167	12.549	114.116	80.9544	187.861
INT_STITCHED_244	chr1	74291927	74292608	NM_029711	NO	586.477	772.935	2240.69	0	126.734	0	99.9027	1194.61	297.801
INT_STITCHED_245	chr1	74354703	74355378	NM_027154	NO	949.86	673.447	1491.28	28.755	0	772.673	115.56	765.45	549.653
INT_STITCHED_246	chr1	74390557	74391406	NM_019999	NO	1482.18	623.591	2363.96	76.2402	298.423	174.045	217.938	1052.17	184.063
INT_STITCHED_247	chr1	74502024	74502855	NM_009509	NO	881.94	856.179	634.302	85.4268	0	56.6742	190.133	472.839	74.0421
INT_STITCHED_248	chr1	74871159	74872294	NM_009872	NO	4525.36	4528.65	3324.3	41.314	2070.24	1342.25	1872.18	1132.28	3083.57
INT_STITCHED_249	chr1	75073386	75074201	NM_029342	NO	823.476	680.199	2845.25	581.747	0	0	168.216	661.861	448.495
INT_STITCHED_250	chr1	75477134	75477769	NM_177056	NO	703.009	628.015	407.162	402.59	194.945	0	136.144	455.676	249.809
INT_STITCHED_251	chr1	75508284	75508949	NM_010564	NO	768.939	765.615	1618.08	163.723	321.328	1926.31	746.861	744.401	1301.4
INT_STITCHED_252	chr1	75585302	75598900	NM_009208	NO	3365.51	1686.15	2382.37	500.406	1414.19	1045.69	1319.01	6437.29	4524.05
INT_STITCHED_253	chr1	75613198	75613953	NM_009208	NO	715.891	751.527	802.263	0	77.765	0	57.682	0	273.688
INT_STITCHED_254	chr1	75659125	75664905	NM_009208	NO	1243.28	1535.75	1846.71	91.902	294.78	550.256	492.456	1720.71	1597.59
INT_STITCHED_255	chr1	75800770	75801597	NM_009208	NO	2007.54	1677.24	1470.74	175.82	1890.19	5.9544	373.06	646.466	226.433
INT_STITCHED_256	chr1	75842667	75843206	NM_009208	NO	556.841	423.331	665.665	73.1423	476.53	0	132.917	531.939	211.558
INT_STITCHED_257	chr1	75859303	75859854	NM_009208	NO	442.784	612.877	490.17	58.9019	0	0	97.0862	13.775	136.152
INT_STITCHED_258	chr1	75884841	75885754	NM_009208	NO	1190.73	867.989	1722.92	311.607	650.695	259.018	237.38	628.692	881.136
INT_STITCHED_259	chr1	76025299	76033378	NM_009208	NO	2511.76	2023.79	4201.89	971.904	1754.76	386.984	532.406	3040.94	2234.65
INT_STITCHED_260	chr1	76904125	76904645	NM_007936	NO	338.884	545.74	689.728	267.54	386.828	48.828	115.492	54.08	310.596
INT_STITCHED_261	chr1	77436837	77469855	NM_007936	NO	10100.2	8096.01	13022.3	6636.62	19398.1	10658.2	5464.48	22789	9251.64
INT_STITCHED_262	chr1	77493309	77499912	NM_007936	NO	2522.35	1541.14	2077.3	1333.15	3787.48	351.28	1523.97	2505.18	1739.89
INT_STITCHED_263	chr1	77598156	77598677	NM_007936	NO	386.217	309.735	944	0	43.0346	0	0	116.339	45.5354
INT_STITCHED_264	chr1	77626231	77626826	NM_007936	NO	1871.51	1858.54	566.44	304.521	0	32.725	135.72	695.852	342.185
INT_STITCHED_265	chr1	78116341	78117104	NM_008781	NO	2529.42	1874.92	2092.68	146.572	361.815	0	248.28	708.98	831.212
INT_STITCHED_266	chr1	78164344	78165073	NM_008781	NO	553.311	1811.2	2698.25	14.5071	1378.98	0	110.225	352.471	235.977
INT_STITCHED_267	chr1	79450535	79451237	NM_009129	NO	270.691	474.903	1931.2	231.309	83.538	0	38.0484	316.672	800.42
INT_STITCHED_268	chr1	79598893	79599548	NM_183027	NO	594.019	714.474	3207.93	0	73.622	0	0	128.904	251.716
INT_STITCHED_269	chr1	80147071	80147744	NM_173425	NO	975.648	575.213	1443.32	0	217.244	163.337	164.683	124.034	493.78
INT_STITCHED_270	chr1	80232602	80234768	NM_173425	NO	4281.75	3871.72	3046.91	87.9396	1066.97	153.786	534.136	2057.05	1888.75
INT_STITCHED_271	chr1	80312115	80313073	NM_016716	NO	1529.16	1592.2	1867.81	0	166.5	17.8188	39.1822	308.955	633.717
INT_STITCHED_272	chr1	80399864	80400586	NM_016716	NO	997.876	1512.3	3195.28	0	0	0	57.76	296.598	630.956
INT_STITCHED_273	chr1	82004190	82004951	NM_010570	NO	438.412	446.403	603.092	207.296	1020.81	119.097	153.418	186.749	444.043
INT_STITCHED_274	chr1	82816971	82817766	NM_010472	NO	1094	524.462	1272	280.714	1826.12	403.94	485.348	162.26	551.968
INT_STITCHED_275	chr1	82863422	82864000	NM_010472	NO	1269	791.976	1394.83	263.163	36.0094	42.0206	40.6912	322.524	175.423
INT_STITCHED_276	chr1	84173546	84174117	NM_001003948	NO	1724.36	476.671	1151.42	291.381	1354.64	263.517	304.628	102.609	365.668
INT_STITCHED_277	chr1	84203566	84214733	NM_001003948	NO	432.163	293.692	2132.9	183.139	0	0	232.274	1552.21	1086.55
INT_STITCHED_278	chr1	84267550	84268123	NM_001003948	NO	487.738	509.798	1641.07	67.614	0	0	72.5418	168.978	47.1006
INT_STITCHED_279	chr1	84401987	84402671	NM_001003948	NO	1068.34	1052.06	1910.28	123.325	1254.52	91.1088	154.721	643.849	337.349
INT_STITCHED_280	chr1	84546093	84546686	NM_152915	NO	548.466	867.381	3671.56	157.323	330.182	0	121.921	99.1496	792.782
INT_STITCHED_281	chr1	84633397	84637814	NM_152915	NO	2106.03	2368.84	8830.91	308.748	3254	645.765	2298.17	2443.93	1523.42
INT_STITCHED_283	chr1	87640362	87640934	NM_177055	NO	332.332	557.986	574.402	55.5412	52.624	0	77.2772	89.4036	122.751
INT_STITCHED_284	chr1	87920884	87921540	NM_027300	NO	415.51	975.144	829.381	0	0	89.1504	301.891	177.251	152.389
INT_STITCHED_285	chr1	87959141	87959957	NM_027357	NO	581.89	502.738	424.565	188.741	82.9056	369.24	195.677	740.112	450.432
INT_STITCHED_286	chr1	88078732	88085159	NM_027456	NO	1844.55	2664.63	2675.56	577.787	13316.1	3365.18	1463.43	3346.54	996.185
INT_STITCHED_287	chr1	88097768	88098465	NM_027456	NO	2037.75	2212	3761.57	0	127.69	101.623	113.193	866.58	206.242
INT_STITCHED_288	chr1	88132818	88133652	NM_145222	NO	468.124	621.914	976.697	494.145	431.929	856.018	362.79	731.084	563.534
INT_STITCHED_289	chr1	88191384	88191870	NM_145222	NO	284.116	274.736	870.961	176.71	635.008	397.694	367.319	345.935	123.59
INT_STITCHED_290	chr1	88204615	88208596	NM_145222	NO	8709.23	5824.2	7821.07	2382.63	6235.44	7786.84	5477.06	2387.8	13646.1
INT_STITCHED_291	chr1	88245025	88246107	NR_028478	NO	1394.16	1924.12	7095.76	1288.99	300.471	143.257	653.312	1499.33	2052.55
INT_STITCHED_292	chr1	88385051	88385945	NM_008972	NO	1308.55	1427.18	1122.77	1091.13	1450.52	2094.46	2328.51	727.805	1169.8
INT_STITCHED_293	chr1	88446667	88447361	NM_008972	NO	895.26	1047.11	1373.36	0	0	0	0	959.247	90.2894
INT_STITCHED_294	chr1	88543936	88544670	NM_010933	NO	683.06	584.191	1353.64	1447.52	4067.53	0	573.034	247.872	722.843
INT_STITCHED_295	chr1	88615654	88616405	NM_153530	NO	1619.53	472.905	387.892	200.667	4401.84	545.677	709.019	1229.61	196.236
INT_STITCHED_296	chr1	88814555	88815146	NM_007433	NO	471.086	857.541	1478.21	0	0	0	88.8273	428.534	195.68
INT_STITCHED_297	chr1	89121170	89127839	NM_001039169	NO	8611.68	9575.35	9099.18	660.898	3294.49	7345.24	2564.9	8482.97	5792.03
INT_STITCHED_298	chr1	89209628	89210875	NM_146112	NO	2700.38	1035.76	1583.19	257.381	3028.59	284.815	1047.36	1510.87	2526.05
INT_STITCHED_299	chr1	89329250	89329885	NM_028473	NO	510.731	376.365	1286.38	0	0	0	0	58.039	0
INT_STITCHED_300	chr1	89580724	89581195	NM_010566	NO	598.123	402.94	493.325	99.4752	0	212.562	139.604	168.759	170.361
INT_STITCHED_301	chr1	89625401	89626230	NM_029846	NO	1929.17	1979.73	1636.2	408.034	683.013	180.971	694.288	1106.55	464.489
INT_STITCHED_302	chr1	90329114	90329499	NM_029269	NO	550.55	439.824	602.756	2.1175	0	0	77.1155	397.589	282.474
INT_STITCHED_303	chr1	90363134	90363745	NM_008132	NO	506.519	1044.2	1761.33	540.307	416.824	0	11.2424	445.113	813.241
INT_STITCHED_304	chr1	90509284	90510238	NM_177305	NO	1627.14	1172.28	1877.57	593.006	595.391	879.016	735.057	716.645	881.21
INT_STITCHED_305	chr1	90565168	90566043	NM_177305	NO	2919	2093.61	3360.79	300.65	224.7	877.8	668.15	390.337	643.562
INT_STITCHED_306	chr1	90670651	90671446	NM_177305	NO	675.989	843.972	841.667	0	22.9755	0	87.291	261.635	366.575
INT_STITCHED_307	chr1	90703268	90706995	NM_177305	NO	2305.52	1321.59	2486.28	716.329	3123.6	260.145	1592.92	3033.78	1570.19
INT_STITCHED_308	chr1	90735967	90736773	NM_177305	NO	460.629	492.788	809.869	373.581	0	60.853	272.106	284.115	629.083
INT_STITCHED_309	chr1	90820730	90821458	NM_133816	NO	1046.94	952.078	2250.03	712.858	340.049	286.395	662.262	292.146	598.78
INT_STITCHED_310	chr1	90853900	90854596	NM_133816	NO	442.517	431.102	834.295	5.1504	462.77	120.06	146.369	448.154	514.344
INT_STITCHED_311	chr1	90921601	90922210	NM_133816	NO	775.196	378.433	564.421	447.798	3800.22	262.418	653.701	782.443	274.598
INT_STITCHED_312	chr1	91179130	91179603	NM_178119	NO	434.356	445.519	745.212	89.8227	108.033	77.2882	70.5716	56.4289	154.86
INT_STITCHED_313	chr1	91361975	91362648	NM_178119	NO	706.313	493.04	1051.36	412.145	367.458	666.606	853.97	760.557	333.404
INT_STITCHED_314	chr1	91652578	91653415	NR_015540	NO	1338.11	360.831	754.221	966.149	444.447	0	276.126	1136.9	446.288
INT_STITCHED_316	chr1	91819328	91831892	NM_010262	NO	2531.65	1110.66	2524.11	1579.29	609.354	7736.91	3084.46	5100.98	5505.54
INT_STITCHED_317	chr1	91956379	91957147	NM_139152	NO	539.52	420.787	436.685	32.7936	1514.65	140.39	280.166	1189.09	741.504
INT_STITCHED_318	chr1	92098794	92106028	NM_007722	NO	1574.12	1343.35	1516.25	2617.98	1945.22	3812.32	2378.54	3879.59	5410.31
INT_STITCHED_319	chr1	92225588	92226256	NM_007722	NO	418.836	464.126	519.504	48.2964	357.18	102.538	94.7892	137.608	188.51
INT_STITCHED_320	chr1	92301482	92302354	NM_133805	NO	656.442	907.403	2242.96	534.274	10597.3	363.624	521.282	445.156	791.776
INT_STITCHED_321	chr1	92371461	92371980	NM_133805	NO	516.301	394.959	414.473	0	0	57.6609	129.49	164.523	50.7063
INT_STITCHED_322	chr1	92389855	92390616	NM_133805	NO	609.028	711.535	1461.42	64.3045	613.594	258.588	103.039	266.046	177.922
INT_STITCHED_323	chr1	92415831	92425089	NM_133805	NO	2205.26	3622.66	5433.52	1690.51	4584.56	5277.99	2946.82	5752	2617.24
INT_STITCHED_324	chr1	92935056	92935842	NM_008515	NO	907.516	777.826	2132.97	0	233.285	67.6746	133.777	463.347	193.042
INT_STITCHED_325	chr1	93207801	93208616	NM_001033292	NO	1038.55	676.45	954.12	102.772	0	33.252	147.923	611.658	183.946
INT_STITCHED_326	chr1	93662192	93675270	NM_007855	NO	1141.71	980.85	2666.6	1575.9	0	176.553	1182.25	1479.12	1794.3
INT_STITCHED_327	chr1	94015751	94016544	NM_207225	NO	542.571	1032.41	2114.93	124.977	4810.81	392.297	495.863	832.016	390.553
INT_STITCHED_328	chr1	94328448	94329194	NM_024197	NO	2151.24	1260.07	869.09	0	186.276	3336.11	823.733	704.299	726.977
INT_STITCHED_329	chr1	94603660	94604499	NM_153114	NO	437.371	525.046	1125.94	57.052	151.272	75.0905	97.2401	116.789	798.812
INT_STITCHED_330	chr1	94634136	94634796	NM_153114	NO	1321.91	304.392	1234.86	341.352	19.536	0	68.31	66.792	61.116
INT_STITCHED_331	chr1	94785466	94785810	NM_172850	NO	122.705	166.806	240.525	387.103	225.561	86.86	130.72	378.366	351.843
INT_STITCHED_332	chr1	95376908	95377612	NM_001159719	NO	683.795	1019.04	2127.14	147.206	66.5984	0	96.0256	498.925	90.7456
INT_STITCHED_333	chr1	96194784	96195360	NM_008798	NO	490.81	716.429	1571.39	0	83.9808	14.2848	48.96	0	383.213
INT_STITCHED_334	chr1	96889771	96890369	NM_026321	NO	533.296	322.86	1030	0	0	0	0	256.542	363.584
INT_STITCHED_335	chr1	96926907	96927568	NM_026321	NO	807.544	1758.19	3584.07	11.1709	0	0	74.8252	62.5306	244.834
INT_STITCHED_336	chr1	97498543	97499181	NM_009183	NO	664.987	1139.09	1903.73	0	0	0	0	0	377.696
INT_STITCHED_337	chr1	97639642	97640127	NM_009183	NO	544.461	560.708	613.816	5.141	0	0	63.923	151.756	163.202
INT_STITCHED_338	chr1	98379447	98379881	NM_172658	NO	548.099	609.9	671.007	21.8736	510.08	13.237	71.0458	0	172.515
INT_STITCHED_339	chr1	98771158	98773296	NM_172658	NO	1852.79	2588.48	1451.92	1043.56	0	551.176	705.112	1650.96	1333.9
INT_STITCHED_340	chr1	99519148	99519918	NM_133825	NO	1197.27	517.209	1313.16	0	0	0	0	145.299	278.432
INT_STITCHED_341	chr1	99969502	99970309	NM_013626	NO	2312.78	1828.02	2868.8	53.4234	2652.04	208.206	345.719	1035.95	753.254
INT_STITCHED_342	chr1	99983100	99989373	NM_013626	NO	1921.42	1340.54	2831.63	230.219	329.96	0	269.112	2443.96	512.504
INT_STITCHED_343	chr1	101867212	101867735	NM_172851	NO	253.812	731.886	480.48	0	48.639	0	29.8633	221.334	745.484
INT_STITCHED_344	chr1	102774486	102775329	NM_172851	NO	1673.95	1701.76	5321.94	294.966	0	34.9845	543.061	359.371	1570.42
INT_STITCHED_345	chr1	103524896	103525607	NM_172851	NO	723.514	902.97	1540.24	0	0	0	74.2995	424.111	259.515
INT_STITCHED_346	chr1	103653034	103654283	NM_172851	NO	1736.61	1805.43	2961.38	948.99	1306.08	532.574	414.043	651.104	1821.29
INT_STITCHED_347	chr1	103815262	103815836	NM_172851	NO	409.664	460.979	484.169	9.9876	0	0	13.7186	13.1446	596.042
INT_STITCHED_348	chr1	104990515	104990976	NM_011800	NO	587.913	1115.62	494.791	31.9934	0	51.7242	0	275.77	325.927
INT_STITCHED_349	chr1	105368051	105369654	NM_011800	NO	1073.37	1331.61	1520.12	838.69	1027.52	224.26	411.009	1484.06	1045.8
INT_STITCHED_350	chr1	106711822	106712271	NM_011800	NO	348.559	195.944	569.018	0	0	0	102.552	361.355	88.3632
INT_STITCHED_351	chr1	106908919	106910374	NM_011800	NO	687.924	1429.39	1880.15	191.333	1698.86	423.55	331.74	2182.94	1363.19
INT_STITCHED_352	chr1	106967348	106968200	NM_178779	NO	2217.76	414.072	1708	399.162	473.797	210.87	196.045	743.2	915.815
INT_STITCHED_353	chr1	106991460	106992288	NM_178779	NO	2056.75	2012.29	1397.33	176.198	1670.49	212.879	214.949	1062.66	268.603
INT_STITCHED_354	chr1	107387705	107388687	NM_178779	NO	1697.39	1626.29	1361.44	9.6236	1296.14	19.149	433.848	812.212	187.464
INT_STITCHED_355	chr1	107418961	107419295	NM_013784	NO	715.094	302.971	569.771	835.802	61.8234	0	261.355	426.919	131.663
INT_STITCHED_356	chr1	107954675	107955332	NM_001122676	NO	270.815	464.302	1230.69	0	43.5591	116.026	0	186.128	297.687
INT_STITCHED_357	chr1	108005699	108006186	NM_133821	NO	456.124	405.963	744.526	73.6831	608.36	37.499	90.4359	177.852	173.956
INT_STITCHED_358	chr1	108073359	108073939	NM_133821	NO	865.128	723.144	2093.86	0	0	0	0	151.322	131.602
INT_STITCHED_359	chr1	108118552	108119132	NM_133821	NO	256.708	444.164	836.128	0	0	0	0	365.226	563.702
INT_STITCHED_360	chr1	108175071	108175801	NM_133821	NO	557.647	755.258	1739.66	529.761	0	124.684	150.672	331.201	213.014
INT_STITCHED_361	chr1	108460775	108461567	NM_009741	NO	1260.23	510.602	1172.24	46.5696	0	0	59.0832	562.32	677.714
INT_STITCHED_362	chr1	109874902	109875557	NM_001159748	NO	1550.32	762.747	242.809	0	0	127.266	100.084	773.751	382.716
INT_STITCHED_363	chr1	110445209	110445848	NM_001159748	NO	507.813	738.556	1479.09	286.847	0	23.5152	32.7807	82.3671	379.374
INT_STITCHED_364	chr1	112555810	112556093	NM_001081386	NO	241.937	242.022	122.907	68.5426	0	0	50.2042	0	24.6776
INT_STITCHED_365	chr1	112671399	112671918	NM_001081386	NO	270.139	452.568	499.641	851.108	919.876	0	198.466	125.442	791.527
INT_STITCHED_366	chr1	115855788	115861187	NM_001077425	NO	1085.74	1201.82	929.708	521.004	936.726	2000.33	510.205	1045.25	1350.29
INT_STITCHED_367	chr1	120521806	120522612	NM_023755	NO	4705.43	3416.55	10056.6	216.25	1957.69	219.716	587.816	574.597	770.697
INT_STITCHED_369	chr1	120586076	120586971	NM_023755	NO	383.239	631.96	655.409	0	388.341	692.014	1600.35	205.492	449.648
INT_STITCHED_370	chr1	120900202	120900882	NM_001081125	NO	1417.46	627.64	699.312	136.612	171.224	147.084	310.42	1056.99	384.472
INT_STITCHED_371	chr1	120945487	120946330	NM_001081125	NO	3108.65	2271.29	7869.57	322.363	343.86	354.06	1176.83	470.057	1863.03
INT_STITCHED_373	chr1	121044146	121054189	NM_001081125	NO	2910.46	1343.75	2025.67	215.924	2122.09	721.087	1078.62	2011.61	1424.1
INT_STITCHED_375	chr1	121244074	121245641	NM_008381	NO	3686.99	1932.42	4907.06	645.447	2713.1	2455.49	2760.58	1249.06	2016.42
INT_STITCHED_377	chr1	121350010	121350901	NM_008381	NO	2328.27	2712.29	1347.64	1380.25	0	161.627	27.0864	1248.38	576.121
INT_STITCHED_378	chr1	121383060	121394742	NM_022327	NO	3475.39	2172.85	4022.11	0	2530.32	7058.26	1731.27	7722.97	2703.21
INT_STITCHED_379	chr1	121462257	121462973	NM_146103	NO	682.491	510.651	512.298	0	683.136	0	0	715.642	222.891
INT_STITCHED_380	chr1	121531129	121531986	NM_145506	NO	1510.98	1582.79	4156.02	0	103.44	0	264.727	1614.25	512.4
INT_STITCHED_381	chr1	121974196	121974786	NM_019432	NO	401.967	447.869	385.152	377.423	818.271	524.215	286.209	332.642	502.916
INT_STITCHED_382	chr1	122250817	122251565	NM_207233	NO	2274.97	343.93	851.149	72.6308	375.047	0	342.36	427.557	405.64
INT_STITCHED_383	chr1	122540235	122541424	NM_010133	NO	1867.32	1619.54	913.984	333.752	266.574	225.078	356.224	288.57	1258.56
INT_STITCHED_384	chr1	122625521	122625914	NM_010133	NO	384.236	403.257	247.04	143.72	0	0	35.2128	0	112.555
INT_STITCHED_385	chr1	122655882	122656574	NM_010133	NO	1250.37	1420.26	2138.97	1171.35	592.006	48.9936	307.94	469.591	1005.75
INT_STITCHED_386	chr1	122983522	122994182	NM_133748	NO	4540.09	1796.21	2149.06	620.412	4471.87	1120.37	860.262	3575.36	3314.19
INT_STITCHED_387	chr1	123019839	123020611	NM_133748	NO	1070.92	1448.81	3071.87	434.327	174.626	0	78.2808	253.756	827.816
INT_STITCHED_388	chr1	123739327	123739705	NM_025860	NO	294.197	314.194	438.329	0	387.488	0	84.7098	236.515	774.862
INT_STITCHED_389	chr1	124351633	124352183	NM_025860	NO	729.74	721.985	848.045	61.6	40.645	0	118.415	432.795	208.89
INT_STITCHED_390	chr1	124503711	124504446	NM_025860	NO	2482.32	3451.49	4224.93	125.023	1036.13	0	124.582	160.083	1253.4
INT_STITCHED_391	chr1	124961665	124962213	NM_199021	NO	596.553	451.716	675.684	0	157.605	0	64.39	65.1572	519.833
INT_STITCHED_392	chr1	126071319	126071834	NM_199021	NO	1198.1	1291.41	1079.29	0	0	0	80.9065	0	126.124
INT_STITCHED_393	chr1	126304642	126305072	NM_199021	NO	238.392	324.65	359.867	0	0	0	31.992	27.907	248.282
INT_STITCHED_394	chr1	127584474	127584965	NM_027677	NO	593.128	214.174	1611.36	1494.31	12.6678	53.8627	184.812	278.593	745.387
INT_STITCHED_395	chr1	127641171	127641710	NM_027677	NO	309.871	302.002	943.519	319.627	302.864	3.2879	41.3413	125.425	168.006
INT_STITCHED_396	chr1	127969093	127969638	NM_145100	NO	355.721	308.089	464.83	0	0	0	45.671	196.854	0
INT_STITCHED_397	chr1	128025515	128026288	NM_145100	NO	2644.97	1682.51	1855.82	0	42.4377	0	107.138	229.426	969.729
INT_STITCHED_398	chr1	128571445	128572182	NM_176957	NO	418.837	525.923	1065.92	0	247.558	44.0726	39.6506	234.513	156.613
INT_STITCHED_399	chr1	129064204	129064689	NM_145128	NO	862.621	1036.93	666.341	45.784	295.753	0	0	251.084	459.731
INT_STITCHED_400	chr1	129135362	129141736	NM_145128	NO	1543.15	1763.69	1942.16	312.326	0	569.198	320.612	4544.66	1197.04
INT_STITCHED_401	chr1	129403672	129404264	NM_028135	NO	329.922	554.586	488.341	608.398	622.014	321.811	460.339	191.216	322.64
INT_STITCHED_402	chr1	129680267	129681078	NM_028399	NO	693.567	913.591	866.959	197.478	1937.72	110.215	224.404	515.553	110.62
INT_STITCHED_403	chr1	129801157	129801933	NM_178690	NO	977.062	629.026	1262.16	0	113.063	19.8656	12.4936	649.667	967.905
INT_STITCHED_404	chr1	129897432	129897991	NM_027678	NO	372.909	652.8	361.449	0	0	0	0	23.8693	498.349
INT_STITCHED_405	chr1	129991257	129991995	NM_027678	NO	1516.37	1602.42	1604.78	334.535	217.858	139.039	184.795	279.185	692.687
INT_STITCHED_406	chr1	130159400	130159892	NM_026390	NO	241.228	458.79	1102.97	0	23.8128	21.0084	0	93.48	4.182
INT_STITCHED_407	chr1	130240870	130241313	NM_008567	NO	691.922	670.569	668.93	0	1008.71	0	99.4978	209.805	158.373
INT_STITCHED_408	chr1	130288806	130297509	NM_177445	NO	3677.02	3066.94	2810.2	518.699	3384.6	247.165	1509.1	5737.89	2463.82
INT_STITCHED_409	chr1	130756384	130757280	NM_009911	NO	2501.72	1305.92	1737.25	978.88	732.032	1412.63	931.661	0	1120.54
INT_STITCHED_410	chr1	130898297	130898977	NM_172485	NO	431.052	297.364	565.624	259.964	0	0	100.368	399.636	198.288
INT_STITCHED_411	chr1	132917016	132917720	NM_010548	NO	660.07	443.098	362.349	0	71.9488	0	166.989	720.896	108.627
INT_STITCHED_412	chr1	133035565	133036620	NM_145508	NO	866.788	949.289	2339.78	915.001	1922.21	1837.81	1374.98	1861.86	2278.06
INT_STITCHED_413	chr1	133375152	133375907	NM_001081011	NO	442.883	823.856	892.108	100.49	2350.92	293.771	136.353	527.519	374.631
INT_STITCHED_414	chr1	133615426	133616290	NM_177243	NO	590.63	636.854	1347.67	436.147	0	33.0048	256.867	586.57	630.979
INT_STITCHED_415	chr1	133641761	133642541	NM_177243	NO	678.522	643.266	460.824	0	2553.25	0	144.924	507.156	1305.64
INT_STITCHED_416	chr1	133786604	133787425	NM_001145804	NO	3488.92	3121.03	7590.64	3220.37	8473.05	439.728	4967.05	475.113	3363.39
INT_STITCHED_417	chr1	133808795	133809368	NM_001145804	NO	680.38	549.622	1942.47	344.201	0	185.079	165.998	291.37	181.928
INT_STITCHED_418	chr1	134094126	134098050	NR_029777	NO	2140.93	2286.12	1500.15	3046.2	3605.37	16074.3	4565.57	2704.81	6366.69
INT_STITCHED_419	chr1	134134167	134134762	NR_029777	NO	2487.93	2241.01	1152.99	475.94	123.939	101.864	384.548	400.613	935.638
INT_STITCHED_420	chr1	134160117	134160740	NM_144810	NO	739.75	704.115	576.524	5.1086	214	1168	639.51	677.014	776.383
INT_STITCHED_421	chr1	134178265	134185323	NM_144810	NO	3622.17	1606.4	1643.81	7569.7	2067.99	5397.25	2610.75	6539.94	2418.07
INT_STITCHED_422	chr1	134219166	134219919	NM_028778	NO	528.982	628.002	625.366	622.279	0	1759.69	849.76	525.895	1063.84
INT_STITCHED_423	chr1	134367243	134368398	NM_172517	NO	3327.32	5655.34	14132.2	716.793	4280.66	733.771	1735.96	730.653	2332.98
INT_STITCHED_424	chr1	134632637	134633301	NM_001160317	NO	1672.48	1442.08	4006.51	199.2	30.3448	0	44.6872	322.505	133.53
INT_STITCHED_425	chr1	134747087	134748017	NM_010732	NO	3082.02	1627.22	1864.28	337.218	2265.01	1406.81	938.277	916.794	1699.39
INT_STITCHED_426	chr1	134775249	134776176	NM_010732	NO	2151.66	962.226	3826.47	1138.45	540.719	83.7081	584.566	628.691	2427.81
INT_STITCHED_427	chr1	134877662	134878478	NM_008575	NO	2833.23	1974.39	1759.46	147.206	0	1794.3	797.803	1054.35	624.974
INT_STITCHED_428	chr1	134908975	134916403	NM_008575	NO	2552.26	1962.48	2097.67	218.383	2967.49	4306.75	2783.27	4695.24	1403.89
INT_STITCHED_429	chr1	134991785	134992357	NM_133819	NO	462.977	456.914	962.733	0	64.636	310.71	8.1796	389.475	146.89
INT_STITCHED_430	chr1	135025718	135027101	NM_133819	NO	1173.34	979.026	1304.58	316.154	4742.17	1692.38	1167.25	894.11	1343.31
INT_STITCHED_431	chr1	135243491	135244282	NM_031193	NO	699.877	578.775	2001.55	0	0	0	0	639.682	464.159
INT_STITCHED_432	chr1	135264033	135264592	NM_175443	NO	629.881	386.269	603.608	347.195	1196.54	649.726	474.647	99.1666	948.511
INT_STITCHED_433	chr1	135293890	135294788	NM_011439	NO	3712.33	5823.8	3830.24	1021.21	1179.7	1358.14	1207.9	322.741	3164.64
INT_STITCHED_434	chr1	135388767	135401699	NM_011439	NO	2714.43	10335.3	4483.52	3882.19	906.533	12868.6	2869.61	6120.72	5646.11
INT_STITCHED_435	chr1	135563926	135569034	NM_144530	NO	6626.61	3632.3	3913.24	658.421	4028.68	8756.64	4233	4404.63	4359.17
INT_STITCHED_436	chr1	135590624	135593014	NM_001159649	NO	2402.43	3401.21	1726.06	1492.79	3134.49	5332.81	2825.7	2993.24	3908.13
INT_STITCHED_437	chr1	135607119	135607794	NM_001159649	NO	749.992	461.565	614.79	400.882	72.09	371.25	70.9425	685.732	384.683
INT_STITCHED_438	chr1	135638250	135638969	NM_001167949	NO	409.686	584.619	507.902	1173.55	2374.64	366.402	552.767	752.865	588.861
INT_STITCHED_439	chr1	135748691	135749259	NM_001160422	NO	1162.7	1062.78	1838.33	0	0	0	140.58	242.82	8.4064
INT_STITCHED_440	chr1	135870243	135870936	NM_054077	NO	541.025	648.856	2520.72	182.813	19.3347	130.769	165.073	199.723	0.6237
INT_STITCHED_441	chr1	136085572	136086282	NM_016749	NO	1053.29	769.214	507.863	743.867	0	1421.63	584.756	175.015	2363.38
INT_STITCHED_442	chr1	136106755	136107450	NM_016749	NO	388.644	626.612	732.6	201.758	511.381	226.222	157.139	329.221	292.734
INT_STITCHED_443	chr1	136397332	136398015	NM_145510	NO	907.57	747.475	857.302	538.341	2903.5	598.991	192.674	702.944	819.395
INT_STITCHED_444	chr1	136431225	136432331	NM_001145300	NO	3142.81	7004.74	17622.5	2382.43	1384.71	764.467	643.139	1149.24	3756.86
INT_STITCHED_445	chr1	136467039	136467815	NM_152895	NO	1144.13	1566.59	3521.1	743.02	1556.97	602.021	878.742	411.125	2726.94
INT_STITCHED_446	chr1	136505483	136506123	NM_009307	NO	381.44	1029.44	1908.86	0	274.56	81.664	125.696	208.192	475.264
INT_STITCHED_447	chr1	136671477	136672181	NR_015606	NO	772.851	554.893	2339.81	100.883	0	84.48	143.053	81.7344	290.752
INT_STITCHED_448	chr1	136806929	136807579	NM_001081307	NO	273.195	648.505	665.665	0	0	0	50.115	292.76	56.875
INT_STITCHED_450	chr1	137113999	137114858	NM_007921	NO	1421.64	1965.48	2349.54	3632.54	2504.33	2849.05	2306.59	639.182	931.843
INT_STITCHED_451	chr1	137404155	137404907	NM_173437	NO	1588.83	1428.95	1344.8	202.664	43.3152	1827.21	334.64	202.138	2101.69
INT_STITCHED_452	chr1	137457793	137458480	NM_173437	NO	635.2	340.958	681.916	176.353	0	125.79	10.4424	219.565	251.717
INT_STITCHED_453	chr1	137528746	137534839	NM_173437	NO	3958.62	869.471	1586.01	483.175	1874.21	3867.84	1671.92	4676.99	2066.14
INT_STITCHED_454	chr1	137551741	137552277	NM_173437	NO	1203	1158.46	796.764	157.316	938.858	383.562	494.728	933.176	98.3024
INT_STITCHED_455	chr1	137571842	137572829	NM_007791	NO	636.615	840.529	1591.04	707.482	1187.95	3851.96	1062.41	1103.76	2268.52
INT_STITCHED_456	chr1	137620382	137621364	NM_007791	NO	768.415	1273.56	4201.98	0	816.435	1055.16	484.421	47.9216	675.911
INT_STITCHED_457	chr1	137753692	137754254	NM_001130176	NO	207.041	135.779	1182.84	472.473	0	0	160.901	160.451	179.447
INT_STITCHED_458	chr1	138323891	138324817	NR_024328	NO	2193.23	970.448	663.942	73.9874	0	216.591	421.886	531.339	340.49
INT_STITCHED_459	chr1	138353781	138354464	NM_001081258	NO	499.478	1199.89	3717.64	649.396	0	60.4455	57.9867	298.061	338.426
INT_STITCHED_460	chr1	138466050	138467536	NM_001160251	NO	3255.53	2078.91	1855.72	1266.96	1729.11	3476.05	3398.63	492.906	4277.15
INT_STITCHED_461	chr1	138480370	138481169	NM_001160251	NO	643.595	407.49	958.081	0	0	0	39.2309	446.721	254.002
INT_STITCHED_462	chr1	138509627	138510441	NM_001160251	NO	1279.28	927.96	4644.85	0	1134.39	0	425.152	698.086	841.432
INT_STITCHED_463	chr1	138570775	138572212	NM_001160251	NO	2966.26	1983.2	3224.92	285.245	1399.64	5269.77	4618.66	1433.55	3897.72
INT_STITCHED_465	chr1	138624181	138625055	NM_001160251	NO	3565.92	2355.08	6928.37	218.762	756.272	215.878	735.209	896.549	1448.74
INT_STITCHED_467	chr1	138893410	138893746	NM_030676	NO	253.646	299.342	944.294	0	0	0	43.4112	103.589	39.1776
INT_STITCHED_468	chr1	138948162	138948838	NM_030676	NO	1215.79	2521.14	3311.32	0	0	122.559	138.31	480.771	78.416
INT_STITCHED_469	chr1	139070423	139071288	NM_030676	NO	818.636	1541	1123.03	1662.62	43.5095	0	139.351	1161.44	2372.18
INT_STITCHED_470	chr1	139284018	139284489	NM_030676	NO	199.61	318.066	678.052	0	151.238	0	102.913	33.7707	390.6
INT_STITCHED_471	chr1	139536270	139536672	NR_029795	NO	292.777	328.756	477.174	0	169.242	0	3.7386	0	176.398
INT_STITCHED_472	chr1	140050370	140051091	NM_011210	NO	540.173	454.591	644.069	116.009	144.921	30.7146	55.517	171.165	237.209
INT_STITCHED_473	chr1	140102296	140103007	NM_011210	NO	643.953	589.135	723.442	88.0929	386.926	0	0	148.528	362.397
INT_STITCHED_474	chr1	140163311	140163997	NM_177397	NO	901.953	766.811	1675.28	8.4378	0	0	77.5866	225.008	122.52
INT_STITCHED_475	chr1	140852970	140853586	NM_001166501	NO	280.526	684.253	479.618	225.333	160.776	5.7288	133.302	611.072	933.979
INT_STITCHED_476	chr1	141390834	141396936	NM_031164	NO	5906.74	5230.63	5682.79	743.224	5601.64	2561.62	1604.22	7254.06	4590.53
INT_STITCHED_477	chr1	142085017	142085658	NM_009888	NO	534.979	452.61	618.18	238.965	111.919	157.365	94.4834	14.743	479.019
INT_STITCHED_478	chr1	142101811	142102287	NM_009888	NO	270.749	437.587	1611.36	73.3516	318.825	0	11.186	133.946	301.594
INT_STITCHED_479	chr1	142325751	142326575	NM_001081027	NO	2016.74	3001.42	4219.54	210.038	3035.62	99.5392	569.878	664.638	1921.82
INT_STITCHED_480	chr1	142409970	142410467	NM_001081027	NO	1376.99	1854.95	1854.95	0	67.9896	0	103.028	149.1	92.1438
INT_STITCHED_481	chr1	145113809	145114344	NM_020025	NO	256.104	286.332	1206	0	0	0	89.3985	224.807	326.404
INT_STITCHED_482	chr1	145161774	145162073	NM_020025	NO	1001.74	364.69	230.619	0	0	0	0	48.5576	179.25
INT_STITCHED_483	chr1	145402364	145403147	NM_020025	NO	940.618	627.418	1468.99	21.924	1417.31	0	204.911	911.334	1605.62
INT_STITCHED_484	chr1	145580899	145581539	NM_001038593	NO	2099.9	1086.46	1172.22	74.304	277.184	178.88	244.544	680.448	542.784
INT_STITCHED_485	chr1	148169758	148170547	NM_153539	NO	474.899	572.498	846.281	591.671	625.677	154.96	446.18	705.76	852.672
INT_STITCHED_486	chr1	149062850	149063402	NM_001145807	NO	394.073	358.966	272.688	0	0	11.1504	16.008	51.0048	126.463
INT_STITCHED_487	chr1	150921864	150922264	NM_008869	NO	1127.88	661.4	937.2	65.96	296.84	0	43.6	0	586.72
INT_STITCHED_488	chr1	152343807	152344701	NM_001110146	NO	2533.24	1281.91	658.252	441.457	0	98.1612	466.579	801.65	2306.34
INT_STITCHED_489	chr1	152470260	152470689	NM_001110146	NO	458.815	442.213	314.285	0	177.263	0	42.5568	201.33	472.501
INT_STITCHED_490	chr1	152652632	152653092	NM_001024720	NO	384.1	313.306	606.28	70.794	107.962	50.646	99.82	338.514	307.878
INT_STITCHED_491	chr1	153024237	153025208	NM_054102	NO	2457.12	1302.31	1192.68	115.743	840.886	323.634	354.318	131.279	1405.62
INT_STITCHED_492	chr1	153067273	153067647	NM_054102	NO	603.075	307.503	681.839	136.323	0	0	110.854	0	311.168
INT_STITCHED_493	chr1	153082536	153083080	NM_054102	NO	280.16	546.666	651.168	0	377.699	0	72.1344	378.352	457.994
INT_STITCHED_494	chr1	153273953	153274850	NM_025819	NO	642.79	1140.18	3590.24	0	0	0	0	397.82	641.803
INT_STITCHED_495	chr1	153362628	153363376	NM_011277	NO	1612.39	1465.11	648.666	187.449	0	721.222	404.818	316.254	623.234
INT_STITCHED_496	chr1	153391656	153392353	NM_022018	NO	562.061	427.052	977.194	304.31	0	600.396	343.272	458.277	785.031
INT_STITCHED_497	chr1	153725460	153728486	NM_001039644	NO	1731.78	3211.19	6246.57	589.162	0	1152.3	305.021	1164.1	3068.36
INT_STITCHED_498	chr1	153845033	153845403	NM_197990	NO	416.916	352.462	252.155	0	514.374	48.692	0	48.766	139.712
INT_STITCHED_499	chr1	153917338	153918187	NM_197990	NO	1855.23	2043.97	5656.21	0	0	53.9115	61.5525	929.315	778.278
INT_STITCHED_500	chr1	154261536	154262307	NM_177756	NO	1080.4	509.168	1577.31	0	0	0	0	99.9216	425.9
INT_STITCHED_501	chr1	154420178	154420974	NM_016846	NO	2274.09	1327.09	3107.35	487.47	647.626	1103.02	428.726	467.968	1195.19
INT_STITCHED_502	chr1	154450503	154451273	NM_016846	NO	799.337	964.271	1365.67	259.182	477.092	201.586	484.176	361.977	51.205
INT_STITCHED_503	chr1	154640676	154641562	NM_010877	NO	422.622	1297.64	1384.38	2298.2	969.461	1567.42	502.716	930.3	1014.82
INT_STITCHED_504	chr1	154747403	154748240	NM_001005507	NO	328.857	603.058	1221.6	612.6	0	60.3477	400.086	1185.69	316.888
INT_STITCHED_505	chr1	154762609	154765219	NM_001005507	NO	2428.08	1352.24	2293.93	899.145	2744.94	2361.01	2299.67	4311.46	3667.57
INT_STITCHED_506	chr1	154790039	154790623	NM_175460	NO	993.034	1000.16	1195.97	515.088	273.838	168.601	804.752	460.309	599.009
INT_STITCHED_507	chr1	154820654	154821658	NM_175460	NO	3112.4	1152.59	1114.74	210.94	611.034	0	262.144	1276.69	746.072
INT_STITCHED_509	chr1	155038686	155047086	NM_008485	NO	1191.12	1344	1488.48	0	1548.96	325.08	839.16	2791.32	850.08
INT_STITCHED_510	chr1	155063622	155064001	NM_008485	NO	1564.21	1279.81	517.6	120.825	0	0	0	405.682	307.786
INT_STITCHED_511	chr1	155163213	155163835	NM_010683	NO	496.232	690.109	519.805	249.422	284.192	169.993	220.561	351.057	471.103
INT_STITCHED_512	chr1	155194867	155195359	NM_010683	NO	1730.86	1091.01	455.051	0	0	105.632	78.5724	620.756	396.798
INT_STITCHED_513	chr1	155209082	155209502	NM_010683	NO	164.934	448.728	969.066	202.608	0	90.636	74.97	287.112	271.236
INT_STITCHED_514	chr1	155223417	155224385	NR_033736	NO	1197.32	1466.04	992.394	1583.94	1125.11	949.705	1709.88	1073.03	4862.75
INT_STITCHED_515	chr1	155587804	155588362	NM_011267	NO	1173.14	1328.32	2620.14	0	0	0	0	369.842	599.069
INT_STITCHED_516	chr1	155613291	155614133	NM_011882	NO	1951.34	677.136	1169.62	8.841	517.325	452.743	285.691	545.279	665.096
INT_STITCHED_517	chr1	155927646	155928808	NM_008131	NO	1987.95	1385.22	4822.53	1967.15	408.908	1451.34	1459.94	76.4596	4776.98
INT_STITCHED_518	chr1	156230305	156231078	NM_009782	NO	443.006	896.989	1829.46	321.723	0	0	2.1644	141.614	386.887
INT_STITCHED_519	chr1	156848816	156849514	NM_010500	NO	721.872	550.792	846.883	188.39	54.5836	166.403	309.284	490.066	50.256
INT_STITCHED_520	chr1	156933292	156934081	NM_010500	NO	325.541	647.217	788.369	0	413.673	330.039	80.1624	399.392	1004.55
INT_STITCHED_521	chr1	156958538	156959394	NM_010500	NO	1373.45	1078.82	1917.44	0	2281.67	0	0	771.941	557.256
INT_STITCHED_522	chr1	157331251	157331824	NM_011273	NO	442.757	415.024	427.057	223.413	151.272	12.3768	75.5214	343.342	358.698
INT_STITCHED_523	chr1	157923560	157924296	NM_001160181	NO	563.114	439.171	867.67	498.787	6221.48	611.469	515.347	631.267	760.95
INT_STITCHED_524	chr1	158404784	158405439	NM_009230	NO	330.644	384.616	397.061	0	0	61.6355	144.1	1061.23	169.383
INT_STITCHED_525	chr1	158442765	158443228	NM_009230	NO	566.388	486.706	743.856	0	0	50.1429	131.538	240.575	38.1975
INT_STITCHED_526	chr1	158598688	158600322	NM_023141	NO	1581.22	1674.03	2146.75	1279.91	3790.88	7259.54	2817.51	1166.19	3059.83
INT_STITCHED_527	chr1	158700389	158701027	NM_145413	NO	331.313	787.739	628.749	483.094	1930.4	47.212	95.8276	369.083	167.028
INT_STITCHED_528	chr1	158891316	158892240	NM_001159965	NO	1441.99	583.136	570.108	0	0	190.621	247.632	927.881	848.14
INT_STITCHED_529	chr1	158909695	158928676	NM_001159965	NO	5316.58	6407.99	12580.6	1860.14	8336.46	9479.11	4118.88	14438.8	3323.57
INT_STITCHED_530	chr1	159347974	159348711	NM_177644	NO	487.157	490.031	759.994	170.026	0	439.031	127.648	671.112	299.885
INT_STITCHED_531	chr1	159369925	159370459	NM_001033284	NO	351.105	284.836	292.685	59.9682	0	0	0	308.972	246.388
INT_STITCHED_532	chr1	159870425	159870938	NM_001159986	NO	418.351	294.719	365.615	138.613	0	0	101.164	247.471	224.591
INT_STITCHED_533	chr1	160132983	160133617	NM_207583	NO	643.573	611.62	1257.41	116.085	204.909	44.5702	155.457	581.124	240.286
INT_STITCHED_534	chr1	160316848	160317449	NM_007495	NO	1490.6	700.285	463.431	0	0	2.8247	72.2402	552.559	224.113
INT_STITCHED_535	chr1	161359901	161360386	NR_028518	NO	374.954	441.253	426.945	4.365	417.342	0	51.119	107.864	502.557
INT_STITCHED_536	chr1	162139563	162148759	NM_009786	NO	4220.04	3294.01	3111.93	892.012	0	11286.3	1926.56	3754.73	6440.88
INT_STITCHED_537	chr1	162238927	162240721	NM_001038621	NO	1950.44	1229.07	3629.08	434.866	52.3848	1711.3	1242.7	676.338	1804.05
INT_STITCHED_538	chr1	162581677	162582188	NM_001146330	NO	653.313	327.96	505.635	298.935	1951.05	150.694	240.681	463.528	571.605
INT_STITCHED_539	chr1	162664654	162665429	NM_013862	NO	570.865	1208.85	548.39	1434.45	5969.05	868.232	502.045	557.69	1551.78
INT_STITCHED_540	chr1	163177529	163178269	NM_007453	NO	830.132	1657.23	2676.51	1040.37	22.94	0	126.022	796.166	757.316
INT_STITCHED_541	chr1	163204001	163204708	NM_007453	NO	1564.38	1373.21	1511.85	0	0	0	0	131.502	201.071
INT_STITCHED_542	chr1	163309468	163310223	NM_009452	NO	908.793	678.367	1495.73	78.7465	219.78	0	0	540.052	247.338
INT_STITCHED_543	chr1	163699344	163699877	NM_010177	NO	227.804	574.094	546.751	129.359	19.3479	0	94.874	374.539	201.474
INT_STITCHED_544	chr1	163850811	163851483	NM_172645	NO	965.664	575.434	523.824	0	453.869	22.3776	119.885	868.627	362.88
INT_STITCHED_545	chr1	165093778	165094415	NM_030071	NO	710.382	496.669	1135.77	0	146.956	147.147	250.978	447.938	862.817
INT_STITCHED_546	chr1	165558076	165558693	NM_001143956	NO	414.007	429.123	691.163	86.0715	141.293	30.9734	32.4542	184.113	254.142
INT_STITCHED_547	chr1	165931828	165932371	NM_027279	NO	784.961	1001.29	1055.92	0	0	0	0	522.04	680.379
INT_STITCHED_548	chr1	165948234	165950377	NM_027279	NO	1389.74	1688.26	4768.6	877.987	1948.63	796.553	539.822	1556.68	1495.17
INT_STITCHED_549	chr1	166307059	166307746	NM_138314	NO	2438.78	1069.25	786.958	711.595	1779.74	595.698	2103.04	154.987	1275.48
INT_STITCHED_550	chr1	166391111	166401507	NM_009721	NO	1529.25	1395.14	2611.48	1780.83	2663.46	1190.34	1227.77	4752.01	1210.09
INT_STITCHED_551	chr1	166420037	166434276	NM_009721	NO	4623.4	2430.6	3932.81	2124.46	6773.49	10741.9	5417.94	8638.8	6326.39
INT_STITCHED_552	chr1	166461748	166462377	NM_009721	NO	434.45	584.844	818.014	101.709	303.996	13.209	254.997	417.027	256.632
INT_STITCHED_553	chr1	166506765	166507568	NM_009721	NO	914.376	667.373	1684.69	28.6671	0	361.992	367.613	870.854	186.697
INT_STITCHED_554	chr1	167543842	167544683	NM_001083897	NO	421.089	1631.54	1058.23	82.7544	1366.54	359.023	0	619.144	276.773
INT_STITCHED_555	chr1	167932859	167934026	NM_011137	NO	970.127	461.782	455.247	1570.32	15.5211	6423.87	1669.74	0	3067.58
INT_STITCHED_557	chr1	168837273	168837782	NM_175461	NO	618.282	402.772	1265.48	68.8168	0	0	0	0	114.27
INT_STITCHED_558	chr1	168951483	168952462	NM_175461	NO	1024.52	484.703	3449.11	16.8388	0	0	47.4815	260.218	489.402
INT_STITCHED_560	chr1	169378529	169379197	NM_001013382	NO	1182.29	1209.48	2045.48	258.449	535.602	0	226.986	213.493	619.236
INT_STITCHED_561	chr1	169867708	169868621	NM_033652	NO	1285.32	1367.86	1037.9	0	164.705	127.09	202.047	591.441	176.939
INT_STITCHED_562	chr1	170288067	170288652	NM_183355	NO	529.366	404.644	518.018	180.005	16.4385	0	27.6705	111.677	585.409
INT_STITCHED_563	chr1	170325483	170326236	NM_183355	NO	614.599	600.292	1624.67	607.144	977.093	53.463	152.181	559.63	555.488
INT_STITCHED_564	chr1	170356969	170357484	NM_183355	NO	223.201	474.366	1933.21	175.255	0	0	72.4605	12.9265	81.6275
INT_STITCHED_565	chr1	171764502	171765082	NM_009062	NO	1053.4	1084.14	600.3	0	0	0	96.628	407.218	204.16
INT_STITCHED_566	chr1	172031696	172032173	NM_022563	NO	583.18	987.438	534.574	8.7768	151.257	92.3472	170.003	419.855	106.514
INT_STITCHED_567	chr1	172407707	172408276	NM_027528	NO	1532.15	1146.54	1450.15	433.009	126.261	94.454	306.236	181.909	512.612
INT_STITCHED_568	chr1	172626599	172627121	NM_177068	NO	569.659	479.092	571.903	0	92.6028	10.2834	76.734	327.19	32.1552
INT_STITCHED_569	chr1	172801604	172802054	NM_001081304	NO	621.315	519.03	771.21	492.21	0	620.865	639.27	294.21	1083.91
INT_STITCHED_570	chr1	172822218	172823101	NM_023173	NO	683	1149.93	895.892	122.207	362.825	428.343	785.075	655.363	181.721
INT_STITCHED_571	chr1	173020016	173020663	NM_010188	NO	1969.99	1391.05	3790.71	132.441	0	128.882	316.124	541.021	497.802
INT_STITCHED_572	chr1	173056197	173056770	NM_001081275	NO	302.83	382.191	447.8	189.205	1613.51	180.61	352.796	108.87	313.832
INT_STITCHED_573	chr1	173151620	173152144	NM_001037170	NO	831.85	608.783	2532.81	0	0	814.872	939.165	198.072	419.043
INT_STITCHED_574	chr1	173900918	173901516	NM_030710	NO	340.501	327.704	1136.92	94.9624	180.237	43.4148	87.607	142.025	165.168
INT_STITCHED_575	chr1	173954295	173954872	NM_033509	NO	392.995	593.041	429.75	206.393	595.81	271.363	65.4318	320.293	397.264
INT_STITCHED_576	chr1	174191764	174192418	NM_013734	NO	746.279	907.752	604.819	95.0916	772.963	238.514	114.646	645.825	99.2772
INT_STITCHED_577	chr1	174253188	174253931	NM_008429	NO	1766.56	1276.25	4217.64	753.253	1303.59	0	6.0926	813.362	330.115
INT_STITCHED_578	chr1	174348176	174348836	NM_026234	NO	1459.13	863.28	973.5	182.028	564.432	46.596	599.544	245.85	514.14
INT_STITCHED_579	chr1	174631267	174631911	NM_007768	NO	1098.73	464.968	1688.31	23.6992	60.6004	0	109.416	424.525	408.296
INT_STITCHED_580	chr1	175251750	175252619	NM_010045	NO	953.032	527.048	1202.96	70.6497	1028.81	37.8015	133.913	122.616	646.971
INT_STITCHED_581	chr1	175278430	175279177	NM_010045	NO	689.63	691.573	851.729	0	277.436	1067.46	430.347	247.033	894.607
INT_STITCHED_582	chr1	176514128	176514572	NM_019445	NO	200.732	322.832	258.275	0	0	0	67.266	0	33.2112
INT_STITCHED_583	chr1	178542898	178551621	NR_029775	NO	932.489	888.874	2638.71	682.139	596.653	107.293	724.009	527.741	956.913
INT_STITCHED_584	chr1	178564236	178575070	NR_029775	NO	3640.22	5099.56	11003	628.372	5503.67	0	515.698	1340.17	2631.58
INT_STITCHED_585	chr1	178810170	178810691	NM_029756	NO	234.919	547.05	460.616	15.4216	388.145	0	9.4301	86.5902	57.831
INT_STITCHED_586	chr1	178878715	178879374	NM_029756	NO	911.331	652.476	731.556	22.6696	1.977	0	50.8089	169.561	158.687
INT_STITCHED_587	chr1	178913440	178913940	NM_029756	NO	692.2	337.9	919.9	20.5	537.45	0	79.3	0	71.1
INT_STITCHED_588	chr1	179546413	179546999	NM_027077	NO	354.178	659.074	1327.11	291.652	0	16.3494	70.2614	54.6152	463.76
INT_STITCHED_589	chr1	179683455	179683969	NM_027077	NO	2310.33	605.955	318.988	0	0	0	259.724	334.871	642.5
INT_STITCHED_590	chr1	179917631	179918038	NM_001034899	NO	334.391	189.499	295.563	106.43	23.9723	34.4729	0	173.179	185.348
INT_STITCHED_591	chr1	180214029	180214534	NM_025511	NO	380.568	397.334	750.026	0	0	77.568	125.543	0	118.725
INT_STITCHED_592	chr1	180237685	180238205	NM_025511	NO	504.868	373.152	633.412	165.152	151.268	154.336	215.02	426.504	265.876
INT_STITCHED_593	chr1	180267618	180268830	NM_016805	NO	3041.51	1895.33	961.116	1508.82	381.174	7699.11	2211.66	0	1734.13
INT_STITCHED_594	chr1	180336631	180337473	NM_026626	NO	1848.36	577.949	978.404	172.189	117.88	1022.02	482.382	135.983	870.123
INT_STITCHED_595	chr1	180483682	180484452	NM_001161665	NO	759.682	783.167	1225.69	411.103	330.869	38.192	272.041	392.931	458.227
INT_STITCHED_596	chr1	180594173	180595568	NM_001161665	NO	841.045	699.871	1455.26	0	0	0	0	99.1845	585.202
INT_STITCHED_597	chr1	180664497	180665186	NM_001161665	NO	1530.96	998.499	371.095	132.081	0	217.38	157.092	833.208	562.362
INT_STITCHED_598	chr1	180780124	180781339	NM_001161665	NO	3816.68	2260.51	1508.67	37.422	197.68	14.9445	203.756	697.41	1250.6
INT_STITCHED_599	chr1	181017460	181018305	NM_027188	NO	1482.3	1134.24	1016.62	1567.05	600.542	341.887	289.159	626.061	1074.16
INT_STITCHED_600	chr1	181107325	181107857	NM_027188	NO	619.886	494.76	434.591	0	0	2.0748	1.8088	186.147	100.654
INT_STITCHED_601	chr1	181128144	181129267	NM_027188	NO	602.49	376.317	1194.65	1051.02	3218.07	614.281	833.266	869.764	1187.91
INT_STITCHED_602	chr1	181142116	181142753	NM_027188	NO	386.595	655.154	1482.81	0	0	70.0063	253.972	163.709	8.6632
INT_STITCHED_603	chr1	181206410	181207481	NM_027188	NO	2269.98	1778.07	1341.11	0	753.877	348.718	470.919	620.537	390.594
INT_STITCHED_604	chr1	181371755	181372372	NM_027188	NO	281.352	411.786	477.003	68.5487	1045.82	493.477	275.305	165.109	38.0689
INT_STITCHED_605	chr1	181392292	181393074	NM_027188	NO	853.318	567.732	608.318	0	0	0	0	693.634	184.708
INT_STITCHED_606	chr1	181417257	181417745	NM_027188	NO	298.266	304.414	392.157	0	4648.4	172.85	0.9272	847.168	173.63
INT_STITCHED_607	chr1	181431130	181431722	NM_027188	NO	264.21	496.214	401.494	61.1536	91.5824	101.35	0	291.738	58.312
INT_STITCHED_608	chr1	181534368	181535207	NM_146105	NO	1558.27	1137.26	2554.42	126.437	3629.6	56.0452	516.069	996.312	451.801
INT_STITCHED_609	chr1	182500935	182501845	NM_007415	NO	2718.17	1271.54	4152.15	1092.18	635.817	757.029	849.121	149.331	1841.02
INT_STITCHED_612	chr1	183583588	183583992	NM_207280	NO	313.221	294.92	992.668	0	0	0	35.956	309.585	166.973
INT_STITCHED_613	chr1	183672318	183673107	NM_133815	NO	377.458	996.428	626.15	158.826	333.747	0	360.1	754.126	1134.74
INT_STITCHED_614	chr1	183860811	183861455	NM_133815	NO	371.137	450.027	548.688	0	122.94	37.6096	4.5724	108.836	105.423
INT_STITCHED_616	chr1	184024322	184034263	NM_012058	NO	2191	1061.7	3950.55	2258.6	2065.74	9939.01	4130.49	8521.43	3984.35
INT_STITCHED_617	chr1	184092966	184093658	NM_001166728	NO	2884.19	2033.3	4164.18	843.479	835.867	363.369	1081.6	748.606	1512.23
INT_STITCHED_618	chr1	184111825	184121637	NM_001166728	NO	1987.91	1500.25	1344.24	274.736	1927.08	828.133	975.313	2069.35	3022.1
INT_STITCHED_619	chr1	186320689	186321275	NM_008250	NO	807.332	918.262	1522.9	688.902	48.638	23.147	299.446	486.439	1261.95
INT_STITCHED_620	chr1	186795895	186796665	NM_145515	NO	528.297	967.967	813.12	8.316	117.502	142.912	146.377	1223.53	794.717
INT_STITCHED_621	chr1	186903860	186904314	NM_145515	NO	883.529	657.165	524.279	0	0	131.251	159.445	248.656	57.6126
INT_STITCHED_622	chr1	186922887	186929501	NM_001163754	NO	3946.57	1534.45	3182	1049.64	453.059	2949.18	970.274	1960.39	2849.97
INT_STITCHED_623	chr1	186972997	186973555	NM_001163754	NO	738.513	417.998	433.901	0	0	0	82.1376	31.5828	109.591
INT_STITCHED_624	chr1	187014856	187015304	NM_001163754	NO	458.976	274.803	388.55	0	266.515	36.1088	209.485	209.216	89.9584
INT_STITCHED_625	chr1	187032263	187033005	NM_001163754	NO	872.815	634.633	2639	139.348	0	318.912	224.307	336.72	589.519
INT_STITCHED_626	chr1	187311986	187313113	NR_033600	NO	1077.07	594.492	798.367	313.757	0	312.404	279.721	416.426	224.837
INT_STITCHED_627	chr1	187550637	187551096	NR_033600	NO	1003.7	891.194	357.194	75.0465	0	6.7932	21.3894	225.185	185.252
INT_STITCHED_628	chr1	187653353	187653841	NM_146106	NO	546.56	341.502	401.673	0	0	207.254	153.671	0	0
INT_STITCHED_629	chr1	187779717	187780153	NM_146106	NO	236.661	406.003	725.766	0	0	7.1504	37.278	13.7776	43.7308
INT_STITCHED_630	chr1	187934331	187934769	NM_146106	NO	345.319	294.555	242.521	0	0	35.697	17.4324	1.6206	1.971
INT_STITCHED_631	chr1	188060105	188060772	NM_146106	NO	339.236	548.007	1036.52	253.66	921.861	143.405	703.351	520.794	564.549
INT_STITCHED_632	chr1	188085107	188085669	NM_146106	NO	443.811	373.449	491.919	1139.9	1166.54	31.8654	516.59	231.656	571.104
INT_STITCHED_633	chr1	188334148	188338374	NM_009367	NO	6921.34	6164.89	4274.6	827.873	5446.89	1285.97	1725.9	3805.09	2650.12
INT_STITCHED_634	chr1	188742217	188753500	NM_033077	NO	3419.88	2070.43	3091.54	649.901	1885.39	0	593.486	4770.45	2560.11
INT_STITCHED_635	chr1	188778355	188779134	NM_033077	NO	649.063	1581.76	2074.63	0	606.218	147.387	133.287	522.397	78.2116
INT_STITCHED_636	chr1	188800477	188801287	NM_033077	NO	1063.45	666.306	498.798	0	979.533	427.356	285.849	665.496	500.418
INT_STITCHED_637	chr1	189106077	189106893	NM_026367	NO	593.803	488.621	750.802	127.133	0	0	0	316.445	663
INT_STITCHED_638	chr1	189265529	189265945	NM_026367	NO	398.986	816.234	397.03	94.8064	154.253	0	206.461	300.893	186.285
INT_STITCHED_639	chr1	189402023	189402379	NM_026367	NO	952.442	621.256	540.23	20.826	33.0012	33.6064	54.8952	164.294	49.9824
INT_STITCHED_640	chr1	189427836	189428339	NM_026367	NO	333.338	444.048	1064.95	97.3808	263.522	28.7213	172.479	124.845	753.695
INT_STITCHED_641	chr1	189548464	189549087	NM_011935	NO	1176.29	1107.07	1674.25	100.49	1765.89	0	191.261	882.355	597.208
INT_STITCHED_642	chr1	189603379	189603963	NM_011935	NO	610.28	319.331	1035.43	110.201	0	0	34.6896	19.4472	31.3608
INT_STITCHED_643	chr1	190463417	190463988	NM_172650	NO	423.168	377.203	1090.32	4.7393	0	0	62.9242	298.233	210.413
INT_STITCHED_644	chr1	190484157	190484755	NM_172650	NO	320.468	490.599	402.454	139.693	0	0	144.417	215.459	477.862
INT_STITCHED_645	chr1	190678113	190678604	NM_172650	NO	1502.41	681.557	575.943	32.7006	156.04	0	96.0887	231.065	1028.4
INT_STITCHED_646	chr1	190822409	190837835	NM_172650	NO	6102.53	3278.03	4944.03	0	2423.42	11697.5	2421.88	9955.94	5524.05
INT_STITCHED_647	chr1	191410579	191411046	NM_001081363	NO	271.234	406.99	1336.88	6.2578	0	0	9.3867	0	129.639
INT_STITCHED_648	chr1	191563705	191564424	NM_008976	NO	413.713	505.888	966.839	0	652.996	71.1091	485.9	91.0254	78.9462
INT_STITCHED_649	chr1	191585357	191585986	NM_008976	NO	519.617	664.287	785.558	486.657	1754.72	316.953	465.586	495.086	955.388
INT_STITCHED_650	chr1	191740124	191740887	NM_026796	NO	1969.84	2143.88	1277.95	278.571	4510.09	1084.15	1037.6	394.929	1153.66
INT_STITCHED_651	chr1	192187243	192187710	NM_008937	NO	826.87	378.41	1776.56	95.4081	0	0	0	0	237.329
INT_STITCHED_652	chr1	192271833	192272584	NM_008937	NO	930.564	831.808	799.59	157.485	648.038	236.19	507.976	538.016	772.779
INT_STITCHED_653	chr1	192608358	192608671	NM_178775	NO	136.124	210.555	178.942	0	0	0	0	49.3601	115.372
INT_STITCHED_654	chr1	192837955	192838796	NR_027298	NO	877.583	887.087	736.968	12.0263	0	0	0	454.813	315.375
INT_STITCHED_655	chr1	192888978	192894651	NM_198654	NO	1393.86	1406.9	4580.38	828.258	6939.78	528.156	530.993	871.373	1655.38
INT_STITCHED_656	chr1	193013762	193014274	NM_007498	NO	822.784	314.573	469.862	624.128	1919.39	134.605	491.981	715.264	162.816
INT_STITCHED_657	chr1	193348642	193349175	NM_029766	NO	564.074	381.148	343.465	80.9094	0	0	97.6456	0	17.9088
INT_STITCHED_658	chr1	193440008	193440736	NM_178632	NO	1073.73	664.227	1087.12	0	773.427	0	104.468	111.093	479.242
INT_STITCHED_659	chr1	193484623	193486128	NM_172266	NO	1567.46	1204.75	1374.52	1725.78	2132.59	876.361	974.939	1501.99	500.111
INT_STITCHED_660	chr1	193642966	193643523	NM_010892	NO	463.758	470.776	381.211	88.7858	0	102.711	101.987	410.565	25.1207
INT_STITCHED_661	chr1	193754283	193754964	NR_030669	NO	1123.72	539.216	698.025	560.463	440.335	0	300.866	829.39	647.971
INT_STITCHED_662	chr1	194278721	194279334	NM_010600	NO	379.447	1264.93	290.746	147.61	4113.35	421.008	999.558	94.2794	888.605
INT_STITCHED_663	chr1	194339181	194347130	NM_144881	NO	3428.4	1921.27	4009.48	1688.37	2770.23	908.571	1058.81	4677.19	1866.43
INT_STITCHED_664	chr1	194590595	194591390	NM_144881	NO	1216.43	552.446	2644.81	273.321	596.409	0	112.651	288.108	425.882
INT_STITCHED_665	chr1	194660733	194661258	NM_001177794	NO	2683.38	1720.42	586.845	0	0	106.207	0	6.8775	304.132
INT_STITCHED_666	chr1	194696232	194697083	NM_198247	NO	1981.47	1089.28	1109.45	46.3795	0	24.9343	284.404	521.833	562.851
INT_STITCHED_667	chr1	195091866	195092338	NM_008288	NO	502.869	248.461	457.887	74.104	0	52.2504	66.0328	264.839	78.588
INT_STITCHED_668	chr1	195181262	195181795	NM_144817	NO	590.511	444.735	456.674	44.6654	38.0029	41.2542	86.5059	224.393	162.298
INT_STITCHED_669	chr1	195200086	195200587	NM_144817	NO	523.144	544.387	1667.23	138.426	0	0	71.8434	0	271.442
INT_STITCHED_670	chr1	195330571	195331314	NR_029592	NO	713.28	843.156	1211.16	1030.54	1140.13	658.372	652.354	37.2243	1520.48
INT_STITCHED_671	chr1	195368339	195369094	NR_029592	NO	1251.49	501.018	943.826	67.497	177.274	141.185	276.103	598.111	442.053
INT_STITCHED_672	chr1	195558001	195560536	NR_029592	NO	2278.97	2358.31	7445.04	17.9985	267.442	0	103.935	1787.68	693.576
INT_STITCHED_673	chr1	195759895	195760830	NR_029592	NO	1236.44	1506.29	2244.75	160.259	203.923	62.458	208.786	381.012	260.772
INT_STITCHED_674	chr1	195860310	195860854	NR_029592	NO	273.958	615.21	532.739	11.0976	0	0	82.3616	173.427	340.762
INT_STITCHED_675	chr1	196146697	196147174	NM_008882	NO	382.077	418.281	551.317	68.5449	0	0	29.1447	43.6932	44.7903
INT_STITCHED_676	chr1	196442242	196442858	NM_008882	NO	1975.7	2007.61	238.762	0	0	13.7984	35.42	80.7576	354.077
INT_STITCHED_677	chr1	196624515	196625128	NM_001111059	NO	476.24	673.748	1967.48	0	0	0	0	67.1848	212.221
INT_STITCHED_678	chr1	196827154	196827871	NR_015566	NO	868	895.82	812.003	0	1547.21	30.7593	119.452	518.176	428.981
INT_STITCHED_679	chr2	3017310	3017861	NM_001081161	NO	508.959	563.838	303.987	0	0	49.2043	49.0941	283.269	160.506
INT_STITCHED_680	chr2	3421620	3422153	NM_015765	NO	237.132	315.749	334.617	29.1551	0	249.551	73.9271	299.439	63.0539
INT_STITCHED_681	chr2	3586750	3587405	NM_025626	NO	614.324	691.876	2055.26	483.259	0	23.842	41.7235	144.493	358.285
INT_STITCHED_682	chr2	4333636	4334296	NM_001177843	NO	1114.01	1105.9	3331.68	81.378	0	0	112.926	761.97	380.754
INT_STITCHED_683	chr2	4496004	4496751	NM_001177844	NO	353.48	1421.91	1002.03	2330.64	536.57	346.384	349.745	560.848	974.312
INT_STITCHED_684	chr2	4517788	4518529	NM_001177844	NO	777.087	631.48	537.892	1222.65	1695.78	1288.75	553.823	592.207	789.017
INT_STITCHED_685	chr2	4996660	4999692	NM_181848	NO	3224.84	2963.78	4421.26	123.402	106.423	1774.93	745.872	3799.4	1508.42
INT_STITCHED_686	chr2	5092332	5092863	NM_028804	NO	510.45	335.592	464.625	31.0104	0	45.4536	0	295.024	146.397
INT_STITCHED_687	chr2	5140926	5141683	NM_028804	NO	1266.01	1766.46	2604.16	379.484	1056.54	0	277.213	563.132	1018.16
INT_STITCHED_688	chr2	5277852	5278753	NM_028804	NO	1064.35	1223.83	4120.27	261.65	2587.4	121.545	573.126	838.651	1338.35
INT_STITCHED_689	chr2	5293767	5294435	NM_028804	NO	365.596	1087.7	1484.16	599.062	1786.77	127.388	331.395	679.423	383.632
INT_STITCHED_690	chr2	5398371	5405717	NM_177343	NO	1093.08	1101.9	1051.21	325.428	0	966.734	923.392	3265.3	1111.45
INT_STITCHED_691	chr2	5505532	5506231	NM_177343	NO	864.663	545.22	1747.22	0	0	0	0	677.051	681.665
INT_STITCHED_692	chr2	5656449	5657538	NM_177343	NO	1501.08	685.634	1386.73	0	48.0249	134.818	106.177	1150.31	344.015
INT_STITCHED_693	chr2	5710434	5711052	NM_133837	NO	657.243	436.246	1252.75	61.9236	0	93.8124	141.955	162.905	237.312
INT_STITCHED_694	chr2	5731135	5731647	NM_133837	NO	308.634	304.23	368.128	134.912	467.098	16.9984	98.4064	507.853	268.646
INT_STITCHED_695	chr2	5967910	5968298	NM_144883	NO	671.706	335.465	544.907	0	0	0	124.936	144.258	55.8332
INT_STITCHED_696	chr2	5984395	5993471	NM_144883	NO	1014.7	893.986	1126.33	946.627	6885.96	2590.29	2470.49	4399.14	2415.12
INT_STITCHED_697	chr2	6466484	6467005	NM_181399	NO	292.021	350.633	577.112	0	514.748	75.7534	2.2924	300.877	156.769
INT_STITCHED_698	chr2	6515678	6516267	NM_181399	NO	777.186	437.568	516.376	40.4643	136.295	0	90.7649	0	241.902
INT_STITCHED_699	chr2	6668573	6669173	NM_010160	NO	468.96	295.08	352.26	34.5	648.6	26.7	74.82	418.86	141.9
INT_STITCHED_700	chr2	6796237	6796725	NM_010160	NO	254.785	401.038	658.898	15.5672	0	0	28.6944	101.162	129.564
INT_STITCHED_701	chr2	6985529	6986006	NM_001110230	NO	288.871	399.774	443.324	0	231.25	0	55.9521	168.763	74.7936
INT_STITCHED_702	chr2	8419812	8420879	NM_001110231	NO	1642.86	3060.05	4931.35	0	830.873	128.04	771.014	965.528	1667.19
INT_STITCHED_703	chr2	9364516	9367969	NM_008091	NO	1575.95	2091.83	8249.56	237.221	2860.81	0	74.2395	677.133	1067.67
INT_STITCHED_704	chr2	9568375	9569137	NM_008091	NO	437.998	1047.6	1826.06	72.1614	190.729	0	227.533	792.556	1184.15
INT_STITCHED_705	chr2	9844701	9845241	NR_024257	NO	271.296	440.262	382.806	0	0	213.624	34.02	193.644	21.654
INT_STITCHED_706	chr2	10184148	10184807	NM_172471	NO	759.036	332.729	537.612	207.783	0	169.231	375.103	684.108	860.522
INT_STITCHED_707	chr2	10255657	10256584	NM_177386	NO	1077.92	1498.5	5778.18	501.043	485.748	43.569	429.016	884.173	1754.9
INT_STITCHED_708	chr2	10274954	10275955	NM_177386	NO	591.791	1018.52	4691.49	241.441	0	0	64.7647	325.325	831.831
INT_STITCHED_709	chr2	10312311	10312976	NM_177386	NO	3302.06	2061.63	4134.97	287.479	214.529	0	189.658	733.694	395.143
INT_STITCHED_710	chr2	10443135	10443951	NR_035418	NO	557.165	714.979	4921.7	159.12	0	0	23.5008	16.9728	352.838
INT_STITCHED_711	chr2	10523849	10524316	NR_035418	NO	402.834	306.492	479.002	0	0	0	77.1951	514.12	172.93
INT_STITCHED_712	chr2	10959960	10960465	NM_008859	NO	384.608	507.272	990.911	145.238	90.597	12.019	91.7585	73.629	294.011
INT_STITCHED_713	chr2	11061103	11061774	NM_008859	NO	310.002	703.208	2917.51	61.2623	0	0	29.1885	0	524.319
INT_STITCHED_714	chr2	11468526	11468911	NM_001177758	NO	157.427	794.37	361.207	251.059	6184.26	106.106	320.589	375.991	122.276
INT_STITCHED_715	chr2	11492366	11493083	NM_001177758	NO	964.58	958.127	1090.2	0	1173.16	76.719	45.171	565.355	1298.99
INT_STITCHED_716	chr2	12479281	12479837	NM_024185	NO	445.856	261.487	681.156	0	0	16.1796	114.758	170.581	234.187
INT_STITCHED_717	chr2	13292082	13292814	NM_009105	NO	1843.62	1252.89	1362.11	471.847	104.822	208.766	442.567	1243.74	1371.99
INT_STITCHED_718	chr2	13619056	13619630	NM_145838	NO	1258.21	762.559	3466.21	819.844	76.2846	0	107.453	305.712	557.239
INT_STITCHED_719	chr2	13689489	13690079	NM_145838	NO	438.311	1183.07	2778.66	1042.59	902.228	152.279	409.578	120.596	665.284
INT_STITCHED_720	chr2	13761771	13762147	NM_145838	NO	213.982	222.442	190.707	97.0832	46.6616	0	45.9472	0	0
INT_STITCHED_721	chr2	13877909	13878621	NM_013935	NO	1516.77	2309.87	2519.06	208.331	0	70.2744	139.125	161.054	822.645
INT_STITCHED_722	chr2	13915763	13916255	NM_013935	NO	532.492	522.848	338.594	183.122	571.36	0	128.117	76.0632	128.412
INT_STITCHED_723	chr2	14025339	14026145	NM_011484	NO	977.275	597.327	1627.64	0	266.141	0	139.438	604.984	221.892
INT_STITCHED_724	chr2	14586925	14587338	NR_028497	NO	339.899	318.588	440.175	0	0	0	0	287.118	171.147
INT_STITCHED_725	chr2	14991113	14991600	NM_029466	NO	381.321	375.867	1189.59	30.194	0	0	0	329.602	52.7421
INT_STITCHED_726	chr2	15066378	15078447	NM_029466	NO	924.485	1012.59	917.244	552.76	0	0	124.311	551.553	871.382
INT_STITCHED_727	chr2	15847466	15848091	NM_026162	NO	1168.69	704.938	582.625	0	0	77.9375	98.25	132.75	362.062
INT_STITCHED_728	chr2	16604576	16604894	NM_026162	NO	2857.71	4801.96	4494.01	29.0016	0	0	12.4974	0	15.0414
INT_STITCHED_729	chr2	17525104	17525709	NM_028757	NO	513.161	471.719	417.329	309.034	1727.46	83.0665	246.9	193.661	1198.14
INT_STITCHED_730	chr2	17663124	17664283	NM_028757	NO	1131.76	812.807	2151.68	917.696	776.182	221.485	411.793	44.1579	1277.1
INT_STITCHED_731	chr2	17774191	17774971	NM_028757	NO	1747.98	812.058	1348.93	29.016	0	53.118	272.688	383.838	693.888
INT_STITCHED_732	chr2	17854471	17865277	NM_026627	NO	5527.27	3082.95	1345.35	514.366	5314.39	2670.16	3243.96	7752.22	5392.19
INT_STITCHED_733	chr2	17895135	17911418	NM_026627	NO	7780.02	8278.28	6309.66	2240.54	7117.3	6845.37	4223.81	8877.49	6340.6
INT_STITCHED_734	chr2	18467354	18467815	NM_147778	NO	493.777	311.682	362.577	0	45.2702	0	0	61.0825	39.2311
INT_STITCHED_735	chr2	18570966	18571598	NM_147778	NO	761.813	464.773	788.167	145.992	0	23.0048	104.28	616.137	112.938
INT_STITCHED_736	chr2	18939514	18940240	NR_024323	NO	718.595	1419.4	1452.73	130.462	262.522	156.453	85.1598	387.466	227.819
INT_STITCHED_737	chr2	19222821	19223555	NM_029619	NO	507.855	817.089	2015.42	0	547.197	0	150.617	288.315	290.591
INT_STITCHED_738	chr2	19302418	19315018	NM_029619	NO	3081.96	2905.56	8292.06	1418.76	3575.88	732.06	1063.44	3461.22	4045.86
INT_STITCHED_739	chr2	20130587	20131593	NM_001081006	NO	3915.15	2289.66	2145.3	239.026	0	995.839	1189.19	432.178	1459.4
INT_STITCHED_740	chr2	20245945	20246486	NM_001081006	NO	461.852	498.694	738.465	0	0	0	85.3698	150.56	12.2266
INT_STITCHED_741	chr2	20366745	20367532	NM_178059	NO	667.376	464.409	1292.33	125.369	438.595	1064.57	1779.09	287.885	514.698
INT_STITCHED_742	chr2	20407546	20418661	NM_178059	NO	2775.42	4374.86	6954.66	524.628	3916.93	3833.56	2935.47	4949.51	5401.89
INT_STITCHED_743	chr2	20470451	20471310	NM_001177631	NO	1192.72	762.62	2082.65	0	1795.74	295.754	812.528	793.115	391.446
INT_STITCHED_744	chr2	20512026	20517242	NM_001177631	NO	3418.04	1694.16	2603.31	378.682	4859.75	2674.76	1525.68	2673.72	1599.23
INT_STITCHED_745	chr2	20554143	20554729	NM_001177631	NO	338.474	660.305	1091.37	198.83	0	180.371	166.6	586.352	32.9332
INT_STITCHED_747	chr2	20610909	20611652	NM_001177631	NO	678.656	1205.52	3644.79	418.012	289.101	576.717	450.258	1285.84	416.006
INT_STITCHED_748	chr2	20644129	20644917	NM_001177631	NO	862.466	815.107	1214.94	315.121	2776.75	838.984	1158.75	934.568	702.266
INT_STITCHED_749	chr2	20659052	20660136	NM_001177631	NO	1615.92	1411.69	1025.68	768.014	2199.87	1594.56	2198.46	897.118	880.1
INT_STITCHED_750	chr2	20855728	20856806	NM_001128084	NO	2091	2028.58	3738.07	0	3428.26	281.681	347.008	989.065	814.213
INT_STITCHED_751	chr2	21314058	21315155	NM_001004761	NO	3356.49	2756.54	3622.84	252.858	2586.4	315.826	730.602	481.144	2808.43
INT_STITCHED_752	chr2	21885493	21898880	NM_148413	NO	1868.83	1780.47	2089.71	582.335	580.996	274.433	1022.77	610.447	871.494
INT_STITCHED_753	chr2	21966544	21967097	NM_148413	NO	1186.24	1558.3	1527	120.167	683.01	0	311.062	277.219	387.764
INT_STITCHED_754	chr2	22215940	22216638	NM_148413	NO	691.509	968.196	1614.4	143.718	0	0	96.8824	111.889	491.462
INT_STITCHED_755	chr2	22475283	22476034	NM_008078	NO	2651.93	3342.33	3771.75	340.053	0	78.7799	379.555	378.354	874.164
INT_STITCHED_756	chr2	22747132	22756399	NM_019501	NO	1827.45	1390.98	1374.3	1438.24	5125.58	4298.96	2035.96	3333.34	2561.4
INT_STITCHED_757	chr2	22857960	22858758	NM_001077192	NO	655.557	505.134	994.228	152.817	472.097	516.067	306.831	621.802	690.27
INT_STITCHED_758	chr2	24297177	24297910	NM_011040	NO	702.727	702.581	1747.11	215.062	0	64.2108	289.388	558.839	613.081
INT_STITCHED_759	chr2	24767571	24768256	NM_001109687	NO	2782.88	2103.77	3852.1	362.639	131.931	0	84.3235	737.334	931.737
INT_STITCHED_760	chr2	24843217	24843799	NM_146251	NO	747.404	681.115	1448.77	121.056	117.913	24.0366	79.2684	471.827	316.375
INT_STITCHED_761	chr2	25910604	25911531	NM_133835	NO	4119.4	3878.57	1780.03	0	409.641	345.215	411.866	549.989	1995.92
INT_STITCHED_762	chr2	25934772	25935387	NM_001037098	NO	874.961	1469.11	3756.97	104.612	611.679	96.186	154.918	1160.2	991.749
INT_STITCHED_763	chr2	26050172	26050824	NM_001039653	NO	865.465	699.27	1714.76	292.031	729.979	273.253	126.553	500.345	171.541
INT_STITCHED_764	chr2	26140772	26141348	NM_177841	NO	716.026	738.605	403.315	27.1872	113.818	46.8864	76.7232	287.712	63.4176
INT_STITCHED_765	chr2	26154086	26154967	NM_177841	NO	487.281	1103.72	870.252	381.297	0	1334.36	330.727	624.981	1223.36
INT_STITCHED_766	chr2	26198387	26199182	NM_026828	NO	795	501.168	580.111	0	742.212	1092.41	173.946	280.317	239.136
INT_STITCHED_767	chr2	26298047	26304190	NM_153125	NO	2886.6	2591.12	5552.66	0	0	11207.3	511.712	3503.35	6539.22
INT_STITCHED_768	chr2	26356857	26358299	NM_008714	NO	828.141	1410.56	3135.2	446.155	2347.86	1332.41	862.172	852.799	1091.02
INT_STITCHED_769	chr2	26466501	26467117	NM_026212	NO	582.859	689.366	494.894	2329.77	10375.5	423.87	1159.56	1294.15	773.573
INT_STITCHED_770	chr2	26682984	26683672	NM_030718	NO	568.976	371.382	861.789	211.835	924.81	0	0	203.373	456.832
INT_STITCHED_771	chr2	27500118	27500788	NM_011305	NO	2939.42	959.842	1615.91	554.894	115.307	438.247	740.618	498.748	290.311
INT_STITCHED_772	chr2	27539414	27540392	NM_011305	NO	1457.71	1322.65	1183.18	60.3426	1231.89	1166.27	225.625	1099.66	239.512
INT_STITCHED_773	chr2	27647187	27647575	NM_015734	NO	367.514	307.49	811.23	397.972	25.3364	0	67.5896	144.685	259.262
INT_STITCHED_774	chr2	28310789	28311277	NM_001005420	NO	344.723	521.526	824.476	241.121	7.32	54.8512	39.6744	139.226	95.2088
INT_STITCHED_775	chr2	28361728	28365199	NM_001145834	NO	1639.7	1877.12	2243.65	356.819	518.914	681.704	397.43	2712.93	1092.32
INT_STITCHED_776	chr2	28391046	28391512	NM_001145835	NO	375.596	392.652	961.544	13.6072	30.6628	78.1948	68.9214	319.07	89.2856
INT_STITCHED_777	chr2	28462545	28463378	NM_008114	NO	618.586	672.564	1007.18	2891.51	3860.29	770.192	1096.81	408.337	1869
INT_STITCHED_778	chr2	28763120	28763955	NM_019446	NO	2257.51	1092.18	1736.88	149.465	2673.75	30.394	405.56	350.45	286.822
INT_STITCHED_779	chr2	28814592	28815192	NM_001164186	NO	505.08	360.24	1755	267.06	461.22	151.62	292.26	339.72	132.06
INT_STITCHED_780	chr2	28861843	28862589	NM_001166705	NO	553.756	766.067	1165.55	323.093	0	0	108.991	185.53	132.117
INT_STITCHED_781	chr2	28931077	28931797	NM_009442	NO	741.96	585.576	656.064	0	0	590.76	228.888	636.552	338.04
INT_STITCHED_782	chr2	28953031	28953903	NM_198033	NO	1720.19	1368.34	1260.13	1921.8	0	624.701	244.247	1067.5	1470.98
INT_STITCHED_783	chr2	28976424	28976978	NM_198033	NO	3801.6	1685.88	2553.28	0	144.594	322.65	322.206	1013.88	1065.9
INT_STITCHED_784	chr2	29007265	29008110	NM_198033	NO	805.285	976.398	1122.33	266.767	374.504	245.81	190.632	959.244	338.338
INT_STITCHED_785	chr2	29100520	29101142	NM_133500	NO	576.407	341.727	425.199	428.434	2486.57	336.253	567.015	0	268.704
INT_STITCHED_786	chr2	29251588	29252276	NM_026896	NO	352.325	647.408	1991	52.2192	0	25.9376	65.8416	269.077	126.798
INT_STITCHED_787	chr2	29310851	29311498	NM_026896	NO	484.215	360.12	507.248	318.906	86.5686	1092.33	243.725	504.207	135.999
INT_STITCHED_788	chr2	29356155	29356959	NM_054050	NO	2583.01	1511.44	1282.94	253.34	712.666	1174.89	557.976	698.676	736.625
INT_STITCHED_789	chr2	29407386	29408023	NM_054050	NO	1184.12	455.582	470.297	769.241	315.57	104.914	158.486	0	479.151
INT_STITCHED_790	chr2	29484671	29487572	NM_054050	NO	4650.59	945.146	2465.27	1474.58	10471.2	9188.63	4108.4	3624.8	2802.08
INT_STITCHED_791	chr2	29547024	29547725	NM_001177392	NO	843.443	494.485	823.885	0	156.113	790.448	285.167	883.751	1180.83
INT_STITCHED_792	chr2	29584883	29585568	NM_001177392	NO	1354.38	579.852	740.691	78.912	0	692.33	188.101	778.16	537.04
INT_STITCHED_793	chr2	29675439	29676619	NM_026615	NO	4679.53	4002.32	2034.2	2231.14	2643.32	3936.6	1498.95	426.688	3010.18
INT_STITCHED_794	chr2	29690717	29691590	NM_026615	NO	5157.95	4499.97	6694.86	459.635	172.156	1184.49	715.074	1008.23	2267.53
INT_STITCHED_795	chr2	29828936	29829539	NM_001076554	NO	751.7	375.187	321.821	3.4371	360.353	131.213	220.397	777.991	639.421
INT_STITCHED_796	chr2	29917303	29917729	NM_023871	NO	1898.09	673.975	799.474	1079.74	158.6	1800.15	1113.18	0	1097.63
INT_STITCHED_797	chr2	29990414	29991153	NM_146252	NO	1867.01	2446.68	3870.36	1208.78	985.604	786.518	650.689	153.343	1325.69
INT_STITCHED_798	chr2	30190709	30191481	NM_139302	NO	3334.35	1550.48	2855.32	687.466	50.8748	155.867	295.522	1030.7	913.739
INT_STITCHED_799	chr2	30592981	30593617	NM_198000	NO	2201.07	365.318	1086.22	127.518	0	125.165	335.808	449.207	265.085
INT_STITCHED_800	chr2	30615391	30616290	NM_198000	NO	3674.57	1770.76	5470.95	0	4158.77	3357.05	1826.14	979.91	217.468
INT_STITCHED_801	chr2	30634542	30635190	NM_198000	NO	995.976	617.868	1295.94	421.783	10483.9	234.835	3722.95	736.322	3992.13
INT_STITCHED_802	chr2	30898133	30898823	NM_001177650	NO	418.485	559.038	940.953	521.295	0	333.96	350.727	133.998	396.129
INT_STITCHED_804	chr2	30946411	30947350	NM_001177650	NO	2543.75	3443.13	11433.9	105.919	350.341	711.293	339.261	1167.65	1169.81
INT_STITCHED_805	chr2	31018636	31021389	NM_178760	NO	3762.25	2899.73	7179.55	1178.56	5362.29	12969.1	3424.73	4012.22	3842.36
INT_STITCHED_806	chr2	31357942	31358868	NM_007494	NO	1322.05	2486.59	1907.84	402.532	1285.2	926.278	548.748	0	835.9
INT_STITCHED_807	chr2	31400520	31401448	NM_001033389	NO	2843.21	1251.22	3808.33	0	1781.3	420.013	171.866	1092.81	203.882
INT_STITCHED_808	chr2	31427293	31428087	NM_001033389	NO	589.386	500.379	2221.93	2445.44	6734.71	4619.02	2571.53	0	4817.6
INT_STITCHED_809	chr2	31447194	31447870	NM_001033389	NO	434.06	339.352	745.493	540.259	0	395.866	274.388	490.235	175.692
INT_STITCHED_810	chr2	31736153	31736754	NM_011836	NO	548.773	354.049	745.12	25.9632	704.072	0	174.29	200.494	482.723
INT_STITCHED_811	chr2	31930522	31931318	NM_175511	NO	936.335	467.093	689.893	108.734	2084.64	719.106	298.818	629.238	123.937
INT_STITCHED_813	chr2	32716023	32716936	NM_001113569	NO	2390.69	1936.66	1927.89	616.549	108.647	927.699	608.88	2053.06	628.966
INT_STITCHED_814	chr2	32763530	32764523	NM_146119	NO	870.861	1556.73	623.703	1224.17	410.903	2679.31	1414.93	316.668	1066.98
INT_STITCHED_815	chr2	32930305	32931016	NM_178888	NO	721.878	425.462	512.204	618.997	342.062	51.1209	230.08	377.968	207.043
INT_STITCHED_816	chr2	32980581	32981111	NM_178888	NO	300.351	591.851	1079.08	48.018	353.51	0	89.888	396.175	56.816
INT_STITCHED_818	chr2	33333723	33334564	NM_027947	NO	3106.82	3946.06	2008.31	0	74.0921	545.641	409.735	678.855	614.014
INT_STITCHED_819	chr2	33435923	33437981	NM_010725	NO	3692.05	5074	13855.3	1428.25	4635.85	0	248.606	1368.98	2400.86
INT_STITCHED_820	chr2	33471880	33472320	NM_010725	NO	819.676	262.24	798.688	141.46	0	0	90.332	77.308	684.42
INT_STITCHED_821	chr2	33492632	33493379	NM_010725	NO	2961.63	3747.25	4086.99	507.288	1332.05	0	608.656	555.17	975.881
INT_STITCHED_822	chr2	33521881	33522343	NM_010725	NO	509.447	430.769	381.751	5.4054	2656.13	0	170.755	299.838	146.177
INT_STITCHED_823	chr2	33738008	33739000	NM_175184	NO	675.552	1153.89	1627.18	732.493	82.6336	409.696	187.984	371.901	421.6
INT_STITCHED_824	chr2	34086882	34087509	NM_016768	NO	799.864	332.561	571.887	1453.45	0	247.602	162.581	470.626	319.394
INT_STITCHED_825	chr2	34254749	34255751	NM_016768	NO	3602.19	2820.13	5053.19	96.5928	589.477	77.655	200.901	1027.45	538.375
INT_STITCHED_826	chr2	34425735	34426365	NM_177345	NO	661.941	745.479	1675.55	117.747	244.881	77.301	387.765	229.068	599.382
INT_STITCHED_827	chr2	34792611	34793550	NM_028716	NO	1325.3	1130.27	8750.07	286.301	5984.06	0	652.135	828.574	1115.25
INT_STITCHED_828	chr2	35105621	35106099	NM_146120	NO	232.738	694.916	1000.79	20.8408	0	107.311	103.487	273.129	30.7354
INT_STITCHED_829	chr2	35696328	35701699	NM_028921	NO	2383.65	4464.38	10168.4	280.903	2284.82	0	683.728	2393.32	2031.31
INT_STITCHED_830	chr2	35932571	35933273	NM_001083127	NO	552.053	241.979	1320.67	763.285	227.167	57.4236	217.971	324.113	266.971
INT_STITCHED_831	chr2	36053905	36054694	NM_008969	NO	1113.75	1757.18	3676.9	1158.73	1602.46	5.4441	541.649	55.4667	1391.4
INT_STITCHED_832	chr2	36077569	36078275	NM_008969	NO	681.431	1686.14	2170.53	217.942	689.268	0	154.967	202.128	1517.69
INT_STITCHED_833	chr2	37180498	37180954	NM_146374	NO	503.378	399.684	549.206	0	0	0	35.34	176.654	86.3208
INT_STITCHED_834	chr2	38196114	38196728	NM_010710	NO	458.842	977.856	1804.3	274.519	572.801	0	166.026	182.911	447.115
INT_STITCHED_835	chr2	38279861	38280323	NM_010710	NO	225.687	270.917	195.796	140.078	292.862	541.002	358.281	103.396	274.567
INT_STITCHED_836	chr2	38440195	38440706	NM_011187	NO	885.563	561.742	1061.3	0	427.656	853.012	141.956	238.944	89.7827
INT_STITCHED_837	chr2	38524214	38524974	NM_011187	NO	2483.3	2735.32	883.196	2711.6	2215.78	1750.74	1085.36	330.448	1572.14
INT_STITCHED_838	chr2	38672804	38673617	NM_001159548	NO	1070.4	1008.04	2017.38	223.25	99.9177	0	184.551	461.947	455.28
INT_STITCHED_839	chr2	38780488	38781118	NM_010264	NO	899.703	667.296	1145.09	69.489	313.488	17.892	272.664	46.746	826.182
INT_STITCHED_840	chr2	40766249	40766998	NM_024209	NO	4027.82	4198.15	2066.04	253.162	3539.55	229.494	631.632	539.205	2160.12
INT_STITCHED_841	chr2	43221163	43221820	NM_027552	NO	1587.11	1471.55	980.77	135.999	151.241	95.5278	258.004	297.227	1026.43
INT_STITCHED_842	chr2	43587805	43588404	NM_153820	NO	647.459	623.319	2335.92	196.412	31.3277	0	28.2728	240.798	616.85
INT_STITCHED_843	chr2	43952568	43952949	NM_001025377	NO	323.774	221.742	490.233	108.242	0	0	32.6517	68.58	42.1386
INT_STITCHED_844	chr2	44196514	44197158	NM_172662	NO	349.499	511.465	646.318	73.9956	0	4.508	156.75	138.589	89.7092
INT_STITCHED_845	chr2	44380409	44394350	NM_172662	NO	10742.9	11611.5	29094.9	299.731	3591.2	0	510.241	2572.11	3959.24
INT_STITCHED_846	chr2	44423516	44423934	NM_172662	NO	363.953	372.062	495.33	129.246	575.043	0	206.408	257.99	165.235
INT_STITCHED_847	chr2	44685156	44685744	NM_172662	NO	936.508	1034	1881.72	50.0976	438.119	100.136	77.7924	278.594	467.754
INT_STITCHED_848	chr2	44879883	44880713	NM_001177394	NO	789.33	576.767	1341.36	0	0	0	81.506	500.739	126.326
INT_STITCHED_849	chr2	44959885	44960550	NM_001177394	NO	538.517	788.424	2057.04	1.5295	348.127	0	262.409	224.571	126.084
INT_STITCHED_850	chr2	45013762	45014463	NM_015753	NO	1748.29	1419.1	4562.88	25.6566	0	17.0343	122.745	328.769	746.635
INT_STITCHED_851	chr2	45080902	45081527	NM_015753	NO	893	751.562	662.875	76.0625	269.188	181	299.25	547.5	143
INT_STITCHED_852	chr2	45591566	45592481	NM_015753	NO	4862.13	3996.08	1255.11	1.281	0	0	442.952	213.835	687.073
INT_STITCHED_853	chr2	46586067	46586462	NM_015753	NO	637.056	381.412	1003.58	0	0	0	118.658	262.24	279.028
INT_STITCHED_854	chr2	47017193	47017656	NM_007396	NO	668.248	384.799	675.517	135.428	0	0	0	111.676	80.9324
INT_STITCHED_855	chr2	49219754	49227591	NM_172663	NO	2144.2	689.656	978.058	0	0	0	411.442	5663.8	3043.89
INT_STITCHED_856	chr2	49304139	49305084	NM_172663	NO	2156.02	2160.27	3545.26	0	0	0	48.384	659.421	537.138
INT_STITCHED_857	chr2	49329085	49329834	NM_172663	NO	569.015	722.71	567.667	26.8891	0	146.055	75.2745	336.451	208.147
INT_STITCHED_858	chr2	49739538	49739947	NM_027990	NO	254.234	355.339	615.995	233.989	892.888	118.814	165.522	397.589	157.261
INT_STITCHED_859	chr2	50120552	50121420	NM_133839	NO	3185.47	3247.8	11097.6	0	0	0	68.6588	251.46	1041.77
INT_STITCHED_860	chr2	50835764	50836285	NR_033595	NO	1705.65	1381.59	3045.87	64.3956	0	0	137.284	231.064	156.3
INT_STITCHED_861	chr2	50894125	50905941	NM_028810	NO	7179.4	2785.03	5152.96	1647.15	725.502	557.715	1800.76	4696.86	3377.01
INT_STITCHED_862	chr2	50928389	50928864	NM_028810	NO	395.295	320.197	317.775	137.702	0	135.803	118.037	146.49	288.848
INT_STITCHED_863	chr2	51587063	51587564	NM_199158	NO	395.74	321.091	500.399	0	0	0	59.619	0	128.957
INT_STITCHED_864	chr2	51608570	51609531	NM_199158	NO	1788.23	1241.13	1710	214.399	0	291.856	258.317	486.65	1237.77
INT_STITCHED_865	chr2	51926608	51928267	NM_175238	NO	10965.3	9790.75	5251.07	2849.83	2222.4	4941.5	5139.42	303.431	5686.06
INT_STITCHED_866	chr2	52763527	52783211	NM_172409	NO	1625.9	968.453	3234.08	348.407	3978.14	0	1665.27	9174.71	3271.48
INT_STITCHED_867	chr2	54789624	54790219	NM_008426	NO	717.51	721.557	247.103	0	0	99.7815	142.562	159.817	775.285
INT_STITCHED_868	chr2	55062271	55065205	NM_008426	NO	2550.82	2162.36	1296.53	668.952	1199.71	2167.64	664.551	3872.59	1768.32
INT_STITCHED_869	chr2	57108597	57109445	NM_010274	NO	1450.93	864.451	4003.92	442.062	1676.16	367.184	690.781	543.653	830.786
INT_STITCHED_870	chr2	57439255	57439720	NM_010274	NO	282.952	495.55	1273.5	91.791	0	0	21.39	182.327	96.0225
INT_STITCHED_871	chr2	57680534	57681312	NM_172855	NO	3650.3	2896.18	3246.67	0	0	0	112.888	276.968	728.208
INT_STITCHED_872	chr2	58456841	58457887	NM_007394	NO	2810.39	2339.8	1425.91	183.155	2040.01	398.944	668.394	1591.38	432.103
INT_STITCHED_873	chr2	58477693	58482119	NM_007394	NO	6716.9	7530.84	7390.53	805.975	6842.15	4246.75	5438.23	5666.17	2761.38
INT_STITCHED_874	chr2	58732133	58732722	NM_029692	NO	431.442	521.206	368.42	64.0243	0	28.5665	91.7073	117.977	290.377
INT_STITCHED_875	chr2	58905783	58906428	NM_001001178	NO	271.158	308.632	292.185	189.436	1673.52	500.133	681.056	257.161	172.924
INT_STITCHED_876	chr2	59069407	59070074	NM_175464	NO	399.933	909.388	801.134	1175.52	1956.58	1289.58	430.348	233.517	1228.75
INT_STITCHED_877	chr2	59471663	59472643	NM_198294	NO	776.454	916.594	1640.52	724.808	7169.78	2192.55	1133.27	764.792	2276.05
INT_STITCHED_878	chr2	59618098	59618764	NM_001159636	NO	329.137	418.048	533.066	618.048	0	188.611	77.1228	479.52	202.397
INT_STITCHED_879	chr2	59859186	59859653	NM_001001182	NO	451.262	364.82	674.955	1321.24	5771.28	473.071	500.017	511.318	454.251
INT_STITCHED_880	chr2	59888360	59889350	NM_001001182	NO	2974.85	3557.37	8478.36	818.235	2741.8	1194.43	1321.15	881.991	1679.24
INT_STITCHED_881	chr2	59918907	59923475	NM_001001182	NO	3580.86	1843.64	3252.42	0	1368.57	1299.14	1384.1	6190.1	906.291
INT_STITCHED_882	chr2	59980883	59983537	NM_001001182	NO	1830.99	1170.94	2273.95	527.615	1410.07	803.897	876.616	4319.65	711.803
INT_STITCHED_883	chr2	60034713	60035503	NM_020575	NO	1759.41	1313.85	2632.99	143.543	2470.8	448.167	861.179	538.622	2113.01
INT_STITCHED_884	chr2	60213132	60223107	NM_013825	NO	1796.5	1704.73	1523.18	2619.43	2669.31	9731.61	3676.78	3176.04	3140.13
INT_STITCHED_885	chr2	60249124	60249745	NM_013825	NO	858.905	1767.61	2610.25	366.576	457.739	791.216	270.383	386.262	1095.38
INT_STITCHED_886	chr2	60273769	60274611	NM_013825	NO	679.326	711.743	1219.05	1096.37	208.563	158.633	123.69	677.81	220.941
INT_STITCHED_887	chr2	60510849	60511418	NM_021359	NO	334.913	223.845	1956.73	51.8359	0	0	0	201.54	290.645
INT_STITCHED_888	chr2	61014721	61015373	NM_020296	NO	416.237	352.732	537.639	468.527	1908.01	22.1028	624.225	287.141	670.321
INT_STITCHED_889	chr2	61084676	61085236	NM_020296	NO	445.704	445.144	1912.79	0	0	0	0	199.192	373.856
INT_STITCHED_890	chr2	61103319	61103698	NM_020296	NO	559.556	510.475	214.59	64.3163	0	0	57.9112	65.3396	211.255
INT_STITCHED_891	chr2	61240887	61241702	NM_011529	NO	2233.59	1348.58	1535.79	109.291	497.394	0	404.322	228.445	1612.8
INT_STITCHED_892	chr2	61313046	61313506	NM_011529	NO	210.542	276.46	528.31	0	0	0	0	66.792	42.596
INT_STITCHED_893	chr2	61512631	61513238	NM_021526	NO	960.153	1115.67	2977.4	24.7656	0	0	89.9574	38.4231	424.657
INT_STITCHED_894	chr2	61856101	61856658	NM_033552	NO	1277.03	1124.92	1395.73	134.961	181.582	35.8708	100.483	164.705	581.23
INT_STITCHED_895	chr2	62246033	62246887	NM_010074	NO	791.573	650.15	710.016	0	309.575	0	267.558	319.652	1053.32
INT_STITCHED_896	chr2	63765635	63766334	NM_021716	NO	879.412	640.144	1346.76	0	0	0	59.9742	643.639	253.877
INT_STITCHED_897	chr2	64875447	64876104	NM_016719	NO	1999.45	1300.2	3800.48	22.0095	61.9551	67.9995	101.769	311.615	566.86
INT_STITCHED_898	chr2	65258894	65260076	NM_177074	NO	5495.59	5136.26	14298.5	962.857	2338.11	367.957	1474.43	1040.04	1190.16
INT_STITCHED_899	chr2	65404814	65405723	NM_018732	NO	435.32	772.105	887.911	47.0862	0	184.345	315.696	464.772	505.04
INT_STITCHED_900	chr2	65679605	65687302	NM_153409	NO	5146.98	2633.91	3248.9	825.888	1559.41	1608.67	2175.17	4254.13	2554.63
INT_STITCHED_901	chr2	65879274	65879836	NM_015736	NO	213.279	396.66	1153.34	0	25.7396	0	65.9226	119.762	375.866
INT_STITCHED_902	chr2	65930539	65931104	NM_015736	NO	585.736	433.355	585.962	60.681	0	49.946	204.248	310.807	255.323
INT_STITCHED_903	chr2	65989414	65989913	NM_015736	NO	412.473	674.399	299.849	0	0	23.3532	70.8081	283.083	196.456
INT_STITCHED_904	chr2	66277954	66278924	NM_018733	NO	871.351	685.014	1462.66	11.349	613.137	0	245.604	727.985	725.657
INT_STITCHED_905	chr2	67284562	67285076	NM_001024618	NO	663.523	792.948	1089.73	54.0728	143.92	0	63.736	0	129.271
INT_STITCHED_906	chr2	67428466	67428830	NM_001024618	NO	455.837	653.344	361.343	0	353.48	0	0	76.2944	63.6272
INT_STITCHED_907	chr2	68072704	68083183	NM_020283	NO	903.29	563.77	749.249	0	133.083	0	117.365	1697.6	582.632
INT_STITCHED_908	chr2	68135998	68137018	NM_016866	NO	1410.15	689.826	1033.87	180.642	1363.03	50.082	617.406	734.502	743.784
INT_STITCHED_909	chr2	68204060	68204719	NM_016866	NO	337.276	400.474	609.904	583.347	727.734	0	116.379	0	294.771
INT_STITCHED_910	chr2	68223986	68224659	NM_016866	NO	1164.29	539.611	330.779	0	1666.42	34.0538	195.237	65.4829	610.546
INT_STITCHED_911	chr2	68656876	68657550	NM_172856	NO	1938.15	488.178	1222.84	384.247	1121.27	0	333.765	328.575	727.044
INT_STITCHED_912	chr2	68726730	68727275	NM_172856	NO	1376.51	565.819	330.27	124.587	94.0125	23.544	179.741	453.658	93.7945
INT_STITCHED_913	chr2	68749688	68750484	NM_172856	NO	565.717	411.373	611.408	0	292.052	0	0	989.985	398.716
INT_STITCHED_914	chr2	68873371	68886510	NM_181547	NO	5376.48	3367.53	1671.28	482.201	317.964	214.166	1002.51	4789.17	3853.67
INT_STITCHED_915	chr2	69060041	69069872	NM_021331	NO	1437.29	2009.46	2447.92	415.851	810.074	0	783.531	1888.54	1099.11
INT_STITCHED_916	chr2	69374004	69382605	NM_001081088	NO	199.543	575.407	1781.27	707.862	1125.01	555.625	575.407	4425.21	1352.94
INT_STITCHED_917	chr2	69590491	69591167	NM_001081086	NO	428.381	406.208	1671.21	62.9356	111.946	0	167.04	320.492	279.391
INT_STITCHED_918	chr2	69965490	69966192	NM_177376	NO	2476.23	1728.11	3681.36	141.734	508.88	0	217.199	580.273	594.173
INT_STITCHED_919	chr2	70116485	70117489	NM_022435	NO	3652.75	3743.92	8195.45	930.608	1791.04	370.777	1565.94	830.007	3317.82
INT_STITCHED_920	chr2	70397074	70398029	NM_008077	NO	442.834	353.827	648.54	1362.69	1107.42	19.1	816.048	316.01	1366.61
INT_STITCHED_921	chr2	70457097	70457789	NM_027352	NO	473.812	1469.05	2961.41	1005.13	261.853	106.084	320.811	103.8	698.366
INT_STITCHED_922	chr2	70643920	70644523	NM_172664	NO	2063.47	1209.44	1277.58	157.443	50.2299	275.028	442.964	142.429	928.982
INT_STITCHED_923	chr2	70789832	70790345	NM_001110512	NO	994.656	338.529	747.236	0	0	0	0	366.026	117.118
INT_STITCHED_924	chr2	71018479	71027406	NM_010064	NO	3021.79	2121.06	2475.46	1081.06	6573.84	749.868	1278.35	4044.82	1668.46
INT_STITCHED_925	chr2	71080904	71081659	NM_010064	NO	1576.97	1483.5	2419.4	98.603	83.2765	0	217.44	332.804	904.414
INT_STITCHED_926	chr2	71234412	71235482	NM_026115	NO	1851.42	786.129	1042.5	175.908	0	182.97	246.207	807.957	148.516
INT_STITCHED_927	chr2	71463128	71463738	NM_010054	NO	855.403	634.034	1101.72	0	0	0	120.048	466.406	45.079
INT_STITCHED_929	chr2	71542328	71543042	NM_201366	NO	1351.96	858.228	510.153	35.7714	67.83	299.38	427.757	588.764	737.562
INT_STITCHED_930	chr2	71556963	71557704	NM_201366	NO	1779.44	1843.9	2928.95	1960.02	1718.53	2404.4	3828.15	399.177	1228.13
INT_STITCHED_932	chr2	71704256	71705255	NM_172665	NO	761.737	2645.45	3339.16	313.986	3811.88	893.905	4057.84	1148.45	2006.89
INT_STITCHED_933	chr2	71856757	71857478	NM_019688	NO	1534.72	629.289	428.202	155.52	0	0	122.714	590.427	901.466
INT_STITCHED_934	chr2	72345830	72354244	NM_025866	NO	3045.87	2561.22	4567.12	776.612	3005.48	964.244	1206.57	3277.25	2408.93
INT_STITCHED_935	chr2	72782516	72783110	NM_001098425	NO	445.5	343.688	1156.93	62.4888	0	1.9008	35.5806	248.648	16.929
INT_STITCHED_936	chr2	72823322	72824095	NM_001018042	NO	2050.38	1316.5	994.387	222.315	2779.09	330.457	376.915	1194.21	741.152
INT_STITCHED_937	chr2	72858704	72859539	NM_001018042	NO	496.408	404.474	570.221	797.509	0	434.952	519.203	959.916	1241.39
INT_STITCHED_938	chr2	72879422	72880331	NM_001018042	NO	1289.78	588.487	913	111.898	291.88	457.409	1064.8	171.346	984.992
INT_STITCHED_939	chr2	73086625	73087201	NM_001005343	NO	800.813	779.558	652.262	97.6896	156.902	0	104.083	139.219	385.574
INT_STITCHED_940	chr2	73114063	73114775	NM_001005343	NO	3160.07	2065.73	7718.08	189.748	165.611	0	117.694	284.871	606.197
INT_STITCHED_941	chr2	73521725	73522311	NM_175752	NO	371.407	601.06	1274.2	0	0	0	43.657	186.172	125.228
INT_STITCHED_942	chr2	73911312	73912063	NM_175015	NO	660.054	905.03	2007.87	233.336	546.202	40.6291	166.121	740.937	877.018
INT_STITCHED_943	chr2	73947965	73948541	NM_175015	NO	1389.83	1266.91	2030.8	57.9456	0	12.2112	108.576	107.654	101.434
INT_STITCHED_944	chr2	73961349	73962110	NM_175015	NO	1437.45	747.226	717.623	112.932	794.941	168.79	236.671	191.62	728.505
INT_STITCHED_945	chr2	74048392	74048837	NM_175015	NO	271.851	298.951	1033.02	0	0	108.981	28.124	0	70.7105
INT_STITCHED_946	chr2	74510422	74517341	NM_008274	NO	1506.96	1222.59	1727.67	156.369	1544.32	0	590.883	336.263	4576.92
INT_STITCHED_947	chr2	74731038	74731860	NM_016804	NO	1291.44	983.852	1294.9	222.844	381.983	0	81.9534	237.969	421.85
INT_STITCHED_948	chr2	74869898	74870668	NM_016804	NO	685.377	380.072	635.558	159.39	0	0	9.779	154.616	45.815
INT_STITCHED_949	chr2	74886182	74886676	NM_016804	NO	605.348	1116	1542.96	240.183	216.224	50.3386	297.931	407.896	399.597
INT_STITCHED_950	chr2	75520743	75521492	NM_010902	NO	782.031	694.023	586.018	623.992	957.372	2543.3	2178.77	1001.34	1791.76
INT_STITCHED_951	chr2	75544463	75545103	NM_010902	NO	626.24	468.352	502.848	72.448	1061.89	405.44	489.088	872.448	334.976
INT_STITCHED_952	chr2	75570075	75570479	NM_010902	NO	637.35	340.006	751.602	46.6216	0	0	0	229.432	416.362
INT_STITCHED_953	chr2	75711797	75712535	NM_172666	NO	3042.33	3052.15	1406.26	349.074	2331.34	1484.04	2577.54	390.919	673.794
INT_STITCHED_954	chr2	75745418	75745784	NM_028235	NO	247.306	269.596	502.628	0	0	0	0	274.976	85.5708
INT_STITCHED_955	chr2	75798245	75798952	NM_001081228	NO	369.549	394.718	466.974	1003.23	2466.3	1261.85	1227.42	796.011	1847.04
INT_STITCHED_956	chr2	75844012	75844495	NM_030188	NO	351.817	676.345	1534.68	0	0	0	88.9203	60.9063	160.501
INT_STITCHED_957	chr2	75964756	75965218	NM_030188	NO	482.513	165.257	681.404	192.377	2092.77	0	92.5386	480.942	182.351
INT_STITCHED_958	chr2	76238133	76238918	NM_145525	NO	1323.51	776.993	2814.07	131.802	470.45	209.831	300.42	566.534	569.989
INT_STITCHED_959	chr2	76279681	76280579	NM_145525	NO	2717.44	1825.1	5836.91	0	1383.1	0	141.794	477.107	391.618
INT_STITCHED_960	chr2	76643116	76643817	NM_031256	NO	3401.04	3390.25	2084.98	634.545	447.098	19.1373	451.234	174.198	1587.69
INT_STITCHED_961	chr2	76827205	76827740	NM_028004	NO	656.284	313.777	1123.61	0	0	10.807	73.3485	260.812	156.22
INT_STITCHED_962	chr2	76849894	76857732	NM_028004	NO	1849.77	1939.12	4993.59	880.207	4086.73	473.415	1312.08	2082.56	632.527
INT_STITCHED_963	chr2	76897499	76898178	NM_028004	NO	622.847	1802.27	3710.6	523.441	3943.7	49.4312	439.992	105.652	1010.15
INT_STITCHED_964	chr2	76953790	76954546	NM_001025576	NO	437.573	487.998	492.383	607.673	0	687.204	516.046	695.596	685.616
INT_STITCHED_965	chr2	76984758	76985477	NM_001025576	NO	665.938	350.728	532.491	0	1497.82	777.814	284.436	845.544	424.713
INT_STITCHED_966	chr2	77070505	77070962	NM_175465	NO	246.734	221.828	2461.22	120.465	56.6223	0	85.002	53.8346	178.093
INT_STITCHED_967	chr2	77175826	77176546	NM_175465	NO	2335.75	1519.34	433.44	122.256	2162.95	202.464	1153.51	480.744	1007.93
INT_STITCHED_968	chr2	77344459	77345152	NM_001113400	NO	2253.77	621.76	2606.03	112.335	1451.28	154.262	238.877	157.796	599.029
INT_STITCHED_969	chr2	77424220	77425441	NM_001113400	NO	2190.72	1472.89	1894.38	327.716	453.479	197.069	569.963	322.1	2056.9
INT_STITCHED_970	chr2	77590519	77593229	NM_001113399	NO	1498.09	1825.18	4480.44	291.596	744.437	167.478	563.68	1315.98	870.452
INT_STITCHED_971	chr2	78149416	78150057	NM_177843	NO	830.992	1142.52	1910.5	113.136	0	48.3955	11.0252	0	602.989
INT_STITCHED_972	chr2	79218894	79219901	NM_001048176	NO	1047.38	666.634	1694.88	316.198	416.294	125.875	388.803	1066.31	901.97
INT_STITCHED_973	chr2	79269600	79270299	NM_001048176	NO	536.832	549.903	448.129	378.509	172.863	112.12	556.823	536.413	514.184
INT_STITCHED_974	chr2	79298028	79298629	NM_010894	NO	568.185	745.24	835.931	0	499.972	14.3639	638.562	234.69	297.796
INT_STITCHED_975	chr2	79406488	79408068	NM_080558	NO	1333.84	2114.83	2825.99	318.212	1283.43	91.008	537.832	1612.23	1003.3
INT_STITCHED_976	chr2	79966659	79967205	NM_016744	NO	794.102	971.006	1775.54	32.6508	0	0	51.1056	77.3136	1199.23
INT_STITCHED_977	chr2	80024283	80024736	NM_001159582	NO	949.805	548.039	1512.88	0	0	0	103.873	633.294	189.173
INT_STITCHED_978	chr2	81688510	81689612	NM_175513	NO	2236.73	4801.3	3914.52	514.083	161.884	88.9314	395.949	1167.02	1501.36
INT_STITCHED_979	chr2	81909115	81909939	NM_175513	NO	1069.22	1051.34	1706.42	0	151.286	0	0	327.952	219.431
INT_STITCHED_980	chr2	83550377	83559168	NM_008402	NO	3719.47	1439.97	3610.46	345.486	1447	618.007	1287.88	4828.02	2234.67
INT_STITCHED_981	chr2	83579154	83579586	NM_008402	NO	338.818	254.794	1186.44	0	758.03	0	32.7456	298.858	220.579
INT_STITCHED_982	chr2	83737286	83737687	NM_027964	NO	326.013	258.565	324.168	0	0	0	0.3609	210.645	19.4485
INT_STITCHED_983	chr2	84358804	84359693	NM_001177320	NO	804.901	1465.34	1377.15	463.525	2112.26	244.831	528.422	1064.31	415.43
INT_STITCHED_984	chr2	84425792	84426389	NM_001085453	NO	1755.06	372.767	354.021	148.414	217.905	240.113	308.888	208.413	398.617
INT_STITCHED_985	chr2	84602213	84602966	NM_009776	NO	2942.27	5663.31	11968.1	174.47	139.004	0	202.256	994.713	943.584
INT_STITCHED_986	chr2	84677181	84679035	NM_001081349	NO	2745.59	1197.13	2633.98	761.623	3783.09	393.048	1868.83	3999.26	2269.11
INT_STITCHED_987	chr2	85092414	85092814	NM_001033346	NO	227.84	376.48	485.56	0	41.52	69.64	5.52	167.12	137.4
INT_STITCHED_988	chr2	87355716	87356330	NM_178249	NO	949.121	308.044	627.508	353.111	1634.53	18.5428	759.764	369.689	1824.62
INT_STITCHED_989	chr2	89695667	89696295	NM_010990	NO	1503.43	771.184	689.858	0	58.6552	0	57.9644	441.107	163.657
INT_STITCHED_990	chr2	90399794	90400364	NM_008982	NO	768.246	552.387	446.025	296.799	291.213	300.048	355.224	144.894	629.109
INT_STITCHED_991	chr2	90548352	90549328	NM_021512	NO	1661.93	1344.34	1391.29	0	464.771	188.173	189.051	1195.8	186.514
INT_STITCHED_992	chr2	90663031	90663725	NM_019758	NO	439.094	484.898	444.229	46.7756	1183.41	185.09	265.108	876.522	869.096
INT_STITCHED_993	chr2	91544344	91548597	NM_145528	NO	2567.54	2609.64	3013.68	390	3041.75	1390.31	387.874	3852.79	1380.95
INT_STITCHED_994	chr2	91772530	91773198	NM_010784	NO	661.253	676.884	684.232	1001.6	1252.5	2291.51	1261.38	40.08	1301.06
INT_STITCHED_995	chr2	91983872	91984813	NM_138755	NO	1686.93	1790.06	2481.89	293.216	6551.15	1681.19	1714.69	226.028	3457.42
INT_STITCHED_996	chr2	92264205	92265406	NM_001113333	NO	1300.44	1261.89	575.399	271.186	7852.5	2093.58	687.572	449.534	973.17
INT_STITCHED_997	chr2	92645842	92646442	NM_030725	NO	977.94	241.26	424.32	245.52	333.18	626.88	529.44	265.86	270.06
INT_STITCHED_998	chr2	93003375	93003716	NM_001025246	NO	150.927	249.237	1364.31	44.5346	19.3347	106.972	78.8733	221.343	37.7487
INT_STITCHED_999	chr2	93625323	93626027	NM_010163	NO	1162.44	523.635	654.157	375.302	794.675	352.07	285.05	803.898	567.987
INT_STITCHED_1000	chr2	93703387	93703908	NM_001033452	NO	829.901	596.858	355.374	22.0383	586.021	2.7613	117.694	327.605	483.801
INT_STITCHED_1001	chr2	93767638	93768633	NM_001145034	NO	3670.16	6173.98	13779.9	1149.03	3203.4	312.928	1939.26	839.979	2559.84
INT_STITCHED_1002	chr2	94103254	94103817	NR_030431	NO	520.55	566.434	795.575	579.44	2115.92	314.886	437.789	138.611	347.821
INT_STITCHED_1003	chr2	94330018	94330767	NM_007466	NO	445.131	711.101	473.817	35.0532	347.087	0	102.463	139.389	311.884
INT_STITCHED_1004	chr2	94430696	94431131	NM_007466	NO	472.41	352.35	1577.35	0	0	0	0	0	704.7
INT_STITCHED_1005	chr2	96155128	96155662	NM_178725	NO	417.641	333.857	1637.67	28.6758	0	3.6312	101.78	225.829	743.275
INT_STITCHED_1006	chr2	96615547	96616086	NM_178725	NO	981.411	662.431	621.305	0	1105.97	0	0	0	202.125
INT_STITCHED_1007	chr2	99398215	99398912	NM_009020	NO	1852.56	574.398	1196.33	137.1	0	0	81.7581	145.464	408.581
INT_STITCHED_1008	chr2	101562909	101563456	NM_009424	NO	1698.6	611.601	420.916	151.191	83.144	94.3575	206.383	145.885	481.196
INT_STITCHED_1009	chr2	101801371	101801975	NM_029635	NO	318.187	497.152	569.753	459.282	3851.1	189.535	186.213	138.014	657.877
INT_STITCHED_1010	chr2	101888658	101889126	NM_178886	NO	641.254	368.129	590.616	0	630.209	178.495	129.823	265.871	7.3008
INT_STITCHED_1011	chr2	101961558	101962301	NM_178886	NO	769.376	727.843	622.931	1303.07	6151.89	1253.44	1507.92	389.926	969.689
INT_STITCHED_1012	chr2	101989151	101989688	NM_178886	NO	331.49	345.291	471.379	184.621	100.043	0	95.1564	607.83	91.2363
INT_STITCHED_1013	chr2	102023859	102024282	NM_178886	NO	280.999	389.033	1643.02	740.673	70.641	5.2029	84.3462	175.841	175.799
INT_STITCHED_1014	chr2	102243909	102243994	NM_020267	NO	7.6755	12.5715	0	30.039	0	0	0	81.7445	34.4335
INT_STITCHED_1015	chr2	102535448	102536071	NM_001077515	NO	498.587	364.704	1337.83	189.018	65.9757	0	67.5955	0	425.384
INT_STITCHED_1016	chr2	102655523	102656245	NM_009851	NO	422.587	402.226	1473.96	502.295	1408.26	76.6042	190.68	616.732	542.655
INT_STITCHED_1017	chr2	103026982	103027489	NM_019735	NO	1252.19	629.187	886.996	170.149	320.171	15.3114	217.351	214.36	302.02
INT_STITCHED_1018	chr2	103108744	103109193	NM_007914	NO	368.18	469.923	584.822	0	0	0	30.8463	137.169	76.779
INT_STITCHED_1019	chr2	103130873	103131598	NM_007914	NO	340.46	557.815	3198.34	203.363	523.74	70.325	363.95	793.73	240.482
INT_STITCHED_1020	chr2	103150708	103151257	NM_007914	NO	900.086	743.401	613.837	664.619	131.65	170.574	178.48	485.206	813.179
INT_STITCHED_1021	chr2	103188076	103201473	NM_007914	NO	1543.33	915.015	1955.96	137.989	139.329	0	301.433	1994.81	1568.79
INT_STITCHED_1022	chr2	103632070	103632867	NM_001111292	NO	1580.37	1438.66	995.612	0	0	355.223	269.147	585.157	317.126
INT_STITCHED_1023	chr2	103707863	103708434	NM_001111291	NO	460.683	394.675	590.699	23.3539	255.009	21.9835	261.004	625.188	268.884
INT_STITCHED_1024	chr2	103938892	103939697	NM_007652	NO	314.755	1203.8	3371.5	137.252	761.369	193.924	180.722	1040.78	904.418
INT_STITCHED_1025	chr2	104211783	104212562	NM_001033347	NO	2440.92	1202.93	3675.17	168.498	1182.91	86.9364	267.898	264.86	1242.58
INT_STITCHED_1026	chr2	104428555	104429275	NM_145529	NO	417.384	2651.47	6204.38	125.784	470.088	251.856	108	663.624	767.304
INT_STITCHED_1027	chr2	104572890	104573501	NM_144804	NO	512.751	666.295	668.984	0	0	0	0	490.633	346.804
INT_STITCHED_1028	chr2	104657804	104666793	NM_001123327	NO	4519.67	3050.87	2852.21	472.821	1137.11	420.685	920.474	2210.4	1965
INT_STITCHED_1029	chr2	104695622	104696627	NM_178695	NO	1436.04	1778.55	3499.01	204.719	521.997	0	351.851	863.395	726.514
INT_STITCHED_1030	chr2	104821660	104822143	NM_145380	NO	529.03	326.701	690.593	0	0	0	0	470.635	255.266
INT_STITCHED_1031	chr2	105237758	105249007	NM_009037	NO	1932.58	3846.03	6888.89	3056.35	2367.91	6842.77	1000.04	1966.33	3004.61
INT_STITCHED_1032	chr2	105451110	105457075	NR_002867	NO	4384.27	2335.3	1450.69	208.775	61.4395	596.5	1030.75	2352	2946.11
INT_STITCHED_1033	chr2	105517190	105518355	NM_013627	NO	2149.66	1184.57	3537.76	1202.86	2306.93	4.3105	813.753	558.268	2486.93
INT_STITCHED_1034	chr2	105531072	105532097	NM_013627	NO	3175.35	2387.94	3486.43	0	264.245	0	382.53	650.26	1181.41
INT_STITCHED_1035	chr2	106295304	106306386	NM_001143683	NO	1353.11	1072.74	5071.12	1263.35	1643.46	693.733	2045.74	5980.96	3703.6
INT_STITCHED_1036	chr2	106338353	106339154	NM_001143683	NO	756.705	477.556	1216.24	89.9523	0	12.7359	97.6419	500.144	101.006
INT_STITCHED_1037	chr2	106401409	106402234	NM_001143683	NO	2310.91	1357.37	1197.98	389.483	693.742	38.94	264.99	887.865	1308.12
INT_STITCHED_1038	chr2	106463732	106464309	NM_001143683	NO	1014.37	681.61	402.746	0	567.191	0	0	1091.4	184.986
INT_STITCHED_1039	chr2	106517447	106518276	NM_001143683	NO	1264.89	459.017	1348.12	225.985	277.881	0	328.367	921.268	1863.84
INT_STITCHED_1040	chr2	106560398	106560854	NM_029837	NO	695.172	592.025	373.966	46.7856	589.38	64.1592	136.663	696.221	64.7976
INT_STITCHED_1041	chr2	106590877	106591610	NM_029837	NO	2120.06	2316.28	2981.18	307.2	29.7598	0	176.213	515.152	1245.44
INT_STITCHED_1042	chr2	106637827	106638421	NM_029837	NO	722.066	465.577	724.977	0	0	36.7092	44.253	112.919	54.5292
INT_STITCHED_1043	chr2	106662613	106663364	NM_029837	NO	761.214	807.1	592.764	0	185.722	81.7088	80.1317	150.726	634.52
INT_STITCHED_1044	chr2	106696754	106697215	NM_173750	NO	710.447	311.913	369.814	53.1533	0	40.107	234.326	554.998	576.895
INT_STITCHED_1045	chr2	109151290	109152252	NM_139303	NO	1238.96	2709.28	10393.6	542.76	911.784	287.061	386.339	529.677	561.327
INT_STITCHED_1046	chr2	109214985	109215468	NM_139303	NO	1709.72	1159.44	2295.41	153.98	669.341	45.6918	143.934	71.001	133.936
INT_STITCHED_1047	chr2	109418879	109419819	NM_007540	NO	1861.76	2276.49	7237.53	263.106	230.864	262.448	647.848	486.168	934.736
INT_STITCHED_1048	chr2	109753059	109753825	NR_033473	NO	1456.7	1226.14	1375.66	549.988	0	1535.45	622.145	347.381	1186.46
INT_STITCHED_1049	chr2	109776238	109784063	NM_172671	NO	5444.64	11669.4	23154.2	179.975	1512.57	0	195.625	3994.66	2547.04
INT_STITCHED_1050	chr2	112272395	112272796	NM_133749	NO	636.507	608.999	217.422	7.2581	0	0	52.2503	0	107.989
INT_STITCHED_1051	chr2	112771766	112772541	NM_177652	NO	916.36	950.538	533.355	149.42	116.328	0	85.4825	541.028	869.705
INT_STITCHED_1052	chr2	113647279	113647837	NM_009162	NO	499.856	352.823	770.152	15.624	0	13.2246	269.068	130.126	376.315
INT_STITCHED_1053	chr2	113885673	113886303	NR_028422	NO	977.823	937.692	655.83	0	184.212	0	65.142	596.673	80.577
INT_STITCHED_1054	chr2	114003762	114004516	NM_009702	NO	1065.93	459.035	3043.14	88.0672	40.9422	755.885	666.234	585.556	914.753
INT_STITCHED_1055	chr2	115345923	115346646	NR_030712	NO	534.586	993.619	782.069	74.2521	295.201	0	124.428	395.336	126.236
INT_STITCHED_1056	chr2	115504469	115504878	NR_035476	NO	1042.66	346.791	1538.37	0	0	17.6688	224.091	208.017	235.502
INT_STITCHED_1057	chr2	115532152	115532754	NR_035476	NO	964.524	927.562	1239.52	177.53	0	0	53.6984	258.8	86.5676
INT_STITCHED_1058	chr2	115548964	115550237	NR_035476	NO	4137.89	3084.1	2076.14	180.257	3189.12	586.344	1324.05	1307.5	2983.4
INT_STITCHED_1059	chr2	115698493	115699142	NM_001159569	NO	317.101	557.88	437.037	920.866	222.931	0	100.66	285.885	421.98
INT_STITCHED_1060	chr2	115806827	115807469	NM_001159569	NO	849.494	523.487	487.471	380.578	0	45.4536	102.142	663.635	165.379
INT_STITCHED_1061	chr2	115885482	115886413	NM_001159569	NO	3234.85	2596.47	1686.41	239.174	150.543	248.577	400.702	103.155	2373.4
INT_STITCHED_1062	chr2	116225681	116226337	NR_033447	NO	647.275	707.693	1166.89	81.344	221.203	0	127.264	177.645	189.584
INT_STITCHED_1063	chr2	116774091	116776400	NM_026104	NO	1423.5	1913.01	4394.26	1391.63	4404.65	219.586	554.622	2281.52	1495.77
INT_STITCHED_1064	chr2	116798070	116798703	NM_026104	NO	435.251	541.848	548.241	58.236	0	503.045	121.093	316.057	597.805
INT_STITCHED_1065	chr2	116844548	116845134	NM_033524	NO	804.695	427.077	390.921	219.809	248.757	446.825	482.63	476.887	989.813
INT_STITCHED_1066	chr2	116945256	116946216	NM_033524	NO	748.224	931.2	1152.29	482.304	1016.06	2762.59	1177.34	379.008	4145.86
INT_STITCHED_1067	chr2	117020012	117020605	NR_030440	NO	446.944	321.999	537.554	494.147	298.872	197.173	392.744	1030.1	1405.53
INT_STITCHED_1068	chr2	118005200	118005782	NM_011580	NO	387.728	477.706	451.981	402.337	39.285	117.448	254.741	203.351	1860.89
INT_STITCHED_1069	chr2	118171753	118172120	NM_201367	NO	359.036	576.777	397.938	68.5556	109.953	0	36.7367	0	60.7752
INT_STITCHED_1070	chr2	118413162	118414171	NM_009773	NO	1541.25	1070.25	609.537	0	22.5007	865.318	285.648	931.509	1019.19
INT_STITCHED_1071	chr2	118445831	118446309	NM_009773	NO	1088.74	650.845	985.11	291.245	0	104.443	247.03	328.195	294.591
INT_STITCHED_1072	chr2	118992398	118992814	NM_177157	NO	559.894	680.16	2016.98	282.006	0	103.168	251.597	266.074	342.618
INT_STITCHED_1073	chr2	119065937	119066618	NM_016907	NO	1214.43	713.347	792.684	159.899	106.44	616.305	502.85	610.04	232.221
INT_STITCHED_1074	chr2	119147989	119148589	NM_019454	NO	781.86	316.98	1302.24	120.06	154.32	563.88	823.68	115.14	231.06
INT_STITCHED_1075	chr2	119288621	119290264	NM_026574	NO	7122.24	4868.54	5352.24	297.383	11627.2	500.458	2554.37	648.328	4262.6
INT_STITCHED_1076	chr2	119311995	119312900	NM_026574	NO	985.545	1831.45	3996.48	304.533	203.263	97.74	453.858	348.606	1905.21
INT_STITCHED_1077	chr2	119533083	119534025	NM_030112	NO	1353.56	1307.87	3550.77	153.734	759.723	253.775	257.354	1215.65	1435.8
INT_STITCHED_1078	chr2	119556440	119557028	NM_146125	NO	982.901	1305.6	8702.46	136.651	0	32.8104	33.9276	310.758	334.454
INT_STITCHED_1079	chr2	119615493	119616460	NM_001163701	NO	2315.77	1241.05	1779.67	1382.62	5723.09	928.127	1213.39	1403.21	655.819
INT_STITCHED_1080	chr2	119681114	119689020	NM_013720	NO	10978.3	8352.69	13184.8	521.796	420.599	3748.23	2537.83	7223.71	3388.51
INT_STITCHED_1081	chr2	120069560	120070347	NM_177845	NO	2730.34	1540.32	4215.96	483.533	1294.38	0	195.57	357.298	1102.27
INT_STITCHED_1082	chr2	120339704	120340568	NM_001109761	NO	2203.46	2163.54	4202.67	42.5952	517.795	828.144	365.818	1369.61	320.63
INT_STITCHED_1083	chr2	121095895	121096949	NM_013735	NO	2975.55	2352.21	9662.65	128.377	0	1939.99	141.658	610.055	2209.92
INT_STITCHED_1084	chr2	121303040	121303595	NM_001081975	NO	2239.48	742.867	1171.66	95.238	427.794	0	257.742	122.433	252.47
INT_STITCHED_1085	chr2	121468490	121469403	NM_030234	NO	2326.69	2291.54	6293.58	0	875.567	77.5137	266.322	709.401	1559.4
INT_STITCHED_1086	chr2	121628647	121629289	NM_172673	NO	271.502	452.931	282.48	51.2958	81.4698	0	99.831	530.549	127.437
INT_STITCHED_1087	chr2	121651773	121652594	NM_172673	NO	2399.29	2454.54	2534.84	37.4376	182.919	0	312.308	381.601	204.183
INT_STITCHED_1088	chr2	121720729	121721538	NM_177054	NO	521.239	829.953	800.586	0	0	82.4371	0	201.684	459.027
INT_STITCHED_1089	chr2	122159866	122160393	NM_001099297	NO	313.301	752.082	462.969	1096.85	478.094	58.9186	249.745	748.445	653.849
INT_STITCHED_1090	chr2	122177590	122178242	NM_001013829	NO	1855.01	1953.52	4074.28	541.225	439.97	121.337	213.53	649.522	491.869
INT_STITCHED_1091	chr2	122195660	122196747	NM_001013829	NO	2644.02	1825.07	7374.32	2771.74	1687.78	804.815	841.229	699.702	4402.02
INT_STITCHED_1092	chr2	123971284	123971763	NM_199239	NO	1276.77	594.008	640.471	101.021	111.272	6.2749	208.221	268.479	836.334
INT_STITCHED_1093	chr2	124230127	124231008	NM_199239	NO	804.97	950.599	1222.92	0	1586.68	184.481	202.806	873.071	1005.04
INT_STITCHED_1094	chr2	124331658	124332222	NM_199239	NO	342.856	318.998	2134.18	3.6096	0	11.1672	122.05	93.4548	262.26
INT_STITCHED_1095	chr2	124462771	124463287	NM_199239	NO	435.091	562.543	987.366	151.601	0	0	5.16	105.212	477.713
INT_STITCHED_1096	chr2	125313662	125314182	NM_007993	NO	598.676	541.944	893.828	159.588	276.172	81.484	136.864	260.832	5.304
INT_STITCHED_1097	chr2	125530520	125531161	NM_199022	NO	498.89	446.264	676.319	20.3838	206.338	0	113.713	196.274	772.277
INT_STITCHED_1098	chr2	125973476	125973812	NM_029455	NO	5433.46	11827.4	9515.25	0	101.942	0	58.7328	136.786	59.6736
INT_STITCHED_1099	chr2	126377908	126378657	NM_011978	NO	307.24	806.973	541.377	250.316	1461.97	720.313	464.904	223.352	1246.56
INT_STITCHED_1100	chr2	126823728	126824361	NM_175550	NO	685.286	475.953	1200.36	13.2297	0	18.5469	46.5255	338.908	233.957
INT_STITCHED_1101	chr2	126934549	126935163	NM_144818	NO	296.439	487.393	509.681	1360.38	5495.24	116.292	315.842	419.239	160.622
INT_STITCHED_1102	chr2	127121834	127122353	NM_139308	NO	528.705	740.924	1017.76	109.042	0	83.4033	57.1419	224.987	228.256
INT_STITCHED_1103	chr2	127430596	127433707	NM_029963	NO	4013.5	4976.67	6317.2	1443.5	1146.71	1607.45	652.066	2032.11	2240.23
INT_STITCHED_1104	chr2	127540373	127541002	NM_145532	NO	876.071	716.934	1073.39	318.148	1262.28	0	126.24	269.715	981.869
INT_STITCHED_1105	chr2	127664828	127665772	NM_009772	NO	4563.86	3285.78	1885.55	245.723	5504.94	1658.14	472.755	678.264	946.549
INT_STITCHED_1106	chr2	127963298	127964013	NM_009754	NO	277.992	400.901	1501.93	0	239.453	59.2735	31.8175	599.528	64.5645
INT_STITCHED_1107	chr2	128037250	128038076	NM_009754	NO	1717.75	979.553	489.735	0	563.167	698.466	261.842	412.174	1964.48
INT_STITCHED_1108	chr2	128090872	128098905	NM_009754	NO	2020.3	1073.21	2043.6	200.825	1903.82	2291.01	720.56	5111.4	3810.86
INT_STITCHED_1109	chr2	128199106	128199950	NR_028589	NO	609.199	1249.37	2148.99	181.376	187.874	171.838	269.574	705.331	331.608
INT_STITCHED_1110	chr2	128223475	128223894	NR_028589	NO	407.394	487.381	577.424	0	0	0	0	28.7434	63.3528
INT_STITCHED_1111	chr2	128638582	128639150	NM_028248	NO	1054.21	372.21	1072.33	491.093	494.728	283.205	277.582	652.121	456.161
INT_STITCHED_1112	chr2	128668516	128669051	NM_024237	NO	305.378	356.363	329.667	0	0	0	0	0	77.575
INT_STITCHED_1113	chr2	128887217	128888053	NM_027192	NO	503.356	677.578	594.563	264.343	267.186	142.204	94.05	305.725	638.286
INT_STITCHED_1114	chr2	128992525	129004915	NM_015747	NO	2095.15	2029.48	2998.38	1137.4	942.879	4533.5	3273.44	6784.76	4828.38
INT_STITCHED_1115	chr2	129071355	129072476	NM_015747	NO	3447.07	4271.68	6006.65	1168.87	613.187	1671.19	2737.48	506.468	781.561
INT_STITCHED_1116	chr2	129094878	129095378	NM_181589	NO	433.65	328.75	1913.55	0	4.5	0	120.95	249.3	252.1
INT_STITCHED_1117	chr2	129412877	129414126	NM_001177646	NO	2339.13	1320.69	4919.69	97.6718	790.242	254.421	700.814	1517.66	2012.64
INT_STITCHED_1118	chr2	129521285	129528427	NM_018863	NO	2586.83	1859.78	2048.33	25.7112	1794.07	597.785	1646.23	5101.53	2841.8
INT_STITCHED_1119	chr2	129623870	129626180	NM_001038635	NO	2191.5	1623.7	5968.81	2905.06	3972.51	1550.93	1363.59	2260.57	2700.62
INT_STITCHED_1120	chr2	129707233	129708019	NR_029452	NO	1162.42	555.623	515.93	358.102	0	235.25	255.371	636.346	686.964
INT_STITCHED_1121	chr2	130705477	130706157	NR_015523	NO	783.768	694.008	750.856	0	0	0	0	0	47.124
INT_STITCHED_1122	chr2	130784698	130785075	NM_009730	NO	494.775	235.7	815.753	113.967	791.587	130.857	134.024	193.024	207.765
INT_STITCHED_1123	chr2	130921630	130922180	NM_011426	NO	442.53	175.945	464.915	541.86	700.92	783.915	467.72	1406.24	882.09
INT_STITCHED_1124	chr2	131023776	131024528	NM_023117	NO	1310.28	819.454	677.627	226.126	81.968	137.616	245.528	471.429	270.72
INT_STITCHED_1125	chr2	131058146	131070063	NM_144888	NO	1930.55	970.044	954.552	448.079	1694.6	3983.85	1452.68	4539.19	2620.55
INT_STITCHED_1126	chr2	131507148	131507560	NM_013460	NO	486.407	417.933	802.246	8.446	0	0	56.4028	10.1352	91.258
INT_STITCHED_1127	chr2	131591149	131591888	NR_029381	NO	1088.4	1635.33	6512.81	0	0	0	0	55.0555	285.845
INT_STITCHED_1128	chr2	131672977	131673868	NR_029381	NO	681.169	1216.21	546.629	253.579	2155.6	1132.91	775.437	515.176	3645.79
INT_STITCHED_1129	chr2	131870155	131870777	NM_175445	NO	1115.81	1117.8	2740.97	404.549	334.076	0	219.193	708.956	618.89
INT_STITCHED_1130	chr2	131958909	131959707	NM_018824	NO	2129.86	1607.89	5882.38	0	216.737	0	0	1051.13	657.233
INT_STITCHED_1131	chr2	132472743	132475493	NM_028637	NO	2775.57	1609.85	2704.62	69.575	26.675	78.375	195.25	1472.08	1042.25
INT_STITCHED_1132	chr2	132527083	132528198	NM_028637	NO	1222.6	471.199	658.63	2332.36	2223.2	606.114	285.44	765.225	884.083
INT_STITCHED_1133	chr2	133104296	133104885	NM_007553	NO	242.256	402.994	387.915	68.5596	907.531	44.5873	91.5895	128.696	197.197
INT_STITCHED_1134	chr2	134281785	134282529	NM_010403	NO	695.64	747.869	1669.46	293.582	59.2224	0	93.5208	253.109	1272.09
INT_STITCHED_1135	chr2	134786004	134786739	NM_019677	NO	2114.82	3940.56	6702.17	288.928	164.566	93.198	429.755	359.341	1479.63
INT_STITCHED_1136	chr2	134898206	134899262	NM_019677	NO	1229.29	2063.42	1976.41	245.414	4110.37	64.2048	1150.93	534.547	2317.71
INT_STITCHED_1137	chr2	135370525	135370955	NR_015544	NO	303.408	737.45	1347.84	69.746	0	0	0	134.16	153.037
INT_STITCHED_1138	chr2	135384774	135386380	NR_015544	NO	1219.28	1283.35	1557.02	816.972	5802.32	1955.95	1200.16	1385.34	2957.13
INT_STITCHED_1139	chr2	135440274	135441230	NR_015544	NO	2676.7	2642.96	4734.3	550.274	1052.17	0	518.056	1087.55	1646.61
INT_STITCHED_1140	chr2	135482132	135482797	NR_015544	NO	1283.78	663.138	545.633	405.185	514.378	294.728	601.492	770.07	834.11
INT_STITCHED_1141	chr2	135614639	135615148	NM_013829	NO	806.001	347.291	187.159	0	1523.59	0	188.839	426.135	2.4432
INT_STITCHED_1142	chr2	136200792	136201745	NM_172858	NO	2852.14	2550.32	2158.83	134.659	1047.92	0	122.079	1204.12	498.514
INT_STITCHED_1143	chr2	136566988	136567824	NM_011428	NO	852.135	1080.61	5295.56	176.312	536.628	0	125.149	325.538	423.016
INT_STITCHED_1144	chr2	136616188	136616738	NM_011428	NO	673.475	763.51	2772.66	0	282.7	23.76	106.315	0	195.415
INT_STITCHED_1145	chr2	136923940	136924626	NM_013822	NO	797.749	670.085	747.328	442.401	1205.85	525.613	314.943	468.812	1075.37
INT_STITCHED_1146	chr2	136941798	136942613	NM_013822	NO	1930.98	1734.4	592.587	201.794	0	2271.16	461.697	0	1290.06
INT_STITCHED_1147	chr2	137053184	137053591	NM_013822	NO	391.412	315.832	705.412	47.4155	262.881	0	12.9833	5.2503	209.279
INT_STITCHED_1148	chr2	137381753	137382062	NM_013822	NO	262.032	213.859	217.072	0	53.3025	9.579	84.7278	146.682	147.022
INT_STITCHED_1149	chr2	137620511	137621193	NM_001025431	NO	1162.74	872.278	3619.92	113.689	218.922	0	137.287	174.797	349.866
INT_STITCHED_1150	chr2	138152159	138164256	NM_145534	NO	1106.88	1088.73	1342.77	286.699	0	0	336.297	941.147	700.416
INT_STITCHED_1151	chr2	139537376	139537882	NM_001126490	NO	328.242	349.747	397.463	0	0	0	55.3058	242.981	91.586
INT_STITCHED_1152	chr2	139566449	139567088	NM_001126490	NO	797.344	755.49	2728.47	0	164.095	0	11.6298	458.099	222.819
INT_STITCHED_1153	chr2	139903233	139904005	NM_001159640	NO	1280.67	884.172	527.508	388.934	1558.28	478.022	416.726	537.389	1066.67
INT_STITCHED_1154	chr2	140015331	140015907	NM_027093	NO	419.674	461.722	857.894	202.176	333.85	7.1424	206.266	357.12	217.555
INT_STITCHED_1155	chr2	140502439	140503025	NM_001172160	NO	1346.86	1377.45	2011.97	560.099	464.522	0	319.78	343.337	1180.5
INT_STITCHED_1156	chr2	141080218	141093086	NM_001172160	NO	1345.99	994.696	1345.99	613.804	0	599.649	894.326	3783.19	2542.72
INT_STITCHED_1157	chr2	141377239	141377808	NM_001172160	NO	748.861	516.083	514.49	103.387	2386.78	8.535	370.647	435.399	157.784
INT_STITCHED_1158	chr2	141820800	141821371	NM_001081133	NO	760.001	569.23	848.734	12.9617	302.516	0	0	95.6996	175.24
INT_STITCHED_1159	chr2	142943010	142951107	NM_020595	NO	1663.93	2462.3	2687.39	1084.19	893.099	267.201	953.017	2735.98	3586.16
INT_STITCHED_1160	chr2	143429560	143430324	NM_008792	NO	458.858	982.733	1778.06	477.042	78.6156	0	105.738	457.712	367.178
INT_STITCHED_1161	chr2	143446507	143447095	NM_008792	NO	372.38	443.646	349.331	2.1168	37.338	0	82.8492	504.622	339.335
INT_STITCHED_1162	chr2	143982410	143983580	NR_030762	NO	1661.28	1443.19	2733.7	0	213.642	4244.53	2018.84	804.492	356.85
INT_STITCHED_1163	chr2	144015523	144016075	NR_030762	NO	570.216	532.073	726.101	93.288	107.75	0	0	471.242	124.2
INT_STITCHED_1164	chr2	144152393	144152784	NM_152947	NO	644.603	249.575	498.134	0	0	0	0	273.544	23.3427
INT_STITCHED_1165	chr2	144243716	144244388	NR_033459	NO	2376.93	527.722	558.432	0	173.376	168.47	177.677	695.251	410.323
INT_STITCHED_1166	chr2	144540656	144541538	NM_025490	NO	1944.9	1431.13	1975.68	2109.21	2986.8	413.834	680.816	346.626	2579.85
INT_STITCHED_1167	chr2	145614651	145615227	NM_028724	NO	447.552	410.746	420.307	212.141	0	73.8432	142.445	505.44	361.44
INT_STITCHED_1168	chr2	145691884	145692339	NM_001141965	NO	1013.56	2989.85	2153.56	0	0	0	92.365	0	58.1035
INT_STITCHED_1169	chr2	145887968	145888918	NM_175280	NO	3139.94	5018.85	5977.49	517.94	0	0	464.74	954.18	2029.01
INT_STITCHED_1170	chr2	146041974	146047863	NM_016889	NO	1842.67	838.005	932.818	1478.73	1836.78	2122.4	2049.37	2992.79	2714.83
INT_STITCHED_1171	chr2	146125597	146128646	NM_016889	NO	6038.85	3715.21	2316.94	0	729.321	940.312	2674.89	3795.7	2029.41
INT_STITCHED_1172	chr2	146292226	146292987	NM_001033348	NO	1487.6	939.911	633.076	268.252	0	280.505	90.4068	885.423	166.279
INT_STITCHED_1173	chr2	146450649	146457722	NM_001033348	NO	3532.96	4842.88	3740.2	1904.05	24822	2311.46	4702.84	5691.64	1681.25
INT_STITCHED_1174	chr2	146486865	146499100	NM_001033348	NO	802.616	2379.71	4318.95	285.075	0	0	0	1438.84	1097.48
INT_STITCHED_1175	chr2	146648904	146664982	NM_001033298	NO	8492.4	9545.51	14248.3	2258.96	6892.64	186.505	2321.66	3517.87	7112.91
INT_STITCHED_1176	chr2	146741754	146747414	NM_001033298	NO	1842.9	1481.79	5211.73	568.264	1457.45	0	470.346	1103.13	1193.13
INT_STITCHED_1177	chr2	146837021	146837769	NM_011917	NO	2275.79	1447.38	2071.74	853.992	2642.91	371.98	496.148	391.728	1702.6
INT_STITCHED_1178	chr2	146858679	146859357	NM_011917	NO	3014.73	1771.89	4841.87	120.074	535.823	0	210.044	418.055	1254.3
INT_STITCHED_1179	chr2	147015071	147015785	NM_010919	NO	1489.12	716.356	468.241	168.076	542.854	0	329.797	170.36	1656.12
INT_STITCHED_1180	chr2	147118368	147119049	NM_008780	NO	442.582	1472.19	707.899	138.788	158.264	0	0	145.462	614.33
INT_STITCHED_1181	chr2	147731101	147731848	NM_010446	NO	793.239	737.214	1136.86	155.376	732.284	54.3069	145.217	431.766	322.928
INT_STITCHED_1182	chr2	147794342	147794828	NM_010446	NO	280.665	321.44	854.582	0	161.935	193.088	192.893	130.491	380.684
INT_STITCHED_1183	chr2	147854853	147855446	NM_010446	NO	830.852	846.152	1190.74	0	140.897	12.3344	0	92.4487	63.3917
INT_STITCHED_1184	chr2	148524115	148524818	NM_028986	NO	524.649	953.549	4310.66	280.989	0	170.126	148.263	435.649	590.731
INT_STITCHED_1185	chr2	148700392	148701063	NM_009976	NO	771.986	485.2	3565.83	2152.3	2034.34	5887.82	857.471	49.5869	1470.63
INT_STITCHED_1186	chr2	149029606	149030027	NM_021405	NO	245.654	289.901	500.022	51.3199	0	0	0	0	125.458
INT_STITCHED_1187	chr2	149624160	149624992	NM_001085521	NO	895.648	1513.49	1523.31	12.064	794.643	101.754	328.64	701.126	1102.9
INT_STITCHED_1188	chr2	149765284	149765874	NM_001085521	NO	1398.54	1364.96	3822.91	125.552	772.487	0	176.41	278.185	607.936
INT_STITCHED_1189	chr2	149807837	149809545	NM_001085521	NO	6648.73	6446.5	3986.47	889.014	7182.31	1460.68	1882.73	2284.28	2951.42
INT_STITCHED_1190	chr2	150482907	150491844	NM_080575	NO	3606.97	2453.21	2036.74	779.306	16327.9	3488.11	2175.27	2606.03	2210.12
INT_STITCHED_1191	chr2	150561221	150562082	NM_172117	NO	811.923	1219.61	1661.47	667.533	0	887.605	534.939	345.003	310.39
INT_STITCHED_1192	chr2	150781760	150782428	NM_001163476	NO	422.978	409.284	642.082	0	725.916	355.242	117.835	895.721	172.478
INT_STITCHED_1193	chr2	150863293	150863974	NM_026086	NO	561.893	418.543	1045.74	0	0	11.9856	56.3187	866.368	295.077
INT_STITCHED_1194	chr2	151838320	151839104	NM_001164819	NO	845.466	296.352	1707.71	926.374	640.92	863.419	1844.36	457.856	1540.64
INT_STITCHED_1195	chr2	151854991	151855717	NM_001164819	NO	2568.52	1691.73	1792.86	0	0	963.402	829.092	47.3352	697.033
INT_STITCHED_1197	chr2	152048814	152049781	NM_007788	NO	1295.2	884.902	1438.61	0	0	1312.12	244.167	869.817	789.169
INT_STITCHED_1199	chr2	152597790	152598397	NM_053091	NO	698.354	620.597	2024.47	1077.06	1313.91	78.9707	169.353	456.889	840.452
INT_STITCHED_1200	chr2	152932871	152933554	NM_010407	NO	630.819	411.098	757.584	1307.54	595.03	354.614	720.36	223.204	2005.9
INT_STITCHED_1201	chr2	152993680	152996966	NM_133847	NO	2528.58	4687.48	15607.8	4269.17	3683.93	1955.17	714.705	3804.53	3500.25
INT_STITCHED_1202	chr2	153172351	153173278	NM_001039939	NO	1465.4	874.81	966.212	168.158	1402.27	2562.14	511.333	0	1452.52
INT_STITCHED_1203	chr2	153196477	153197091	NM_001039939	NO	7507.19	5580.71	4946.32	29.9632	0	0	82.583	490.463	941.446
INT_STITCHED_1204	chr2	153322724	153323397	NM_001134300	NO	2040.81	2087.11	2310.27	0	147.656	260.72	353.796	124.841	17.1615
INT_STITCHED_1205	chr2	153395181	153395858	NM_001134300	NO	256.245	389.749	499.288	0	0	0	250.016	147.112	0
INT_STITCHED_1206	chr2	153409984	153421186	NM_001195390	NO	2900.2	1626.53	2831.87	2815.06	9802.87	3306.83	3829.96	4983.77	5416.17
INT_STITCHED_1207	chr2	153447899	153448852	NM_001195390	NO	2231.07	2647.53	3884.43	430.661	997.505	255.404	446.195	817.007	626.788
INT_STITCHED_1208	chr2	153467302	153469325	NM_010068	NO	1853.27	1522.51	4659.78	66.9613	1336.6	122.594	324.489	2369.14	1786.31
INT_STITCHED_1209	chr2	154163548	154164345	NM_001025574	NO	1195.82	1298.31	443.212	161.711	1.0361	289.55	289.789	1182.83	842.748
INT_STITCHED_1211	chr2	154291587	154292150	NM_009823	NO	901.419	1101.17	796.476	0	1819.45	0	1692.72	318.489	245.524
INT_STITCHED_1212	chr2	154905247	154906205	NM_016661	NO	2371.82	2517.43	5154.9	740.438	100.782	35.2544	158.357	1849.71	773.777
INT_STITCHED_1213	chr2	155047882	155048652	NM_025947	NO	1875.03	1104.64	3527.52	122.892	0	0	0	331.639	160.776
INT_STITCHED_1214	chr2	155333342	155333978	NM_144786	NO	606.744	646.812	1067.84	16.9176	608.016	4.3248	110.791	487.812	178.843
INT_STITCHED_1215	chr2	155394729	155395559	NM_008180	NO	635.78	2936.12	5889.35	348.019	469.863	0	231.487	928.272	697.2
INT_STITCHED_1216	chr2	155563514	155563899	NM_145537	NO	370.024	782.128	790.02	793.293	5072.64	143.605	253.137	215.292	308.5
INT_STITCHED_1217	chr2	156170646	156171348	NM_020255	NO	654.404	480.87	2767.21	722.709	0	487.75	316.321	373.113	1700.74
INT_STITCHED_1218	chr2	156251118	156251931	NM_013510	NO	2748.1	1061.7	393.817	446.825	542.515	1872.34	994.299	997.144	1420.96
INT_STITCHED_1219	chr2	156275054	156275605	NM_001006664	NO	939.675	264.866	704.564	0	0	283.049	302.664	845.344	89.7579
INT_STITCHED_1220	chr2	156316137	156316699	NM_001006664	NO	538.677	377.608	536.092	0	0	184.729	106.555	116.952	220.81
INT_STITCHED_1221	chr2	156516280	156517105	NM_001042488	NO	1575.91	1331.71	1381.79	939.015	13130.4	1885.45	3454.61	1395.9	1044.37
INT_STITCHED_1222	chr2	156620899	156621666	NM_172118	NO	314.623	452.453	583.687	0	0	0	0	414.18	137.293
INT_STITCHED_1223	chr2	156667667	156668409	NM_173396	NO	1250.64	399.864	533.646	303.997	457.517	2830.21	805.664	147.732	1446.68
INT_STITCHED_1224	chr2	156969778	156970400	NM_018851	NO	508.485	387.444	2115.11	68.5444	151.27	51.004	258.441	306.335	199.6
INT_STITCHED_1225	chr2	157011971	157012790	NM_011249	NO	1432.43	1487.47	828.992	446.519	408.517	125.553	390.253	799.59	320.229
INT_STITCHED_1226	chr2	157073707	157074322	NM_019642	NO	2100.35	1476.62	1190.76	404.793	1051.53	78.228	388.741	679.821	824.038
INT_STITCHED_1227	chr2	157153889	157154878	NM_010285	NO	526.049	1429.7	1107.58	346.051	660.949	1143.98	835.606	529.511	1298.66
INT_STITCHED_1228	chr2	157201834	157202833	NM_026968	NO	697.502	1648.35	1938.26	202.098	2310.39	1612.29	1064.63	1239.06	2711.29
INT_STITCHED_1229	chr2	157243952	157244973	NM_009271	NO	1201.31	1744.28	1828.3	2171.16	6406.77	5034.04	4474.63	147.943	3930.85
INT_STITCHED_1230	chr2	157312385	157312713	NM_009271	NO	438.798	285.294	327.246	0	133.43	0	9.02	291.756	222.81
INT_STITCHED_1231	chr2	157666208	157675079	NM_198627	NO	7893.42	6536.15	6454.54	761.132	6214.14	15371.7	1804.36	7894.3	3989.29
INT_STITCHED_1232	chr2	157783376	157794288	NM_029282	NO	5393.8	2422.46	5238.85	91.6608	2795.65	1181.77	1618.25	3675.16	2614.52
INT_STITCHED_1233	chr2	157978463	157980974	NM_009373	NO	2256.64	1894.55	3399.64	2261.41	5318.05	5305.74	5691.43	751.291	4628.78
INT_STITCHED_1234	chr2	158003231	158003779	NR_036606	NO	2811.35	1001.03	2005.68	0	310.004	365.516	275.48	574.414	206.87
INT_STITCHED_1235	chr2	158303302	158303931	NM_145635	NO	715.865	664.916	906.641	52.0183	276.445	0	45.917	289.969	187.065
INT_STITCHED_1236	chr2	158382551	158383011	NM_001145015	NO	235.336	362.848	2062.27	32.016	0	0	0	142.048	158.516
INT_STITCHED_1237	chr2	158416883	158417554	NM_009508	NO	491.91	470.371	425.615	108.367	4411.02	413.604	744.34	408.102	573.101
INT_STITCHED_1238	chr2	158614658	158615457	NM_145742	NO	1407.52	729.807	1305.97	282.606	0	264.868	221.243	215.89	136.869
INT_STITCHED_1239	chr2	158838326	158838966	NM_145742	NO	1568.19	1249.66	670.784	53.312	4325.95	0	442.304	526.272	635.392
INT_STITCHED_1240	chr2	158912386	158913065	NM_145742	NO	721.777	265.421	624.68	0	1076.62	0	86.7083	371.685	317.772
INT_STITCHED_1241	chr2	158944848	158945661	NM_145742	NO	511.54	545.198	696.497	216.99	1868.84	0	132.519	144.47	205.608
INT_STITCHED_1242	chr2	159060601	159061125	NM_145742	NO	764.673	406.257	531.336	133.306	71.4736	0	4.8732	0	459.548
INT_STITCHED_1243	chr2	159244016	159244817	NM_145742	NO	1366.83	2956.65	4868.88	443.514	348.515	70.5681	165.487	390.888	885.586
INT_STITCHED_1244	chr2	159884719	159885409	NM_001033411	NO	767.556	266.409	829.38	142.692	81.213	0	16.905	233.703	102.396
INT_STITCHED_1245	chr2	159936598	159939858	NM_001033411	NO	3385.18	5407.04	3384.21	548.658	8271.27	61.94	601.796	1090.47	1532.53
INT_STITCHED_1246	chr2	160185865	160186427	NM_010658	NO	1438.21	890.208	599.766	0	160.001	0	0	215.077	994.74
INT_STITCHED_1247	chr2	160222947	160223618	NM_010658	NO	555.118	683.413	774.535	0	0	0	13.3529	89.6456	280.545
INT_STITCHED_1248	chr2	160297105	160297846	NM_010658	NO	797.538	884.161	619.995	769.454	423.481	241.862	260.239	295.437	458.234
INT_STITCHED_1249	chr2	160481681	160482620	NM_009408	NO	5300.09	4620.82	2413.04	607.345	313.814	977.217	746.035	133.995	2389.38
INT_STITCHED_1250	chr2	160850258	160850871	NM_173368	NO	487.825	394.282	458.953	0.3065	0	101.329	145.036	396.55	17.4705
INT_STITCHED_1251	chr2	161022314	161022966	NM_173368	NO	1915.97	725.937	770.403	444.012	0	0	126.488	194.231	425.56
INT_STITCHED_1252	chr2	162070438	162070745	NM_021464	NO	487.363	238.57	459.947	0	0	0	0.7675	158.228	87.0652
INT_STITCHED_1253	chr2	162138184	162138878	NM_021464	NO	473.1	427.643	667.281	0	231.935	0	101.393	644.865	41.1542
INT_STITCHED_1254	chr2	162484328	162485171	NM_021464	NO	1335.23	1084.01	3099.88	0	0	0	118.02	182.931	450.078
INT_STITCHED_1255	chr2	162753625	162754468	NM_026499	NO	812.989	647.171	517.349	98.2938	0	57.4083	15.5955	554.188	556.296
INT_STITCHED_1258	chr2	163142871	163143487	NM_021566	NO	501.178	616.986	432.247	567.952	954.307	223.546	471.178	542.881	693.246
INT_STITCHED_1259	chr2	163288869	163289594	NR_028122	NO	583.697	814.03	452.473	1314.71	4680.31	295.8	1716.37	832.01	3951.39
INT_STITCHED_1260	chr2	163719788	163720747	NM_183023	NO	1856.24	1085.11	1290.72	0	311.004	2051.97	448.237	937.806	425.892
INT_STITCHED_1261	chr2	163890381	163891019	NM_025996	NO	503.956	562.588	1073.37	484.178	178.895	92.1272	66.9262	136.979	153.439
INT_STITCHED_1262	chr2	164243831	164244323	NM_013592	NO	448.753	225.238	457.708	49.8396	1490.61	773.03	334.265	52.0536	103.96
INT_STITCHED_1263	chr2	164277250	164277825	NM_011521	NO	429.467	379.902	758.367	123.05	315.502	765.44	228.447	389.678	246.273
INT_STITCHED_1264	chr2	164525811	164526716	NM_030058	NO	1531.8	2415.17	2668.21	127.695	0	54.481	90.9525	0	183.082
INT_STITCHED_1265	chr2	164649260	164649880	NM_028028	NO	1117.3	1597.24	969.184	1767.74	5005.57	746.852	1347.01	359.352	1126.66
INT_STITCHED_1266	chr2	164680558	164681078	NM_011125	NO	429.26	718.12	351.988	25.064	1097.77	301.964	138.84	560.664	154.96
INT_STITCHED_1267	chr2	164782911	164783673	NM_013599	NO	516.865	365.608	1019.48	0	165.506	0	105.766	518.77	1568.27
INT_STITCHED_1268	chr2	164891498	164892042	NM_170702	NO	434.493	918.163	1467.17	50.048	0	0	121.91	51.408	321.939
INT_STITCHED_1269	chr2	164987554	164988230	NR_033448	NO	539.313	311.974	590.148	0	592.649	0	0	321.776	307.986
INT_STITCHED_1270	chr2	165047398	165047940	NM_174988	NO	654.465	644.167	791.754	433.058	139.24	0	143.576	426.933	632.026
INT_STITCHED_1271	chr2	165453598	165454005	NM_010165	NO	214.896	335.856	432.926	213.919	0	99.0638	245.706	0	218.111
INT_STITCHED_1272	chr2	165625656	165636120	NM_027230	NO	8232.03	7765.33	7505.83	3235.47	1347.76	16749.7	3565.08	5146.2	10311.2
INT_STITCHED_1273	chr2	165682802	165683641	NM_027230	NO	1061.42	782.116	581.511	481.586	342.06	5299.88	1062.17	295.58	1889.6
INT_STITCHED_1274	chr2	165700123	165704304	NM_027230	NO	1437.43	553.146	1449.55	0	102.434	7594.79	611.262	4613.32	1010.97
INT_STITCHED_1275	chr2	165719928	165725066	NM_027230	NO	3356.14	1357.97	1800.36	252.79	752.717	8136.54	2830.01	3701.42	3758.45
INT_STITCHED_1276	chr2	165804706	165807734	NM_008679	NO	1711.43	1352.61	1331.41	2306.43	9336.84	6808.76	4191.05	3300.82	4019.67
INT_STITCHED_1277	chr2	165826156	165838096	NM_008679	NO	3159.32	1838.76	2481.13	471.63	11024.2	6405.81	2514.56	12809.2	4747.34
INT_STITCHED_1278	chr2	165891686	165892605	NM_008679	NO	1857.3	816.532	3982.67	135.185	142.996	556.546	522.635	849.983	956.403
INT_STITCHED_1280	chr2	166019666	166020678	NM_028072	NO	1404.45	1186.47	1580.24	1140.83	6162.88	3094.7	3562.85	418.462	3189.12
INT_STITCHED_1281	chr2	166084225	166084840	NR_033467	NO	613.34	485.973	1043.65	452.087	4944.35	518.138	873.607	429.947	336.959
INT_STITCHED_1282	chr2	166180836	166181441	NR_033467	NO	517.093	435.055	771.012	13.7335	0	0	194.447	378.185	355.921
INT_STITCHED_1283	chr2	166243714	166244351	NR_015558	NO	1198.9	863.262	633.242	271.426	0	453.863	409.4	812.175	1110.23
INT_STITCHED_1284	chr2	166348456	166349285	NR_015558	NO	627.304	347.765	1465.67	650.268	1790.14	167.541	198.96	229.882	451.639
INT_STITCHED_1285	chr2	166377294	166378519	NR_015558	NO	2650.9	883.47	2727.83	0	203.595	927.325	197.593	1378.49	500.29
INT_STITCHED_1286	chr2	166481585	166482400	NM_177782	NO	729.914	856.728	655.831	982.075	90.0575	707.42	213.204	204.565	1743.45
INT_STITCHED_1287	chr2	166704984	166705501	NM_023565	NO	290.864	397.47	283.833	0	0	0	0	233.27	47.7708
INT_STITCHED_1288	chr2	166884075	166898489	NR_028540	NO	6905.75	6848.09	7394.38	1958.86	3587.64	19516.6	5640.2	5615.69	12211.5
INT_STITCHED_1289	chr2	166970121	166982097	NM_008420	NO	2328.13	711.374	6320.93	318.562	432.334	0	807.182	3543.7	2019.15
INT_STITCHED_1290	chr2	167024229	167024995	NM_008420	NO	1227.52	820.769	1162.63	115.053	198.241	147.991	241.52	776.954	204.062
INT_STITCHED_1291	chr2	167073204	167073913	NM_008968	NO	929.286	398.812	1940.53	0	0	346.63	407.746	173.989	87.2779
INT_STITCHED_1292	chr2	167151911	167152489	NM_019835	NO	250.447	282.931	596.207	50.286	399.629	141.899	66.8168	544.476	454.886
INT_STITCHED_1293	chr2	167204603	167205390	NM_019835	NO	1246.53	876.561	1037.27	0	1265.26	89.4819	19.9111	137.41	58.7102
INT_STITCHED_1294	chr2	167248382	167249300	NM_148929	NO	1354.69	628.187	1200.38	0	166.617	1204.05	485.255	0	1264.91
INT_STITCHED_1295	chr2	167355489	167366175	NM_011427	NO	2255.81	2597.77	2658.68	2874.53	7637.28	2482.36	2522.96	3260.3	4054.27
INT_STITCHED_1296	chr2	167950532	167951123	NM_021409	NO	651.341	404.717	394.138	467.658	275.229	921.31	770.96	858.487	382.909
INT_STITCHED_1297	chr2	167979755	167980437	NM_009628	NO	635.897	471.398	444.323	316.448	686.024	887.35	1430.15	505.021	2034.47
INT_STITCHED_1298	chr2	168021084	168021847	NM_009628	NO	1414.91	636.418	387.604	152.447	81.2595	210.054	341.214	883.783	285.209
INT_STITCHED_1299	chr2	168039253	168040134	NM_009628	NO	5916.53	3663.29	7078.31	0	1433.92	0	91.4478	809.375	1738.83
INT_STITCHED_1301	chr2	168664093	168667592	NM_201395	NO	3462.61	2697.03	3376.19	2103.25	1687.92	2097.3	2426.91	1690.02	1859.02
INT_STITCHED_1302	chr2	168784552	168785568	NM_009564	NO	5033.98	2090.52	770.534	196.393	1344.47	5149.6	1495.35	670.56	1539.85
INT_STITCHED_1303	chr2	168993658	168995243	NM_009564	NO	1489.58	1653.79	2214.4	177.362	0	453.944	417.489	2511.75	609.75
INT_STITCHED_1304	chr2	169098065	169098486	NM_009564	NO	457.627	476.951	407.107	184.903	19.6607	17.682	222.962	203.975	265.946
INT_STITCHED_1305	chr2	169114318	169119377	NM_009564	NO	2136.92	1678.58	2554.8	1563.74	177.571	1400.33	1051.77	1158.01	2814.32
INT_STITCHED_1306	chr2	169381793	169382249	NM_080455	NO	347.426	407.938	549.206	0	0	0	0	0	165.482
INT_STITCHED_1307	chr2	169553911	169554583	NM_080455	NO	813.926	547.075	569.923	268.531	630.538	208.32	603.053	493.517	765.005
INT_STITCHED_1308	chr2	169713499	169714061	NR_033634	NO	810.966	551.659	437.405	712.447	0	36.6424	186.528	784.833	501.248
INT_STITCHED_1309	chr2	169744517	169745176	NR_033634	NO	430.854	325.941	781.772	275.198	1072.79	218.524	497.677	557.448	295.693
INT_STITCHED_1310	chr2	169990793	169991829	NM_001159683	NO	2166.9	987.826	1392.59	409.842	222.636	1460.45	481.74	1063.25	1618.96
INT_STITCHED_1311	chr2	170018779	170019426	NM_001159683	NO	1940.09	1888.27	1840.65	692.678	283.839	1373.58	746.897	93.6856	875.326
INT_STITCHED_1312	chr2	170070937	170071775	NM_001159683	NO	1541.17	1128.53	667.97	207.07	349.027	701.155	491.319	1055.54	674.758
INT_STITCHED_1313	chr2	170236983	170237666	NM_001164369	NO	938.715	374.079	560.538	249.841	444.701	0	290.002	295.602	1297.77
INT_STITCHED_1314	chr2	170376328	170376875	NM_001110152	NO	621.665	548.258	801.847	0	790.579	97.366	276.563	151.136	0
INT_STITCHED_1315	chr2	170483037	170483606	NR_027825	NO	311.641	274.77	862.206	60.2571	200.117	46.8287	89.8451	354.715	371.5
INT_STITCHED_1316	chr2	170597473	170601630	NM_029761	NO	5619.02	4684.94	8781.66	975.232	2522.47	230.298	1351.44	3564.21	3729.66
INT_STITCHED_1317	chr2	170663516	170664162	NM_029761	NO	409.37	709.179	2493.5	379.267	367.38	14.9872	153.942	343.349	1246.07
INT_STITCHED_1318	chr2	171056358	171068415	NM_029761	NO	2780.34	1750.68	1687.98	1374.5	2837.01	2277.57	1860.4	2688.71	2689.92
INT_STITCHED_1319	chr2	171086495	171087179	NM_029761	NO	989.543	1054.73	3239.01	0	248.702	0	0	137.758	492.138
INT_STITCHED_1320	chr2	171104361	171111837	NM_029761	NO	2966.48	2623.33	2618.1	1513.89	7533.57	2138.88	2184.49	4190.3	1651.45
INT_STITCHED_1321	chr2	171399866	171400255	NM_175631	NO	719.922	491.346	1124.6	12.0201	313.262	0	75.6994	37.8497	714.126
INT_STITCHED_1322	chr2	171572627	171573575	NM_175631	NO	734.605	659.429	1414.42	91.6716	210.93	27.492	87.0264	687.11	494.761
INT_STITCHED_1323	chr2	171666169	171666883	NM_175631	NO	659.236	497.944	2676.64	309.233	125.236	0	157.865	478.309	266.75
INT_STITCHED_1324	chr2	171704464	171705222	NM_175631	NO	497.779	1231.83	2113.91	155.617	0	89.8988	171.232	278.641	817.579
INT_STITCHED_1325	chr2	171994125	171994488	NM_008561	NO	444.929	398.647	549.255	0	172.57	25.41	68.1714	0	116.378
INT_STITCHED_1326	chr2	172063771	172064202	NM_008561	NO	226.146	505.994	1734.82	0	0	0	1.0775	70.8133	208.561
INT_STITCHED_1327	chr2	172341827	172342751	NM_009335	NO	1756.99	1725.29	2127.14	577.962	4931.48	2032.34	3521.64	364.61	2990.06
INT_STITCHED_1328	chr2	172369684	172370574	NM_009335	NO	1596.3	2146.86	4721.98	377.627	2297.09	419.813	1108.41	439.482	801.801
INT_STITCHED_1329	chr2	172402348	172403509	NM_001159696	NO	6013.05	5643.04	5609.95	2207.99	2275.56	3292.13	1415.96	660.261	3415.2
INT_STITCHED_1330	chr2	172444188	172445111	NM_001159696	NO	1741.7	2837.49	4166.98	444.886	879.711	1680.88	813.532	0	808.087
INT_STITCHED_1331	chr2	172536047	172536541	NM_001159696	NO	985.382	750.485	415.256	78.7436	0	0	29.0472	282.667	231.686
INT_STITCHED_1332	chr2	172558933	172559520	NM_001159696	NO	455.16	411.252	2470.21	505.642	1351.04	0	119.689	549.726	911.024
INT_STITCHED_1333	chr2	173063935	173073199	NM_021394	NO	1915.8	975.499	872.669	1896.34	2948.73	11140.9	4114.14	7091.59	2139.06
INT_STITCHED_1334	chr2	173110148	173110714	NM_022995	NO	496.608	529.776	545.511	338.355	1983.38	1138.17	1927.68	297.829	663.182
INT_STITCHED_1335	chr2	173416257	173416763	NM_028158	NO	349.342	260.843	1021.16	95.4316	0	10.4236	54.4962	57.4816	117.24
INT_STITCHED_1336	chr2	173583171	173583975	NM_019806	NO	474.36	609.673	790.332	0	1901.14	54.5916	0	98.9724	664.265
INT_STITCHED_1337	chr2	173876620	173877137	NM_001102423	NO	1660.55	1411.2	4048.89	403.829	143.623	89.7512	229.186	170.145	150.292
INT_STITCHED_1338	chr2	174058790	174059492	NR_029646	NO	672.025	531.835	1834.33	0	0	0	113.654	0	289.645
INT_STITCHED_1339	chr2	174082837	174087567	NR_029646	NO	6118.26	7222.71	7791.26	1298.86	3051.8	1876.39	1696.18	5496.26	3446.75
INT_STITCHED_1340	chr2	174113130	174113943	NM_022000	NO	1564.78	919.096	1781.04	361.541	205.933	270.485	575.36	0	1570.63
INT_STITCHED_1341	chr2	174392139	174392747	NM_001099328	NO	395.869	727.533	969.334	32.8928	260.893	212.557	354.282	407.968	92.9632
INT_STITCHED_1342	chr2	174490663	174491317	NM_001099328	NO	2711.68	1589.87	2770.15	322.357	748.699	109.349	492.593	255.125	284.882
INT_STITCHED_1343	chr2	174737637	174743335	NM_001085546	NO	2264.39	2098.57	3451.28	290.028	512.25	1176.07	1041.02	2078.06	2042.16
INT_STITCHED_1344	chr2	176913936	176914383	NM_001177568	NO	1551.98	893.732	562.371	55.875	107.28	0	239.056	12.963	315.671
INT_STITCHED_1345	chr2	177858221	177858984	NM_001177789	NO	659.766	722.103	1076.06	0	0	0	0	343.731	250.188
INT_STITCHED_1346	chr2	178378455	178378997	NM_198656	NO	317.178	360.647	901.888	322.327	0	17.5608	54.471	0	342.598
INT_STITCHED_1347	chr2	178565883	178566373	NM_198656	NO	858.676	316.589	1785.85	167.482	38.563	328.496	184.289	296.205	209.132
INT_STITCHED_1348	chr2	178583059	178583729	NM_198656	NO	761.321	418.683	863.563	63.382	0	0	3.216	185.925	94.604
INT_STITCHED_1349	chr2	178698204	178698712	NM_009867	NO	422.961	453.695	1576.27	131.166	1493.67	17.8308	31.6992	0	73.8124
INT_STITCHED_1350	chr2	178826057	178826411	NM_009867	NO	369.045	520.663	544.452	196.576	0	0	2.655	191.018	58.5516
INT_STITCHED_1351	chr2	178855826	178856487	NM_009867	NO	1392.73	495.75	728.356	0	0	0	2.5118	277.818	178.536
INT_STITCHED_1352	chr2	179303797	179304218	NM_009867	NO	239.76	467.478	1276.35	116.996	0	46.731	113.46	337.684	294.995
INT_STITCHED_1353	chr2	179501902	179502754	NM_001081092	NO	1371.72	443.722	1147.81	0	1946.48	0	137.428	933.962	422.166
INT_STITCHED_1354	chr2	179723682	179724454	NR_033782	NO	1001.98	1014.18	914.28	61.9916	0	0	0	977.506	344.466
INT_STITCHED_1355	chr2	180179982	180192912	NM_148933	NO	967.164	752.526	1018.88	4120.79	2214.91	4972.88	2682.97	2425.67	2702.37
INT_STITCHED_1356	chr2	180222840	180223345	NM_018766	NO	1012.17	528.836	1251.69	0	0	0	0	324.967	146.298
INT_STITCHED_1357	chr2	180265120	180265643	NM_018766	NO	399.31	649.514	478.388	375.148	232.212	61.714	85.5628	239.168	166.105
INT_STITCHED_1358	chr2	180443435	180445072	NM_177852	NO	7372.39	5683.5	4612.08	1931.01	1354.45	17141.4	2901.26	0	5495.41
INT_STITCHED_1359	chr2	180462024	180475727	NM_183161	NO	2443.24	3139.36	5224.95	3854.65	3834.1	28522.8	4535.69	8926.13	5522.31
INT_STITCHED_1360	chr2	180502309	180502958	NM_080641	NO	1020.49	531.401	704.49	190.676	129.93	45.6247	66.4576	549.573	155.76
INT_STITCHED_1361	chr2	180640077	180640798	NR_029538	NO	591.797	506.07	877.962	88.1783	543.129	438.44	176.357	547.527	559.135
INT_STITCHED_1362	chr2	180687447	180688955	NM_021426	NO	1495.94	1372.43	1500.01	18.096	1057.71	1598.78	657.488	998.145	1740.68
INT_STITCHED_1363	chr2	180862336	180863134	NM_001006679	NO	1671.89	997.261	1079.53	870.937	199.58	398.92	456.296	600.415	467.867
INT_STITCHED_1364	chr2	180947699	180948243	NM_011481	NO	490.525	427.421	1060.09	169.347	1001.07	202.694	340	240.992	645.728
INT_STITCHED_1365	chr2	180979223	180980098	NM_183162	NO	1259.3	700.525	1182.74	0	194.95	0	40.425	950.337	203.613
INT_STITCHED_1366	chr2	181056733	181067845	NR_030710	NO	2225.73	2840.23	10127.5	1346.77	7612.83	1247.88	1131.2	5650.45	2256.85
INT_STITCHED_1367	chr2	181507962	181508744	NM_008665	NO	1111.53	1035.13	1014.8	24.0856	282.615	189.322	85.0816	349.867	104.162
INT_STITCHED_1368	chr2	181653146	181653894	NM_025901	NO	4479.92	1853.1	3854.52	2607.68	4317.53	875.235	2281.47	2397.64	4113.93
INT_STITCHED_1369	chr3	3666581	3668213	NM_013920	NO	2281.7	2157.83	2297.86	230.928	1154.15	24.3168	109.181	305.674	1004.5
INT_STITCHED_1370	chr3	5307673	5308424	NM_030708	NO	271.637	510.079	614.543	0	177.612	0	110.172	458.11	107.318
INT_STITCHED_1371	chr3	5326543	5327344	NM_030708	NO	466.502	702.157	1690.91	261.927	342.508	21.627	118.067	499.504	590.337
INT_STITCHED_1372	chr3	6087269	6087741	NM_001163303	NO	303.826	483.989	929.793	433.674	0	0	0	541.667	281.973
INT_STITCHED_1373	chr3	6173639	6174428	NM_027048	NO	2132.19	1496.34	1919.16	0	29.5875	0	182.496	552.773	834.92
INT_STITCHED_1374	chr3	6767877	6768383	NM_027048	NO	265.093	201.084	540.914	0	0	0	0	30.7648	645.049
INT_STITCHED_1375	chr3	7166379	7166985	NM_008862	NO	345.541	651.632	505.525	47.0862	177.922	19.695	68.9628	169.741	503.101
INT_STITCHED_1376	chr3	7366490	7367336	NM_008862	NO	398.635	960.971	3127.58	37.3932	263.021	0	0	96.1056	1117.23
INT_STITCHED_1377	chr3	7510046	7510618	NM_173181	NO	824.08	620.448	867.381	183.154	1015.19	113.313	205.291	618.732	410.81
INT_STITCHED_1378	chr3	7578610	7579988	NM_008371	NO	1692.46	1880.01	1188.53	465.902	152.269	688.449	468.107	1043.01	1700.73
INT_STITCHED_1379	chr3	8005508	8006097	NM_008371	NO	1847.99	949.704	890.862	29.9212	237.897	104.312	252.74	8.0693	489.695
INT_STITCHED_1380	chr3	8469435	8470121	NR_033512	NO	795.28	550.172	1553.72	0	310.827	2.4696	93.3646	230.839	779.913
INT_STITCHED_1381	chr3	8509668	8511844	NM_025285	NO	1714.69	1608.5	2705.86	5084.66	10715.3	5797.3	4599.85	232.614	3931.38
INT_STITCHED_1382	chr3	8963969	8965013	NM_001025261	NO	463.014	843.134	966.744	496.944	388.89	285.534	306.518	176.018	909.742
INT_STITCHED_1383	chr3	8988354	8989030	NM_009412	NO	264.113	695.266	1095.39	114.312	5429.56	331.51	341.312	329.618	939.302
INT_STITCHED_1384	chr3	9008384	9009250	NM_009412	NO	2274.2	1814.7	3246.81	315.917	4375.81	1375.21	1344.9	249.841	1803.79
INT_STITCHED_1385	chr3	9098418	9102041	NM_009412	NO	1333.99	1158.27	1883.24	1382.9	1741.58	1893.38	1615.5	589.824	1148.85
INT_STITCHED_1386	chr3	9243943	9244611	NM_177660	NO	1728.92	1761.78	642.082	708.882	1583.43	0	207.347	284.902	1684.9
INT_STITCHED_1387	chr3	9326631	9327088	NR_015499	NO	664.112	576.231	1543.43	451.562	335.484	96.0157	246.826	308.338	455.492
INT_STITCHED_1388	chr3	9347451	9348326	NR_015499	NO	438.375	518.35	540.837	62.7375	218.488	80.5875	127.225	416.85	469.525
INT_STITCHED_1389	chr3	9519654	9520533	NM_133218	NO	934.465	722.45	2095.27	106.183	0	1332.56	463.848	1083.1	1544.67
INT_STITCHED_1390	chr3	9591605	9592379	NM_133218	NO	1860.15	1048.54	713.938	313.238	167.881	254.336	358.826	491.103	552.559
INT_STITCHED_1391	chr3	9610853	9611748	NM_133218	NO	1050.82	728.62	1931.32	364.354	0	1186.5	734.795	896.969	1739.52
INT_STITCHED_1393	chr3	9863888	9864620	NM_001195031	NO	753.521	904.532	3590.09	0	0	0	0	257.957	331.816
INT_STITCHED_1394	chr3	10192869	10193383	NM_011598	NO	421.326	265.07	650.364	0	0	63.736	71.2918	170.391	86.3006
INT_STITCHED_1395	chr3	10353887	10354547	NM_025512	NO	808.236	487.608	1383.89	105.798	104.61	68.442	138.468	233.112	499.686
INT_STITCHED_1396	chr3	11211149	11212961	NM_029068	NO	1922.89	2382.42	1204.07	150.758	814.313	468.583	1048.24	307.678	2041.22
INT_STITCHED_1397	chr3	11563656	11564278	NM_029068	NO	426.381	1132.66	1834.71	51.315	0	0	99.2712	355.1	307.579
INT_STITCHED_1398	chr3	11616356	11616885	NM_029068	NO	731.448	886.392	1146.4	0	151.241	0	15.1294	119.766	173.935
INT_STITCHED_1399	chr3	12215961	12216510	NM_178631	NO	236.29	337.525	253.803	0	402.801	0	78.2325	117.98	411.256
INT_STITCHED_1400	chr3	12328386	12328915	NM_178631	NO	529.317	700.819	886.71	0	0	0	46.4991	77.7101	187.319
INT_STITCHED_1401	chr3	13406890	13407450	NM_178631	NO	482.832	525.168	581.672	57.96	75.32	0	138.096	312.2	321.944
INT_STITCHED_1402	chr3	13982557	13983050	NM_001163330	NO	364.13	505.621	449.616	0	0	0	26.4741	0	157.76
INT_STITCHED_1403	chr3	14478558	14479089	NM_080852	NO	874.769	564.984	648.351	0	0	0	127.812	366.656	214.683
INT_STITCHED_1404	chr3	14621235	14621790	NM_001099674	NO	991.396	658.674	1943.44	328.505	1784.1	78.1995	202.742	370.296	559.163
INT_STITCHED_1405	chr3	14648634	14649210	NM_024495	NO	559.93	783.533	1820.33	231.149	871.258	21.4272	266.918	255.744	296.87
INT_STITCHED_1406	chr3	14863038	14863599	NM_007606	NO	646.048	539.065	418.843	0	2167.65	335.085	858.162	104.178	1010.75
INT_STITCHED_1407	chr3	14959483	14960253	NM_009801	NO	1009.01	562.793	1116.5	23.1	0	0	0	585.97	379.071
INT_STITCHED_1408	chr3	14999672	15001240	NM_009801	NO	1645.46	1168.94	2499.39	2312.33	2374.27	634.413	1271.65	1111.08	4600.51
INT_STITCHED_1409	chr3	16331358	16331998	NM_001145919	NO	311.808	334.272	2285.44	150.208	0	0	36.48	162.048	1338.3
INT_STITCHED_1410	chr3	16788032	16788492	NM_001145919	NO	343.942	597.724	506.874	221.306	0	0	0	39.652	495.65
INT_STITCHED_1411	chr3	16841151	16841714	NM_001145919	NO	1326.37	324.738	839.771	45.603	0	0	24.772	207.015	545.716
INT_STITCHED_1412	chr3	17138235	17138972	NR_033490	NO	638.979	726.829	483.325	0	0	0	0	62.3502	528.945
INT_STITCHED_1413	chr3	17389683	17390182	NR_033490	NO	2071.05	1598.6	587.523	0	2903.23	14.8203	333.132	91.6663	127.794
INT_STITCHED_1414	chr3	17687010	17687764	NR_033490	NO	2802.09	2894.68	2874.62	3.77	0	0	99.8296	270.761	798.034
INT_STITCHED_1415	chr3	17749826	17750578	NR_029814	NO	1103.03	980.909	1801.19	204.243	0	0	110.77	286.738	314.712
INT_STITCHED_1416	chr3	18156648	18157119	NM_007825	NO	310.86	423.335	1236.7	368.981	1259.36	35.796	293.339	121.188	207.946
INT_STITCHED_1417	chr3	18239123	18239674	NM_007825	NO	365.974	499.041	687.648	586.374	178.193	39.3414	80.2807	447.963	1616.69
INT_STITCHED_1418	chr3	18523768	18524685	NM_007825	NO	2974.47	1377.52	1495.44	701.413	6302.36	92.9838	901.686	684.724	3102.67
INT_STITCHED_1419	chr3	18595297	18597433	NM_007825	NO	1662.45	854.186	774.514	174.084	600.43	453.046	511.786	376.79	1685.3
INT_STITCHED_1420	chr3	19480894	19481617	NM_001163537	NO	709.046	427.438	384.925	132.237	880.542	43.2354	119.584	98.9064	433.511
INT_STITCHED_1421	chr3	19606741	19607279	NM_205769	NO	573.078	687.456	1125.93	424.374	390.588	993.256	721.727	96.302	1401.71
INT_STITCHED_1422	chr3	19643139	19643556	NM_205769	NO	396.65	372.256	251.993	0	0	0	34.8195	7.6728	244.028
INT_STITCHED_1423	chr3	19797116	19797596	NR_027985	NO	814.224	524.352	1213.54	0	0	0	48.528	142.656	152.112
INT_STITCHED_1424	chr3	19923677	19924350	NM_001146324	NO	2051.51	1704.84	3356.59	1707.6	787.073	206.409	390.609	686.931	2725.72
INT_STITCHED_1425	chr3	19957995	19958715	NM_144959	NO	639	340.488	408.672	86.76	614.52	2324.74	412.488	0	499.176
INT_STITCHED_1426	chr3	21452642	21453317	NM_030732	NO	365.985	531.495	590.423	51.3	147.893	0	44.7525	285.525	163.417
INT_STITCHED_1427	chr3	21571308	21572001	NM_030732	NO	1851.77	623.215	1066.11	281.497	0	74.2203	250.312	325.156	855.994
INT_STITCHED_1428	chr3	21626918	21627582	NM_030732	NO	1063.33	1174.42	655.833	72.3096	260.886	77.5552	223.37	484.189	760.479
INT_STITCHED_1429	chr3	21790827	21791570	NM_030732	NO	2466.91	1178.1	1004.61	0	0	270.303	404.043	65.7555	1664.39
INT_STITCHED_1430	chr3	21834336	21835378	NM_030732	NO	1011.05	899.767	595.607	642.601	1907.69	4039.42	2304.9	402.004	2949.8
INT_STITCHED_1431	chr3	21862355	21863079	NM_030732	NO	477.406	1551.31	735.946	0	948.15	135.822	534.964	887.262	474.075
INT_STITCHED_1432	chr3	21932947	21937430	NM_030732	NO	3431.74	1938.45	2924.26	546.926	1972.52	1671.26	1921.41	3814.14	2550.83
INT_STITCHED_1433	chr3	21964172	21975748	NM_030732	NO	3096.58	1955.19	4778.57	3140.57	8363.66	17118.6	4657.02	6087.82	4288.91
INT_STITCHED_1434	chr3	22020603	22021206	NM_030732	NO	322.243	497.837	693.45	330.926	1511.24	414.623	524.007	65.9682	600.106
INT_STITCHED_1435	chr3	22054960	22055937	NM_030732	NO	701.779	1077.34	1267.95	1311.23	58.2292	818.433	1037.67	298.083	1998.65
INT_STITCHED_1436	chr3	22889107	22889612	NR_004439	NO	719.069	698.466	304.969	328.2	1405.62	54.338	79.5375	11.312	423.341
INT_STITCHED_1437	chr3	23250264	23250824	NR_004439	NO	399.056	395.304	416.472	0	0	0	9.24	74.032	110.936
INT_STITCHED_1438	chr3	23303803	23304327	NR_004439	NO	969.295	692.152	1273.37	171.191	0	122.564	138.231	373.088	438.902
INT_STITCHED_1439	chr3	26819657	26820341	NM_007900	NO	966.766	1819.65	1925.53	306.022	82.6272	119.768	359.989	331.603	1223.47
INT_STITCHED_1440	chr3	26962204	26963405	NM_007900	NO	2523.78	1831.04	942.785	609.267	1473.27	979.656	936.9	748.463	4341.98
INT_STITCHED_1441	chr3	27089635	27090254	NM_178772	NO	943.232	571.956	1312.16	520.765	629.09	88.2694	243.886	618.938	562.857
INT_STITCHED_1442	chr3	27181819	27182582	NM_009425	NO	1359.44	578.049	2009.21	184.188	667.854	191.818	677.544	0	543.943
INT_STITCHED_1443	chr3	27305124	27305961	NM_177330	NO	1132.38	525.552	3188.13	295.88	221.554	0	162.964	740.912	322.747
INT_STITCHED_1444	chr3	27389964	27390577	NM_177330	NO	289.642	485.435	418.618	58.6028	637.581	225.891	59.2771	161.648	85.6974
INT_STITCHED_1445	chr3	27495431	27496097	NM_173182	NO	1744.19	1036.03	977.888	118.948	104.629	130.603	265.068	233.899	127.206
INT_STITCHED_1446	chr3	27564179	27564908	NM_173182	NO	759.982	438.056	657.777	414.728	0	123.711	589.105	110.079	230
INT_STITCHED_1447	chr3	27602172	27603039	NM_173182	NO	1305.7	922.315	1412.69	433.847	7870.63	736.69	1509.97	680.682	2464.19
INT_STITCHED_1448	chr3	27771162	27771882	NM_001164437	NO	861.912	581.544	4726.94	362.952	0	0	0	314.856	521.784
INT_STITCHED_1449	chr3	27834469	27836247	NM_001164056	NO	3363.98	2430.17	3358.82	1506.86	491.795	24.3586	698.043	2411.15	1239.44
INT_STITCHED_1450	chr3	27919045	27920923	NM_008875	NO	1162.11	783.877	1051.87	489.031	1376.01	475.51	372.971	1765.51	787.258
INT_STITCHED_1451	chr3	27936838	27937553	NM_008875	NO	993.135	1012.08	3471.04	231.017	501.286	48.906	333.619	241.384	1440.87
INT_STITCHED_1452	chr3	28115913	28116574	NM_001163008	NO	836.033	617.771	1076.5	248.206	495.75	53.6071	192.351	240.406	1105.52
INT_STITCHED_1453	chr3	28160642	28169458	NM_001163008	NO	3076.78	1702.37	1118.75	612.712	2961.29	792.558	653.266	2836.99	3004.49
INT_STITCHED_1454	chr3	28525644	28536515	NM_031197	NO	2231.82	1806.76	1266.47	0	1576.3	1091.45	589.208	3078.67	1133.85
INT_STITCHED_1455	chr3	28551348	28552132	NM_031197	NO	1745.81	1460.59	3552.93	0	179.144	0	56.5264	381.024	1060.6
INT_STITCHED_1456	chr3	28740949	28741794	NM_026517	NO	2418.98	1065.97	746.811	309.185	2057.83	2033.75	749.6	1517.28	1383.52
INT_STITCHED_1457	chr3	29034405	29034800	NM_029412	NO	498.806	323.702	261.648	61.383	169.455	0	74.5365	194.656	229.021
INT_STITCHED_1458	chr3	29440415	29440927	NR_030422	NO	739.482	571.494	523.059	0	0	0	75.776	128.87	637.286
INT_STITCHED_1459	chr3	29972505	29973165	NM_007963	NO	763.62	1376.96	1909.51	126.918	0	0	0	428.736	92.268
INT_STITCHED_1460	chr3	30181109	30181847	NM_021442	NO	1110.62	733.498	1490.83	411.214	0	74.538	22.14	638.591	352.764
INT_STITCHED_1461	chr3	30364941	30365470	NM_021442	NO	333.746	297.457	825.399	0.7406	0	0.2645	0	448.222	398.654
INT_STITCHED_1462	chr3	30545417	30547747	NM_027941	NO	1919.22	1044.31	2155.25	800.355	5346.19	3825.63	2364.02	649.138	3454.46
INT_STITCHED_1463	chr3	30573265	30573850	NM_027941	NO	1635.13	799.636	2563.41	6.2595	49.491	0	57.096	221.13	82.134
INT_STITCHED_1464	chr3	30594560	30595191	NM_027941	NO	571.623	1232.85	695.362	60.576	0	292.973	113.264	632.514	136.801
INT_STITCHED_1465	chr3	30622776	30623973	NR_028060	NO	4856.95	3961.95	14095.3	1773.59	5997.93	186.373	1159.17	806.299	1883.36
INT_STITCHED_1466	chr3	30744708	30745088	NM_027965	NO	425.866	231.914	360.582	0	0	32.034	102.106	160.246	0
INT_STITCHED_1467	chr3	30787824	30788515	NM_027965	NO	2185.01	2886.51	1310.9	75.319	106.621	45.4678	419.091	441.894	474.579
INT_STITCHED_1468	chr3	30899964	30917089	NM_008857	NO	8560.79	4116.85	5545.07	1554.95	9927.36	8654.98	3562	15412.5	4904.6
INT_STITCHED_1469	chr3	30988014	30988781	NM_011386	NO	4122.09	2178.36	930.448	257.559	91.9633	1240.55	958.443	789.933	986.285
INT_STITCHED_1470	chr3	31297796	31298633	NM_172861	NO	870.982	549.156	722.331	172.673	108.643	340.826	321.743	323.333	595.944
INT_STITCHED_1471	chr3	32528978	32529697	NM_013531	NO	1237.04	593.175	651.774	472.527	0	41.3425	338.361	252.944	306.078
INT_STITCHED_1472	chr3	32657335	32662574	NM_025316	NO	7952.28	8796.8	10814.3	220.038	843.479	2690.75	1728.35	4519.69	1336.99
INT_STITCHED_1473	chr3	32850017	32850205	NM_001163517	NO	65.6684	94.846	75.858	0	52.64	40.3824	41.7172	0	55.3472
INT_STITCHED_1474	chr3	33407208	33407544	NM_027619	NO	431.29	273.101	237.854	0	0	49.728	37.632	0	54.4992
INT_STITCHED_1475	chr3	33772219	33772893	NM_026222	NO	1419.24	1630.14	2141.97	74.477	128.464	62.6146	360.725	354.726	594.401
INT_STITCHED_1476	chr3	33889182	33890145	NM_008053	NO	1783.96	1215.98	701.642	622.772	1327.4	3907.95	2295.89	578.474	1050.15
INT_STITCHED_1477	chr3	33906429	33907121	NM_008053	NO	1319.57	1533.89	713.867	634.356	1099.1	573.253	981.74	197.289	474.158
INT_STITCHED_1478	chr3	33934378	33935333	NM_008053	NO	1948.87	2141.59	3862.69	1120.21	362.805	702.403	472.916	453.243	1053.94
INT_STITCHED_1479	chr3	34133382	34133980	NM_001026211	NO	385.59	407.776	596.266	22.6044	769.805	2.691	135.746	0	256.183
INT_STITCHED_1481	chr3	34567089	34567956	NM_011443	NO	3242.93	2012.74	1522.28	1040.66	6557.03	553.406	4606.2	1014.48	1650.51
INT_STITCHED_1483	chr3	34685990	34686517	NM_011443	NO	1737.57	782.595	864.596	77.5744	175.017	206.057	1164.72	220.76	256.702
INT_STITCHED_1484	chr3	35051813	35052159	NM_011443	NO	392.814	248.912	739.817	95.2538	1177.75	16.5388	107.814	221.751	95.9458
INT_STITCHED_1485	chr3	35099447	35100058	NM_011443	NO	704.911	502.364	412.547	0	0	0	0	57.8617	73.0756
INT_STITCHED_1486	chr3	35231744	35232433	NM_029570	NO	1441.11	355.593	1128.72	0	0	318.8	197.399	178.658	586.201
INT_STITCHED_1487	chr3	35291633	35292023	NM_029570	NO	245.739	160.485	867.438	62.634	0	0	50.31	84.591	208.572
INT_STITCHED_1488	chr3	35620421	35624660	NM_029570	NO	1982.16	2025.82	2402.24	397.618	570.145	4216.96	3792.63	4948.18	4787.1
INT_STITCHED_1489	chr3	35792042	35792569	NM_033623	NO	629.87	337.807	426.132	38.3656	14.6506	0	193.514	415.803	182.553
INT_STITCHED_1490	chr3	36404661	36405026	NM_009673	NO	311.929	615.135	396.828	53.655	0	69.8975	128.954	122.421	61.101
INT_STITCHED_1491	chr3	37029192	37029819	NM_008366	NO	825.759	663.617	531.32	0	0	61.8222	163.522	426.548	71.1645
INT_STITCHED_1492	chr3	37874247	37874781	NM_198657	NO	1219.71	785.781	1502.62	208.42	17.5686	0	178.57	515.524	625.367
INT_STITCHED_1493	chr3	38467061	38467894	NM_001167883	NO	1468.16	864.654	793.766	98.7105	0	431.161	251.399	684.726	254.981
INT_STITCHED_1494	chr3	38981273	38981991	NM_183221	NO	670.684	551.065	442.719	99.0122	0	0	37.1206	175.838	227.462
INT_STITCHED_1495	chr3	39118909	39119470	NM_183221	NO	413.569	751.796	433.597	460.637	83.9817	277.807	234.442	67.7688	899.171
INT_STITCHED_1496	chr3	39217349	39218025	NM_183221	NO	556.28	507.338	838.781	143.447	151.289	0	83.2156	88.6236	28.2568
INT_STITCHED_1497	chr3	39233730	39234497	NM_183221	NO	1049.33	458.973	1056.7	101.934	207.934	0	110.525	609.612	324.058
INT_STITCHED_1498	chr3	39877770	39878241	NM_175515	NO	416.552	278.691	280.198	0	759.299	0	113.37	205.968	950.148
INT_STITCHED_1499	chr3	40020035	40020680	NM_175515	NO	487.039	428.344	355.008	102.233	0	169.377	134.225	385.839	139.513
INT_STITCHED_1500	chr3	40340159	40340756	NM_175515	NO	644.641	482.316	831.084	439.452	497.779	311.097	169.608	409.542	323.693
INT_STITCHED_1501	chr3	40354735	40355413	NM_175515	NO	2374.76	2103.9	2743.05	454.396	147.262	581.792	349.577	490.262	757.801
INT_STITCHED_1502	chr3	40903395	40904150	NM_027558	NO	3367.6	3281.38	4070.96	0	798.186	0	315.967	44.394	1216.53
INT_STITCHED_1503	chr3	41212370	41213217	NM_001130184	NO	659.22	846.322	1301.75	167.875	301.193	332.871	507.607	430.361	196.335
INT_STITCHED_1504	chr3	41299611	41300448	NM_001130184	NO	521.2	556.856	574.098	385.69	3464.93	534.341	4938.55	140.616	387.95
INT_STITCHED_1505	chr3	44408038	44408630	NM_001098171	NO	729.758	689.443	1167.01	6.3344	0	33.448	0	219.928	207.674
INT_STITCHED_1506	chr3	45049286	45049844	NM_001098171	NO	570.332	550.969	416.101	134.366	248.533	41.85	116.287	205.958	182.354
INT_STITCHED_1507	chr3	45839132	45839872	NM_001101479	NO	547.526	728.012	1300.77	202.464	0	0	34.114	291.782	146.076
INT_STITCHED_1508	chr3	46674759	46675255	NM_001101479	NO	366.544	520.949	545.402	181.338	849.598	36.9024	114.13	42.3088	367.387
INT_STITCHED_1509	chr3	47871471	47873164	NR_003617	NO	2913.82	2871.5	2118.79	0	0	0	4.2325	1321.73	1082.84
INT_STITCHED_1510	chr3	50686101	50686767	NM_009834	NO	1250.41	721.012	748.917	177.356	0	0	65.3346	416.183	467.532
INT_STITCHED_1511	chr3	50890468	50891089	NM_009834	NO	1164.87	356.206	1445.69	66.8817	318.821	19.6857	208.221	687.323	373.656
INT_STITCHED_1512	chr3	50932202	50940049	NM_009834	NO	1483.87	1749.1	3098.78	3365.58	15049.8	2378.43	2933.99	4532.43	3343.61
INT_STITCHED_1513	chr3	51394181	51403410	NM_080793	NO	567.583	1164.7	3947.24	26.7641	747.549	142.127	966.276	1494.18	3509.79
INT_STITCHED_1514	chr3	52057708	52058720	NM_019739	NO	4481.14	4892.51	9650.74	658.407	836.317	330.924	897.34	645.15	3410.84
INT_STITCHED_1515	chr3	52204498	52217665	NM_019739	NO	4209.49	1785.45	3021.83	2393.76	11231.5	10924.7	5740.81	8274.14	6196.39
INT_STITCHED_1516	chr3	52409018	52409765	NM_019739	NO	963.481	473.299	1419.82	0	0	0	0	373.276	293.72
INT_STITCHED_1517	chr3	52906128	52906649	NM_175386	NO	220.852	538.037	2051.65	0	1412.69	0	114.464	372.307	171.722
INT_STITCHED_1518	chr3	53261382	53262179	NM_172501	NO	2187.13	1084.96	471.824	120.586	1294.81	1843.54	544.67	584.36	262.452
INT_STITCHED_1519	chr3	53358922	53366398	NM_153156	NO	941.976	1575.19	2685.38	1729.2	3175.06	2061.13	1151.3	3984.71	1375.58
INT_STITCHED_1520	chr3	53397546	53402992	NM_172862	NO	1601.12	1637.07	2910.89	508.112	3873.74	1127.87	1301.05	3171.21	1614.74
INT_STITCHED_1521	chr3	53453757	53454852	NM_172862	NO	5132.59	5164.24	8653.78	109.062	4271.6	0	1260.35	328.61	3002.6
INT_STITCHED_1522	chr3	53672950	53673878	NM_026435	NO	2597.84	1200.92	2594.69	110.803	1127.43	96.6976	335.75	0	374.262
INT_STITCHED_1523	chr3	54295387	54296023	NM_015784	NO	201.358	924.362	1478.64	0	122.303	20.7336	93.2376	43.3116	47.6364
INT_STITCHED_1524	chr3	54587734	54588323	NM_133231	NO	356.698	497.823	1174.7	334.375	1553.08	44.9996	152.139	84.1681	120.392
INT_STITCHED_1525	chr3	54785645	54794617	NM_007628	NO	4303.87	4940.88	6388.96	608.302	6069.56	2399.11	1422.06	4181.85	2474.48
INT_STITCHED_1526	chr3	55928778	55929444	NM_030595	NO	358.108	395.471	838.827	105.827	246.553	41.292	103.23	132.134	79.3206
INT_STITCHED_1527	chr3	56106423	56106993	NM_030595	NO	373.407	337.839	487.749	44.403	348.156	22.116	164.046	283.29	1216.04
INT_STITCHED_1528	chr3	57274905	57275547	NM_145539	NO	698.56	666.845	1071.56	235.293	265.595	101.115	210.961	373.323	464.23
INT_STITCHED_1529	chr3	57447030	57447558	NM_175095	NO	332.429	521.611	539.458	137.069	516.067	0	117.11	337.286	178.939
INT_STITCHED_1530	chr3	57536429	57536949	NM_011883	NO	293.54	449.124	1018.21	237.952	1165.74	22.464	217.516	575.016	216.164
INT_STITCHED_1531	chr3	58340250	58341023	NM_030685	NO	694.695	647.465	1091.48	30.2243	0	55.2695	106.365	334.477	143.082
INT_STITCHED_1532	chr3	58765065	58765828	NM_177855	NO	697.153	1056.83	646.414	0	79.1231	0	0	214.479	501.367
INT_STITCHED_1533	chr3	59132807	59133282	NM_001162884	NO	645.097	367.935	458.327	0	0	0	85.69	299.44	226.765
INT_STITCHED_1534	chr3	59282076	59282461	NM_001162884	NO	328.79	350.62	276.853	4.235	0	42.2345	39.424	217.91	148.649
INT_STITCHED_1535	chr3	60659497	60660127	NM_008772	NO	1294.08	1614.19	4273.16	185.85	536.067	107.667	105.462	135.576	1163.36
INT_STITCHED_1536	chr3	61050245	61051031	NM_028712	NO	2028.04	1435.31	748.429	0	0	0	0	1036.34	681.776
INT_STITCHED_1537	chr3	61599792	61600527	NM_028712	NO	1252.73	584.251	367.5	81.2175	2529.14	59.388	214.767	320.534	613.872
INT_STITCHED_1538	chr3	61620504	61621462	NM_028712	NO	1603.69	1798.55	2310.89	0	3087.63	0	11.1128	635.92	373.428
INT_STITCHED_1539	chr3	62145578	62146250	NM_001081295	NO	600.835	349.843	495.533	0	0	0	173.645	136.55	259.862
INT_STITCHED_1540	chr3	62742318	62743103	NM_177346	NO	2277.05	4942.99	4803.41	5.5735	190.99	0	0	707.364	797.639
INT_STITCHED_1541	chr3	63098862	63099542	NM_008604	NO	346.868	809.336	818.516	383.18	1206.52	1751.75	589.288	47.328	1808.05
INT_STITCHED_1542	chr3	63626969	63627534	NM_183191	NO	352.842	678.226	829.816	19.6055	0	74.241	22.5435	199.275	316.457
INT_STITCHED_1543	chr3	63646192	63646981	NM_183191	NO	621.337	759.807	2312.09	34.4004	573.366	0	114.563	903.642	873.186
INT_STITCHED_1544	chr3	64069604	64070247	NM_001104614	NO	1587.05	2173.02	988.098	11.3168	945.853	50.8613	169.109	223.185	502.054
INT_STITCHED_1545	chr3	64125502	64126270	NM_001104614	NO	812.467	1058.15	2135.5	68.9664	0	0	2.8416	56.064	1647.21
INT_STITCHED_1546	chr3	65279427	65281555	NM_178892	NO	1305.53	1441.29	8085.34	2409.53	242.592	0	233.229	1408.1	1468.96
INT_STITCHED_1547	chr3	65295498	65296195	NM_178892	NO	298.943	373.034	1195.36	201.991	151.249	16.728	152.364	19.0281	78.064
INT_STITCHED_1548	chr3	65339039	65339696	NR_027955	NO	526.06	820.527	2342.34	95.7249	0	59.4585	62.6121	418.837	231.395
INT_STITCHED_1549	chr3	65461052	65461810	NM_001166659	NO	4319.54	3283.66	5541.81	827.888	766.262	182.526	1390.78	500.811	932.113
INT_STITCHED_1550	chr3	65778953	65779767	NM_019937	NO	351.729	861.049	1445.34	151.73	0	329.182	316.32	374.359	420.838
INT_STITCHED_1551	chr3	66491052	66491587	NM_013665	NO	1907.22	1056.09	760.556	27.7665	357.808	0	187.036	41.302	294.197
INT_STITCHED_1552	chr3	67307480	67318756	NM_001164763	NO	1753.42	1573	6390.11	1283.21	1269.68	186.054	1167.07	1318.16	3451.58
INT_STITCHED_1553	chr3	67817195	67817777	NM_001113420	NO	336.745	318.587	956.866	48.306	446.452	0	80.4906	136.595	266.149
INT_STITCHED_1554	chr3	68049977	68050561	NM_001113420	NO	530.622	290.54	1051.96	64.9408	0	0	350.4	565.721	68.62
INT_STITCHED_1555	chr3	68110407	68111170	NM_001113420	NO	355.176	1144.65	2226.74	225.848	850.898	16.5571	144.894	615.894	1653.65
INT_STITCHED_1556	chr3	68240374	68240981	NM_013928	NO	1102.43	675.591	2030.9	129.352	0	21.7913	151.386	270.904	37.7554
INT_STITCHED_1557	chr3	68292001	68297089	NM_013928	NO	2390.34	1054.23	3780.38	1798.1	727.075	4653.99	2453.94	5948.89	3895.88
INT_STITCHED_1558	chr3	68368482	68369877	NM_013928	NO	2585.21	2853.61	9463.68	1417.18	9923.19	540.005	1253.83	1241.97	2874.96
INT_STITCHED_1559	chr3	68623882	68624594	NM_001167996	NO	342.97	610.967	600.714	30.0464	2665.44	76.6824	115.985	454.47	171.165
INT_STITCHED_1560	chr3	69463567	69464206	NM_020026	NO	596.698	273.812	1022.4	131.059	78.597	65.3058	118.407	546.728	337.839
INT_STITCHED_1561	chr3	69503703	69504347	NM_133787	NO	551.457	551.328	2066.21	278.852	630.669	2.6404	182.896	425.104	738.282
INT_STITCHED_1562	chr3	71371782	71372429	NM_001081137	NO	476.127	405.993	685.044	0	0	0	26.4623	6.0818	101.579
INT_STITCHED_1563	chr3	72662400	72663250	NM_001081137	NO	4222.38	3304.63	5662.78	121.04	823.565	56.44	304.64	442.085	1416.95
INT_STITCHED_1564	chr3	73238137	73238841	NM_009738	NO	868.454	1566.54	1863.56	229.011	1039.81	0	140.589	217.888	1132.52
INT_STITCHED_1565	chr3	73376475	73376903	NM_009738	NO	472.212	440.155	279.313	0	0	0	72.332	174.624	258.298
INT_STITCHED_1566	chr3	75454549	75455984	NM_009250	NO	1513.49	985.989	807.044	251.986	1038.51	7.462	833.735	97.867	835.457
INT_STITCHED_1567	chr3	78843389	78844203	NM_001099624	NO	690.76	646.316	563.695	917.459	640.048	179.65	367.44	542.694	952.624
INT_STITCHED_1568	chr3	78898406	78898969	NM_001099624	NO	817.194	469.767	837.237	0	0	0	0	91.2623	100.383
INT_STITCHED_1569	chr3	78948037	78948588	NM_001099624	NO	301.066	835.371	984.692	11.4608	49.3145	33.2804	45.3473	116.757	166.622
INT_STITCHED_1570	chr3	79022106	79023162	NM_001099624	NO	2007.14	4452.94	6423.23	265.162	349.114	290.611	509.309	823.469	1121.05
INT_STITCHED_1571	chr3	79125637	79126050	NM_001142953	NO	481.351	383.842	487.299	0	0	28.0427	1.0738	220.749	272.043
INT_STITCHED_1572	chr3	79238797	79239546	NM_001142953	NO	1588.03	2404.74	2419.57	244.623	2643.3	66.1367	442.135	612.907	930.483
INT_STITCHED_1573	chr3	79375842	79376337	NM_001162999	NO	308.435	299.871	353.579	45.5895	0	16.1865	74.745	211.662	288.041
INT_STITCHED_1574	chr3	80767576	80768200	NM_010298	NO	463.008	392.371	735.322	136.656	151.258	0	187.325	332.218	173.285
INT_STITCHED_1575	chr3	80838336	80839401	NM_019971	NO	2937.06	1314.96	4406.54	27.1575	934.644	6.816	732.827	1149.03	1488.66
INT_STITCHED_1576	chr3	80906018	80906866	NM_019971	NO	1976.94	1543.87	1163.2	650.077	286.2	565.87	349.376	699.261	1058.47
INT_STITCHED_1577	chr3	81096780	81097340	NM_019971	NO	300.272	360.416	567.616	0	131.264	17.752	85.064	192.64	88.256
INT_STITCHED_1578	chr3	81713738	81714180	NM_177662	NO	392.01	284.957	357.49	92.1128	226.879	0	37.0396	0	78.013
INT_STITCHED_1579	chr3	82221963	82222794	NM_001081230	NO	1227.22	1027.2	2409.07	48.2811	673.359	41.3007	148.167	655.991	634.718
INT_STITCHED_1580	chr3	82712424	82719987	NM_023624	NO	1440	850.837	2583.52	533.192	206.47	0	257.142	642.099	806.216
INT_STITCHED_1581	chr3	82764471	82764920	NM_133862	NO	225.084	313.896	284.172	0	249.195	0	35.8751	40.4549	75.881
INT_STITCHED_1582	chr3	82834295	82834903	NM_010196	NO	496.189	413.805	603.622	40.6144	714.339	9.9104	106.035	419.824	299.258
INT_STITCHED_1583	chr3	83386313	83390796	NR_036591	NO	2498.38	2849.84	6002.74	2003	1100.13	896.152	1448.01	3703.41	3290.97
INT_STITCHED_1584	chr3	83783903	83784952	NM_172681	NO	3657.34	4177.85	4481.96	624.05	1009.66	713.32	638.212	1070.92	2774.92
INT_STITCHED_1585	chr3	83797971	83798746	NM_172681	NO	1215.74	1355.79	4229.72	0	1604.25	116.638	267.53	856.065	1432.66
INT_STITCHED_1586	chr3	83824381	83838289	NM_172681	NO	2077.86	1342.12	3493.69	1230.86	916.537	2963.79	1666.18	5781.56	1609.16
INT_STITCHED_1587	chr3	83985389	84010994	NR_036654	NO	6723.87	7645.65	13762.7	2255.8	6096.55	12144.5	3536.05	10408.4	9955.22
INT_STITCHED_1588	chr3	84088639	84089335	NM_030706	NO	848.563	441.821	996.046	0	0	0	91.4544	400.409	371.107
INT_STITCHED_1589	chr3	84624646	84625298	NM_001177773	NO	440.361	382.92	388.592	0	0	53.0728	42.054	609.229	273.253
INT_STITCHED_1590	chr3	84944432	84944855	NM_001040461	NO	553.411	158.329	972.139	12.69	131.934	28.9755	84.2193	0	142.551
INT_STITCHED_1591	chr3	85141917	85142778	NM_144896	NO	2117.29	1593.8	2111	216.025	1166.22	0	170.564	501.188	1477.13
INT_STITCHED_1592	chr3	85297506	85298060	NM_144896	NO	868.34	422.757	555.884	203.983	0	0	100.44	46.1482	157.945
INT_STITCHED_1593	chr3	85616979	85617818	NM_172682	NO	627.236	496.94	1272.09	160.333	109.573	36.916	167.213	270.745	123.92
INT_STITCHED_1594	chr3	85636455	85637333	NM_177130	NO	756.573	685.016	965.273	0	369.287	228.631	281.223	444.883	290.442
INT_STITCHED_1595	chr3	85923345	85923802	NR_004417	NO	472.447	321.043	536.975	29.8421	217.212	0	140.208	159.036	269.539
INT_STITCHED_1596	chr3	85952913	85953587	NM_016959	NO	691.12	586.515	510.151	13.9518	25.6794	252.143	215.276	391.931	489.391
INT_STITCHED_1597	chr3	86496542	86497217	NM_011839	NO	2225.88	1773.22	2875.84	269.055	672.3	57.105	248.265	1017.16	320.49
INT_STITCHED_1598	chr3	86636503	86657516	NM_027539	NO	5425.56	6001.31	10031.6	766.975	2099.2	7560.48	3973.56	14074.5	4807.77
INT_STITCHED_1599	chr3	86754422	86755102	NM_027539	NO	1028.36	486.404	648.584	645.728	1007.15	443.768	442.748	312.188	858.296
INT_STITCHED_1600	chr3	86940621	86941199	NM_130867	NO	531.182	943.932	2106.75	0	273.221	165.944	279.868	848.62	672.098
INT_STITCHED_1601	chr3	86997360	86999025	NM_130867	NO	2677.99	2309.36	1673.66	1136.7	719.613	3442.55	946.053	1577.42	3076.42
INT_STITCHED_1602	chr3	87462062	87462896	NM_001003912	NO	1148.75	1945.14	1936.63	98.1618	62.2998	151.454	176.474	484.637	693.805
INT_STITCHED_1603	chr3	87777956	87778942	NM_016701	NO	3700.85	2085.88	1560.94	647.013	1015.38	997.043	877.244	872.018	3201.15
INT_STITCHED_1604	chr3	87973323	87974348	NM_133665	NO	2047.64	1851.87	940.745	0	0	5064.63	976.005	411.538	119.105
INT_STITCHED_1605	chr3	88001647	88002420	NR_029817	NO	540.713	764.884	2176.92	118.114	483.125	0	172.379	40.0414	103.35
INT_STITCHED_1606	chr3	88243476	88244153	NM_001145876	NO	871.638	373.704	454.538	627.444	128.088	967.027	311.082	607.404	572.404
INT_STITCHED_1608	chr3	88450033	88450800	NM_181817	NO	1311.88	678.181	3687.66	425.071	5468.1	1004.62	1514.21	592.814	1239.7
INT_STITCHED_1609	chr3	89258497	89259386	NM_026784	NO	461.035	532.067	595.274	257.365	2174.85	549.046	509.308	597.319	282.524
INT_STITCHED_1610	chr3	89451319	89451950	NM_001038587	NO	446.306	424.726	365.349	0	22.6529	174.976	83.7337	236.499	727.291
INT_STITCHED_1611	chr3	89626047	89631123	NM_172530	NO	3504.98	4332.87	6854.63	555.822	2444.6	0	1033.47	2378.61	1291.84
INT_STITCHED_1612	chr3	89760018	89760738	NM_001081182	NO	564.912	1076.69	3724.63	367.488	121.104	66.888	118.872	0	291.024
INT_STITCHED_1613	chr3	89885672	89886444	NM_022314	NO	511.99	1193.59	442.202	122.902	93.2576	791.454	431.162	780.415	279.541
INT_STITCHED_1614	chr3	90250140	90250842	NM_178876	NO	705.44	642.119	653.843	1084.66	671.252	1376.97	1392.35	135.977	3355.35
INT_STITCHED_1615	chr3	92498284	92499211	NM_027137	NO	3328.02	2200.88	1791.89	158.239	151.286	0	32.9085	281.623	397.312
INT_STITCHED_1616	chr3	92720891	92721397	NM_001039594	NO	382.081	371.202	497.246	0	0	0	33.2948	91.0294	255.682
INT_STITCHED_1617	chr3	92966692	92967393	NM_001081200	NO	419.338	490.209	1382.86	441.35	766.964	0	122.465	618.142	1079.33
INT_STITCHED_1618	chr3	93182062	93182479	NM_009100	NO	220.051	689.176	715.697	98.5788	142.447	201.995	155.458	296.821	511.284
INT_STITCHED_1619	chr3	93215719	93216312	NM_009100	NO	2454.25	1363.19	381.299	24.5502	213.243	0	591.636	76.6749	597.803
INT_STITCHED_1620	chr3	94110855	94111307	NM_029431	NO	647.987	644.371	618.426	126.831	266.544	32.544	161.138	391.522	228.441
INT_STITCHED_1621	chr3	94598187	94598612	NM_001037711	NO	612.553	370.005	312.29	0	4.0375	8.5	0	563.082	184.11
INT_STITCHED_1622	chr3	94888854	94889454	NM_008847	NO	749.94	1014.24	1806.36	0	0	167.04	110.04	400.8	40.98
INT_STITCHED_1623	chr3	94965812	94966422	NM_011351	NO	1124.96	324.947	498.553	218.99	552.538	550.159	346.846	370.88	710.65
INT_STITCHED_1624	chr3	95173863	95174473	NM_001163642	NO	443.226	437.492	2510.52	121.39	119.255	32.574	179.645	448.96	508.74
INT_STITCHED_1625	chr3	95237742	95238552	NM_009709	NO	2108.11	1530.33	802.305	929.475	166.617	4424.46	1137.64	88.614	1466.83
INT_STITCHED_1627	chr3	95505802	95506443	NM_144899	NO	1127.2	1321.23	715.164	268.515	390.818	1456.93	2883.03	130.508	2530.16
INT_STITCHED_1628	chr3	95694960	95695228	NM_153513	NO	77.8808	148.15	124.459	132.901	877.646	109.746	283.41	117.759	61.4524
INT_STITCHED_1631	chr3	96636567	96637407	NM_001146001	NO	1500.83	740.712	960.624	231.756	410.76	499.212	399.756	750.036	244.188
INT_STITCHED_1632	chr3	96963138	96963961	NM_019800	NO	5848.07	3931.22	657.659	94.4804	1434.57	6628.11	2274.94	0	1834.3
INT_STITCHED_1633	chr3	97058725	97059164	NM_029933	NO	174.941	307.695	279.511	75.6397	642.696	42.0562	149.655	334.474	68.1328
INT_STITCHED_1634	chr3	97340867	97344658	NM_026539	NO	2154.43	1150.95	2045.62	906.807	5507.19	948.508	1456.5	4137.5	2443.3
INT_STITCHED_1635	chr3	97615040	97615860	NM_001110163	NO	2489.36	2424	7499.47	432.632	140.302	132.512	208.362	625.004	719.468
INT_STITCHED_1636	chr3	99039165	99039510	NM_009323	NO	276.724	304.462	318.159	0	235.773	0	0	2.0355	273.481
INT_STITCHED_1637	chr3	99999570	100000050	NM_010269	NO	292.896	257.616	570.288	0	0	0	21.744	0	47.616
INT_STITCHED_1638	chr3	100875282	100875978	NM_011197	NO	587.354	644.983	721.682	416.138	419.549	153.607	298.584	379.181	147.691
INT_STITCHED_1639	chr3	100914800	100915619	NM_011197	NO	702.293	1187.39	1103.6	262.326	2866.01	774.037	501.637	609.008	380.917
INT_STITCHED_1640	chr3	100957135	100967876	NM_011197	NO	3057.96	2292.13	3545.6	471.53	8112.68	6089.07	5373.72	4350.1	4470.4
INT_STITCHED_1641	chr3	101083972	101084793	NM_013486	NO	672.317	1195.13	1314.26	132.345	2527.45	1534.12	884.053	783.48	1591.34
INT_STITCHED_1642	chr3	101131216	101131641	NM_013486	NO	260.695	307.147	277.822	0	5196.52	206.847	262.353	590.028	341.02
INT_STITCHED_1643	chr3	101148569	101149505	NM_207205	NO	3263.08	1064.33	3740.07	607.932	0	95.8464	493.459	931.133	402.667
INT_STITCHED_1644	chr3	101243888	101244723	NM_207205	NO	546.925	528.889	1379.25	877.418	1361.22	430.61	0	1053.94	234.802
INT_STITCHED_1645	chr3	101436521	101437749	NM_144900	NO	2254.73	2032.46	5672.25	0	455.588	0	318.298	1569.26	494.761
INT_STITCHED_1646	chr3	101518719	101519526	NM_144900	NO	868.897	655.365	583.38	609.608	1854.73	1130.28	1761.6	516.319	1807.12
INT_STITCHED_1647	chr3	101853095	101860343	NM_009814	NO	2639.72	1190.85	1833.02	218.165	2567.97	715.378	139.162	5386.71	1739.52
INT_STITCHED_1648	chr3	101887625	101888435	NM_009814	NO	2548.18	3629.04	4649.16	465.912	922.509	380.538	997.758	372.681	2632.5
INT_STITCHED_1649	chr3	101907606	101908141	NM_009814	NO	589.516	406.654	553.992	697.747	450.096	115.614	285.797	457.264	1161.54
INT_STITCHED_1650	chr3	101968666	101969335	NM_001165951	NO	861.137	1017.75	600.628	347.546	1421.22	1938.96	1541.44	377.182	607.251
INT_STITCHED_1651	chr3	101993816	102007402	NM_001165951	NO	3734.79	5952.03	5533.58	1002.65	6638.12	8006.23	2671.01	11814.4	4376.05
INT_STITCHED_1652	chr3	102159766	102160292	NM_013609	NO	390.187	375.617	402.706	23.8804	0	0	8.3108	161.061	134.866
INT_STITCHED_1653	chr3	102408944	102409710	NM_027533	NO	2884.68	1406.45	709.086	0	0	0	170.895	684.115	1221.92
INT_STITCHED_1654	chr3	102521728	102522265	NM_027533	NO	1425.52	914.511	623.94	32.3274	253.196	249.759	155.837	38.664	854.313
INT_STITCHED_1655	chr3	102907760	102912310	NM_177857	NO	3011.19	874.51	3235.05	1596.14	0	3765.12	910	4827.1	1821.82
INT_STITCHED_1656	chr3	102930941	102931790	NM_177857	NO	4346.54	2132.01	2090.32	863.263	1099.96	699.152	1281.65	619.346	1613.78
INT_STITCHED_1657	chr3	102949003	102950801	NM_177857	NO	1428.69	3065.05	2609.98	1101.1	7809.43	5049.5	5267.78	832.834	3056.42
INT_STITCHED_1659	chr3	103183176	103183896	NM_001079830	NO	760.536	1662.19	878.328	435.24	847.224	869.112	730.728	923.688	650.592
INT_STITCHED_1660	chr3	103486895	103488062	NM_133859	NO	1664.49	1069.44	3603.46	762.751	2407.05	1385.7	852.377	536.587	1853.2
INT_STITCHED_1661	chr3	103654365	103654903	NM_008979	NO	1906.62	808.399	5730.56	8.07	0	0	122.825	528.908	516.749
INT_STITCHED_1662	chr3	104618028	104623683	NM_001163441	NO	2992.06	2649.37	3328.53	3065.01	2526.09	21707.8	2761.9	5706.46	3141.92
INT_STITCHED_1663	chr3	105221225	105221713	NM_001039347	NO	266.253	450.229	390.742	0	29.036	0	0	0	295.045
INT_STITCHED_1664	chr3	106351238	106351736	NM_026013	NO	608.606	734.002	537.292	324.397	1036.39	131.123	261.35	140.635	392.125
INT_STITCHED_1665	chr3	106864281	106864854	NR_033498	NO	838.528	584.116	639.926	0	0	0	58.1595	94.0866	503.61
INT_STITCHED_1666	chr3	106902599	106902986	NM_008417	NO	193.423	416.451	988.514	58.3596	282.123	0	14.706	63.3132	85.4496
INT_STITCHED_1667	chr3	107153628	107154153	NM_001045807	NO	744.503	700.928	768.915	144.322	61.95	0	47.0925	10.71	142.537
INT_STITCHED_1668	chr3	107798760	107799338	NM_008183	NO	299.866	900.177	804.229	0	0	208.6	0	180.105	435.003
INT_STITCHED_1669	chr3	108029831	108030665	NM_008596	NO	1264.93	912.98	2978.8	183.397	151.955	8.34	268.965	0	489.641
INT_STITCHED_1670	chr3	108075058	108075616	NM_019972	NO	285.529	456.723	1039.22	80.91	0	24.7194	46.2582	6.8634	151.497
INT_STITCHED_1671	chr3	108236163	108237080	NM_011319	NO	3897.25	7366.99	3223.9	442.819	142.869	783.026	763.953	678.855	1892.5
INT_STITCHED_1672	chr3	108391181	108391923	NM_181400	NO	965.119	798.244	843.06	38.0646	0	69.1544	265.339	0	1248.49
INT_STITCHED_1673	chr3	108540463	108541064	NM_177859	NO	598.055	470.283	1630.93	0	0	0	0	154.757	345.274
INT_STITCHED_1674	chr3	108659634	108660323	NM_011504	NO	1015.03	717.731	1243.64	315.424	484.229	0	431.452	576.831	491.739
INT_STITCHED_1675	chr3	110896029	110896660	NR_024139	NO	439.933	292.721	659.963	0	0	0	34.3264	224.825	131.374
INT_STITCHED_1676	chr3	111173945	111174677	NR_024139	NO	1678.99	1070.04	474.263	439.2	735.001	81.618	284.455	415.19	613.05
INT_STITCHED_1677	chr3	111891340	111892035	NM_001190403	NO	377.733	897.037	719.742	130.869	0	0	110.296	0	267.575
INT_STITCHED_1678	chr3	112042398	112043160	NM_001190403	NO	2404.87	1295.4	2292.1	58.3692	0	38.0238	101.498	1050.72	147.066
INT_STITCHED_1679	chr3	114880648	114881060	NM_153157	NO	383.16	319.176	215.476	0	0	8.8992	13.9668	203.157	101.929
INT_STITCHED_1680	chr3	115397966	115398692	NM_007901	NO	1426.08	1048.2	2305.34	101.277	204.224	60.3306	174.022	596.482	329.967
INT_STITCHED_1681	chr3	115547424	115547985	NR_027894	NO	315.843	398.759	1035.33	222.829	149.899	0	48.6387	173.405	16.5495
INT_STITCHED_1682	chr3	115725430	115725934	NM_001163514	NO	510.552	801.007	598.651	0	0	11.844	58.3128	168.739	0
INT_STITCHED_1683	chr3	116102614	116103174	NM_001173553	NO	253.008	495.712	1239.22	148.4	916.16	0	137.48	0	241.528
INT_STITCHED_1684	chr3	116245137	116245650	NM_027321	NO	416.915	388.187	705.17	0	375.465	89.4672	218.487	265.888	75.7701
INT_STITCHED_1685	chr3	116358806	116359743	NM_008246	NO	1592.9	2373.42	5098.22	22.3943	722.895	0	49.0051	939.061	1237.96
INT_STITCHED_1686	chr3	116425910	116426354	NM_144902	NO	789.92	658.94	331.579	208.325	218.537	141.014	81.474	240.781	652.369
INT_STITCHED_1687	chr3	116563049	116563725	NM_001113478	NO	698.173	564.122	758.404	492.331	10.0724	668.429	440.549	524.644	333.2
INT_STITCHED_1688	chr3	116664178	116664794	NM_023245	NO	919.072	588.465	971.678	0	111.619	0	175.067	555.632	317.979
INT_STITCHED_1689	chr3	116706605	116707111	NM_023245	NO	301.93	505.848	594.955	143.4	358.552	0	6.6792	280.425	158.024
INT_STITCHED_1690	chr3	117013676	117014131	NM_177664	NO	448.175	539.084	262.216	156.839	0	93.6845	63.791	72.0265	458.685
INT_STITCHED_1691	chr3	118329019	118329787	NM_170778	NO	565.939	1299.99	3004.03	0	0	0	62.4384	64.128	212.582
INT_STITCHED_1692	chr3	118798016	118798846	NM_170778	NO	1231.22	3263.48	1828.82	143.756	947.86	326.937	757.707	304.693	1413.41
INT_STITCHED_1693	chr3	118830815	118831372	NM_170778	NO	1777.61	1098.07	3304.51	0	228.537	0	130.505	11.3071	220.405
INT_STITCHED_1694	chr3	118923773	118924366	NM_019550	NO	518.756	392.032	564.358	0	0	0	29.7686	0	68.9659
INT_STITCHED_1695	chr3	119309000	119309594	NM_019550	NO	714.107	463.32	470.626	500.029	0	0	80.487	481.556	177.012
INT_STITCHED_1696	chr3	119647017	119647376	NM_019550	NO	795.616	201.255	698.04	34.6435	0	0	11.5598	358.749	220.139
INT_STITCHED_1697	chr3	120078815	120079305	NM_019550	NO	275.331	354.319	574.819	0	0	0	31.115	76.685	202.272
INT_STITCHED_1698	chr3	120582042	120582939	NM_028456	NO	1238.67	1187.09	2279.1	344.807	0	232.413	213.307	380.149	1430.71
INT_STITCHED_1699	chr3	120616974	120617449	NM_028456	NO	334.827	411.635	605.768	0	0	46.5025	33.535	163.305	131.005
INT_STITCHED_1700	chr3	121090398	121090814	NM_028044	NO	946.733	489.59	529.776	17.5968	0	55.3696	128.544	468.208	425.36
INT_STITCHED_1701	chr3	121121824	121122736	NM_028044	NO	978.12	605.021	652.536	584.957	12014	1959.43	4285.85	536.165	2002.39
INT_STITCHED_1702	chr3	121245639	121246341	NM_145394	NO	333.099	519.129	703.895	172.973	981.817	28.9926	316.602	708.388	172.622
INT_STITCHED_1703	chr3	121279771	121282314	NM_145394	NO	1955.82	1856.39	1236.92	946.505	1837.83	5113.21	4515.1	3251.23	4000.39
INT_STITCHED_1704	chr3	121323689	121324342	NR_036456	NO	614.538	642.944	1901.14	117.475	0	91.42	189.827	603.96	44.9264
INT_STITCHED_1705	chr3	121497027	121497699	NM_008991	NO	1462.54	3090.86	2942.62	741.888	671.462	339.696	353.069	588.806	648.278
INT_STITCHED_1706	chr3	121513631	121513714	NM_008991	NO	21.5551	14.7906	59.7351	103.567	0	0	9.0802	115.329	20.2354
INT_STITCHED_1707	chr3	121697772	121703319	NM_172525	NO	2659.79	3137.38	2999.26	340.031	624.038	489.8	776.58	2184.41	1064.47
INT_STITCHED_1708	chr3	121720619	121721482	NM_007378	NO	695.664	1283.11	4039.7	273.83	0	71.1975	236.462	258.986	268.134
INT_STITCHED_1709	chr3	121848004	121848856	NM_008129	NO	29087	34624.3	13174	194.852	515.971	0	191.785	451.39	3140.81
INT_STITCHED_1710	chr3	122092860	122093397	NM_013867	NO	906.295	1568.63	2750.19	59.1774	276.877	101.332	131.028	486.844	564.28
INT_STITCHED_1711	chr3	122136782	122137600	NM_013867	NO	2173.43	1047.37	1659.15	783.071	2538.09	743.48	1631.5	155.42	1953.87
INT_STITCHED_1712	chr3	122174468	122179670	NM_013867	NO	1603.78	680.942	1678.17	34.8534	290.272	1391.54	574.301	4163.68	1562.68
INT_STITCHED_1713	chr3	122194867	122195318	NM_013867	NO	496.776	513.463	1440.49	68.552	0	0	174.131	639.969	76.9857
INT_STITCHED_1714	chr3	122773974	122774594	NM_021503	NO	481.802	837.558	948.104	0	1053.13	0	0	54.622	104.408
INT_STITCHED_1715	chr3	122999054	122999691	NM_027135	NO	549.795	526.544	238.365	0	556.483	95.1678	0	618.145	199.254
INT_STITCHED_1716	chr3	124308762	124309628	NR_015460	NO	3476.82	3814.3	3828.93	110.675	954.159	5.8888	278.246	433	804.86
INT_STITCHED_1717	chr3	125265237	125265838	NM_022565	NO	258.55	489.274	651.003	65.8095	0	0	39.7862	0	57.3955
INT_STITCHED_1718	chr3	126146132	126153137	NM_173451	NO	4609.99	2857.34	2741.06	0	0	112.08	6.3045	3778.5	1433.92
INT_STITCHED_1719	chr3	126167127	126167599	NM_173451	NO	492.91	950.655	969.866	226.89	0	0	95.344	96.0992	48.4272
INT_STITCHED_1720	chr3	126407742	126408285	NM_023813	NO	450.473	511.995	667.021	68.5266	34.6434	0	28.7247	123.641	121.578
INT_STITCHED_1721	chr3	126668458	126670064	NM_001034168	NO	640.473	622.164	1696.58	42.8802	5.7816	0	0	780.998	527.25
INT_STITCHED_1722	chr3	126921758	126922357	NM_178655	NO	544.491	371.08	845.489	65.5306	569.409	0	117.045	68.4058	190.542
INT_STITCHED_1723	chr3	127003584	127004041	NR_030403	NO	643.227	662.467	265.197	1.5081	117.952	0	0.9597	218.309	126.361
INT_STITCHED_1724	chr3	127155894	127167528	NR_030403	NO	6851.26	3917.17	7487.64	881.857	1584.55	4084.7	3432.03	7472.52	2493.17
INT_STITCHED_1725	chr3	127191848	127192400	NR_030403	NO	1362	1611.56	759.938	163.061	71.3184	0	162.343	173.604	71.208
INT_STITCHED_1726	chr3	127233049	127233504	NR_030403	NO	747.064	571.707	510.101	0	171.489	0	65.1105	333.834	401.264
INT_STITCHED_1727	chr3	127247235	127248342	NR_030403	NO	2636.76	2420.9	5813.96	90.6633	0	0	278.632	754.974	1663.82
INT_STITCHED_1728	chr3	127354907	127355443	NM_009718	NO	584.454	884.882	665.39	40.4144	0	0	0	120.01	97.6056
INT_STITCHED_1729	chr3	127738873	127739410	NM_027482	NO	322.952	399.85	507.841	0	0	0	143.701	214.048	356.783
INT_STITCHED_1730	chr3	128834104	128834433	NM_011098	NO	403.716	336.205	619.54	0	103.273	0	97.1537	0	22.0759
INT_STITCHED_1731	chr3	129044005	129044343	NM_007934	NO	296.967	366.595	335.127	129.826	139.594	4.6982	75.2726	0	490.675
INT_STITCHED_1733	chr3	129276426	129277050	NM_130450	NO	1608.55	725.587	2745.79	460.637	894.941	557.419	658.944	477.922	1033.66
INT_STITCHED_1734	chr3	129296659	129297020	NM_130450	NO	310.785	270.136	1464.94	0	0	0	64.7634	212.448	144.941
INT_STITCHED_1735	chr3	129767261	129768048	NM_207209	NO	923.151	627.79	971.473	123.48	299.847	60.8351	90.9772	406.722	312.675
INT_STITCHED_1736	chr3	130681370	130681942	NM_010703	NO	463.434	592.649	1315.31	14.9292	219.133	37.6948	89.1176	197.683	129.215
INT_STITCHED_1737	chr3	130787523	130788124	NM_010703	NO	2046.83	1521.85	1310.72	279.405	944.231	275.619	292.387	356.092	1408.86
INT_STITCHED_1738	chr3	130804950	130805528	NM_010703	NO	1110.22	1786.77	1402.57	95.8324	870.757	0	1020.69	419.455	1848.5
INT_STITCHED_1739	chr3	130973460	130973878	NM_008212	NO	370.975	363.075	411.103	82.5968	0	98.9824	46.5234	180.701	142.204
INT_STITCHED_1740	chr3	131290426	131290935	NM_011863	NO	1283.9	424.252	489.811	0	0	89.3804	198.408	491.083	411.374
INT_STITCHED_1741	chr3	131464437	131464887	NM_011863	NO	733.68	412.965	758.205	236.88	1738.12	69.795	252.495	450.99	200.52
INT_STITCHED_1742	chr3	132134201	132134670	NM_007926	NO	231.17	333.553	331.02	0	938.516	20.3546	67.9581	0	629.257
INT_STITCHED_1743	chr3	132540400	132541037	NM_033525	NO	362.262	459.468	1035	133.643	0	5.733	141.86	644.453	57.7122
INT_STITCHED_1745	chr3	134978780	134979317	NM_178877	NO	403.502	492.859	675.707	0	102.084	0	0	79.7445	652.187
INT_STITCHED_1746	chr3	134995469	134996202	NM_028946	NO	911.412	808.572	296.498	0	518.964	273.629	336.667	932.596	594.903
INT_STITCHED_1747	chr3	135099287	135099829	NR_030689	NO	282.219	461.621	906.658	0	0	0	0	497.935	90.9476
INT_STITCHED_1748	chr3	135129301	135129849	NM_027288	NO	683.466	441.304	755.418	68.5548	90.6392	0	28.496	221.776	52.0052
INT_STITCHED_1750	chr3	135370445	135370816	NM_008689	NO	271.98	333.64	1370.47	62.5135	909.878	20.3679	115.27	267.899	238.182
INT_STITCHED_1751	chr3	135778299	135779245	NM_001033350	NO	1262.44	2772.82	5830.77	627.766	0	138.778	270.745	421.821	1988.02
INT_STITCHED_1752	chr3	136370628	136371037	NM_008913	NO	263.355	477.467	640.658	0	0	62.4134	48.1393	0	72.5566
INT_STITCHED_1753	chr3	137210348	137211116	NM_177665	NO	1342.23	2037.73	4968.96	350.438	394.445	80.0256	260.429	336.307	1064.52
INT_STITCHED_1754	chr3	137284970	137285636	NM_030143	NO	607.991	415.651	356.177	84.1824	2099.63	0	341.924	316.883	350.316
INT_STITCHED_1755	chr3	137305575	137306005	NM_030143	NO	670.542	426.603	393.321	42.57	0	0	118.035	374.315	258.301
INT_STITCHED_1756	chr3	137400129	137400737	NM_030143	NO	820.982	718.413	877.162	303.878	264.176	82.688	265.939	157.594	362.794
INT_STITCHED_1757	chr3	137442805	137448106	NM_016750	NO	7280.39	3166.82	7789.29	3480.64	173.343	1192.72	2489.88	6265.78	4383.4
INT_STITCHED_1758	chr3	137464386	137465053	NM_016750	NO	541.871	288.478	537.535	1162.45	661.264	331.832	148.941	568.551	473.303
INT_STITCHED_1759	chr3	137495913	137496857	NM_016750	NO	3177.32	1781.71	1930.67	743.211	306.8	889.814	1095.98	788.901	2931.4
INT_STITCHED_1760	chr3	137704531	137705516	NM_177860	NO	4186.55	1980.34	3969.75	9.5545	908.663	139.377	503.335	925.506	1363.73
INT_STITCHED_1761	chr3	138331162	138331772	NM_019571	NO	1077.81	532.408	1525.67	382.409	54.961	59.048	147.376	0	868.03
INT_STITCHED_1762	chr3	138355029	138355964	NM_019571	NO	2663.91	1945.27	1860.93	0	367.548	0	14.399	1172.77	405.135
INT_STITCHED_1763	chr3	138393562	138394272	NM_019571	NO	380.347	337.179	448.365	0	0	0	47.925	619.759	122.191
INT_STITCHED_1764	chr3	138439083	138439880	NM_019571	NO	1149.99	572.405	675.378	273.052	1868.09	607.314	195.584	555.111	433.648
INT_STITCHED_1765	chr3	138477629	138489845	NM_019571	NO	3253.12	2643.54	2602.01	1542.88	5097.74	6048.14	2053.51	9008.08	1756.66
INT_STITCHED_1766	chr3	138693545	138694230	NM_145544	NO	594.649	398.807	842.687	0	0	0	0	514.161	46.9225
INT_STITCHED_1767	chr3	138832269	138832727	NM_198659	NO	354.675	361.133	350.049	72.4556	63.9826	0	104.561	69.616	127.278
INT_STITCHED_1768	chr3	139261117	139261688	NM_198659	NO	699.932	466.507	508.533	0	0	59.8979	107.12	322.901	54.1308
INT_STITCHED_1769	chr3	140637077	140637493	NM_008811	NO	377.811	299.354	408.179	0	0	0	0	82.16	4.576
INT_STITCHED_1770	chr3	141257911	141266307	NM_009472	NO	1515.48	1355.11	1652.33	241.805	218.296	0	595.276	1092.32	739.688
INT_STITCHED_1771	chr3	141511834	141512729	NM_007560	NO	3213.41	3347.12	1230.8	85.8305	64.7085	63.0975	241.829	383.239	1909.84
INT_STITCHED_1772	chr3	142011729	142012292	NM_022554	NO	1184.33	651.504	631.63	0	0	149.42	52.0212	271.535	683.426
INT_STITCHED_1773	chr3	142156575	142157097	NM_153564	NO	538.6	301.664	1100.22	107.636	314.192	161.663	236.727	476.325	412.38
INT_STITCHED_1774	chr3	142312880	142313667	NM_010260	NO	1336.09	1131.94	3436.67	87.9866	367.45	73.191	153.937	429.151	377.839
INT_STITCHED_1775	chr3	142423276	142423843	NM_145546	NO	575.845	451.275	247.949	116.292	0	27.216	67.6431	378.189	218.352
INT_STITCHED_1776	chr3	143834763	143835232	NM_001161770	NO	377.779	244.771	400.854	307.992	332.099	0	56.4676	401.652	593.191
INT_STITCHED_1777	chr3	144075594	144076508	NM_011828	NO	3433.81	1822.97	2604.53	568.874	2387.37	203.639	534.324	246.049	3210.33
INT_STITCHED_1778	chr3	145314200	145314999	NM_010516	NO	1282	843.984	804.273	371.455	77.7427	0	484.673	536.369	2060.22
INT_STITCHED_1779	chr3	145353837	145354177	NM_010516	NO	478.448	955.332	770.44	0	0	0	46.478	83.368	15.3
INT_STITCHED_1780	chr3	145702440	145702980	NM_001166064	NO	536.76	365.958	323.892	2.322	300.294	93.474	90.45	0	144.126
INT_STITCHED_1781	chr3	146042752	146043266	NR_033542	NO	205.651	880.79	596.548	178.923	252.117	10.2286	53.8672	0	1742.72
INT_STITCHED_1782	chr3	146089309	146089857	NM_138744	NO	753.664	471.39	222.488	111.244	0	8.9872	45.3744	348.199	261.615
INT_STITCHED_1783	chr3	146135512	146136158	NM_028836	NO	743.804	1021	1418.87	102.908	81.4606	0	16.15	183.335	201.487
INT_STITCHED_1784	chr3	146606122	146606401	NM_027594	NO	220.047	186.986	309.55	38.9484	856.558	0	34.2612	3.0411	39.3111
INT_STITCHED_1785	chr3	146780214	146780516	NM_027594	NO	167.58	229.762	182.619	0	0	36.9044	39.0788	0	64.5374
INT_STITCHED_1786	chr3	146844443	146845061	NM_027594	NO	688.39	633.759	1121.24	543.407	4178.48	136.949	581.044	6.8598	1853.69
INT_STITCHED_1787	chr3	146960833	146961566	NM_027594	NO	919.329	1996.33	4194.01	963.015	750.812	232.068	91.9182	197.91	1170.89
INT_STITCHED_1788	chr3	147054044	147054476	NM_027594	NO	244.08	531.101	947.592	134.352	142.258	0	62.2944	84.1536	289.094
INT_STITCHED_1789	chr3	147128417	147128936	NM_027594	NO	479.971	719.178	667.174	68.5599	0	0	0	0	49.0455
INT_STITCHED_1790	chr3	147626446	147627564	NM_001081298	NO	4078.8	1644.02	962.486	0	98.4958	270.668	157.526	1052.6	1092.73
INT_STITCHED_1791	chr3	148006204	148006910	NM_001081298	NO	730.781	403.973	525.899	77.0246	738.97	740.876	500.413	192.597	1090.91
INT_STITCHED_1792	chr3	148648979	148649734	NM_001081298	NO	1226.95	1009.59	1522.99	0	789.654	6.342	169.951	176.821	1050.2
INT_STITCHED_1793	chr3	148869922	148883464	NM_001081298	NO	2716.53	2961.64	6378.28	1336.6	5014.6	276.257	2674.55	8238.95	7388.52
INT_STITCHED_1794	chr3	148914801	148915603	NM_001081298	NO	667.023	511.756	1427.64	75.7088	272.279	0	190.876	622.593	719.153
INT_STITCHED_1795	chr3	148980055	148980368	NM_001081298	NO	286.551	553.697	586.343	9.0457	0	0	23.5689	0	15.1805
INT_STITCHED_1796	chr3	149068669	149069383	NM_001081298	NO	1615.64	1544.6	724.853	168.361	42.9828	0	0	237.976	490.875
INT_STITCHED_1797	chr3	149147159	149147867	NM_001081298	NO	1063.91	466.643	528.664	758.905	3229.12	0	295.448	263.659	969.748
INT_STITCHED_1798	chr3	151894576	151895127	NM_057172	NO	293.022	297.154	738.891	0	3787.57	365.644	438.927	585.548	405.426
INT_STITCHED_1799	chr3	152119133	152119557	NM_198416	NO	292.306	439.985	666.104	20.8184	0	36.2944	34.9376	70.596	72.2496
INT_STITCHED_1800	chr3	152213672	152214373	NM_001081277	NO	371.109	320.147	845.336	255.444	272.198	29.2317	119.17	106.832	178.615
INT_STITCHED_1801	chr3	152923294	152923794	NM_012028	NO	370.3	710.3	1140.85	65.5	0	6.6	150.55	66.35	73.6
INT_STITCHED_1802	chr3	153022819	153023587	NM_011372	NO	981.888	1456.28	1142.4	633.062	390.374	495.053	406.426	841.344	643.891
INT_STITCHED_1803	chr3	153338537	153339347	NM_011372	NO	3995.97	4502.3	2356.13	1029.59	17883	1108.08	1873.69	164.511	1167.05
INT_STITCHED_1804	chr3	153600077	153600691	NM_007382	NO	735.019	320.999	501.392	0	35.5506	549.162	0	511.708	171.797
INT_STITCHED_1805	chr3	153699333	153699939	NM_001081263	NO	718.171	392.688	823.372	0	0	0	0	42.6624	152.894
INT_STITCHED_1806	chr3	153872636	153873397	NM_010713	NO	568.924	703.697	667.93	0	109.66	0	20.3187	735.887	70.773
INT_STITCHED_1807	chr3	154044263	154045131	NM_010713	NO	1798.5	1222.4	2560.6	158.931	129.419	0	84.4564	600.135	747.695
INT_STITCHED_1808	chr3	154368729	154369199	NM_175176	NO	549.195	515.261	504.263	31.725	151.246	0	119.991	117.171	119.662
INT_STITCHED_1809	chr3	154701945	154702678	NM_177066	NO	583.468	722.152	1839.76	99.1749	2629.05	0	266.006	0	358.584
INT_STITCHED_1810	chr3	155862421	155863226	NM_001039094	NO	869.319	1053.99	1508.33	388.091	244.881	0	16.583	570.986	622.99
INT_STITCHED_1811	chr3	155968176	155968766	NM_001039094	NO	314.883	348.277	724.461	0	120.301	0	73.16	245.617	185.968
INT_STITCHED_1812	chr3	156983729	156985553	NM_017381	NO	7554.46	11083.4	14051.9	0	3242.16	489.562	514.368	1286.83	4821.74
[truncated: 6,796 more rows]

## Sheet: Table S4
Table S4. The ChIP-seq data for Sox2, Nanog, Klf4, Esrrb, H3K27ac, Med1, H3K4me1.
Gene	Transcription_factor
NR_029640	Med1
NM_011443	Med1
NM_011934	Med1
NM_026135	Nanog
NM_001034851	H3K27ac
NM_028838	Med1
NM_010139	H3K27ac
NM_001159634	H3K27ac
NM_027384	Med1
NM_010202	H3K27ac
NM_008652	H3K27ac
NM_176952	Med1
NM_001042503	H3K27ac
NM_010637	Med1
NM_010139	Med1
NR_003513	H3K27ac
NM_008562	Med1
NM_011934	H3K27ac
NM_011443	Esrrb
NR_027137	H3K27ac
NM_001115075	H3K27ac
NM_009823	Med1
NM_011443	H3K27ac
NM_012023	H3K27ac
NM_001034851	Med1
NM_008709	H3K27ac
NM_172963	H3K27ac
NM_008562	H3K27ac
NM_001110827	H3K27ac
NM_201395	H3K27ac
NM_021610	H3K27ac
NR_029640	H3K27ac
NM_028838	H3K27ac
NM_023403	H3K27ac
NM_001115075	Med1
NM_053100	H3K27ac
NM_007431	H3K27ac
NM_175092	H3K27ac
NM_015802	H3K27ac
NM_001085507	H3K27ac
NM_019574	H3K27ac
NM_007905	Med1
NM_025274	Med1
NM_011694	H3K27ac
NM_027384	H3K27ac
NM_009320	H3K27ac
NM_021390	Med1
NR_003513	Med1
NM_172963	Med1
NM_001083587	H3K27ac
NM_011443	Nanog
NM_010831	H3K27ac
NM_008652	Med1
NM_178114	H3K27ac
NM_001034851	H3K4me1
NM_008129	Sox2
NM_030724	H3K27ac
NM_011535	H3K27ac
NM_021390	H3K27ac
NM_010637	H3K27ac
NM_001081209	H3K4me1
NR_029640	Esrrb
NM_001177650	H3K27ac
NM_026942	Med1
NM_007958	Med1
NM_009600	H3K27ac
NM_027384	Esrrb
NM_009366	H3K27ac
NR_027059	H3K27ac
NM_008952	H3K27ac
NM_010202	Med1
NM_144531	H3K27ac
NM_011934	Esrrb
NM_021327	H3K27ac
NM_172424	Esrrb
NM_013642	H3K27ac
NM_010838	H3K27ac
NM_001115075	H3K4me1
NM_021366	H3K27ac
NR_029640	H3K4me1
NM_011934	H3K27ac
NM_011934	Med1
NM_008162	H3K27ac
NM_008652	Esrrb
NM_015802	H3K4me1
NM_011400	Med1
NM_010637	Nanog
NM_172662	Nanog
NM_001081209	H3K27ac
NM_011443	H3K27ac
NM_139311	Med1
NM_183161	H3K27ac
NM_001177631	Med1
NM_130879	H3K27ac
NM_010202	Esrrb
NM_021480	H3K27ac
NM_011600	H3K4me1
NM_010135	H3K27ac
NM_009823	H3K27ac
NM_009823	Esrrb
NM_013659	H3K27ac
NM_011535	Nanog
NM_008562	Esrrb
NM_015826	Esrrb
NM_013514	H3K27ac
NR_030152	H3K27ac
NM_011443	H3K4me1
NM_001177631	H3K27ac
NM_001083587	Esrrb
NM_139311	H3K27ac
NM_134438	H3K27ac
NM_001164077	Med1
NM_028838	Esrrb
NM_001040400	Nanog
NM_146183	H3K27ac
NM_010637	H3K4me1
NM_009366	Med1
NM_011535	Med1
NM_007657	H3K27ac
NM_026135	Sox2
NM_001195766	Esrrb
NM_023146	H3K27ac
NM_010831	Med1
NM_025386	H3K27ac
NM_001033348	Esrrb
NM_001081209	Nanog
NM_001081209	Med1
NM_001159634	Med1
NR_027137	Esrrb
NM_145442	Esrrb
NM_028016	Med1
NM_001003918	H3K27ac
NM_011898	Med1
NM_007431	H3K4me1
NM_011031	H3K4me1
NM_026942	H3K27ac
NM_008808	Esrrb
NM_172424	H3K27ac
NM_010638	H3K27ac
NM_001080928	Esrrb
NM_001085507	H3K4me1
NM_001146180	H3K27ac
NM_028194	Nanog
NR_027059	Esrrb
NM_011443	Med1
NM_033478	H3K27ac
NM_010907	H3K27ac
NM_025386	H3K4me1
NM_001159634	H3K4me1
NM_030694	Nanog
NM_010638	H3K4me1
NM_021390	Nanog
NM_010831	Esrrb
NM_172671	Nanog
NM_178390	H3K27ac
NM_172424	Med1
NM_183021	Nanog
NM_001034851	Esrrb
NM_010637	Esrrb
NM_001159517	Esrrb
NM_028016	H3K27ac
NM_021366	Esrrb
NM_025274	Nanog
NM_007936	H3K4me1
NM_023146	Nanog
NM_176952	H3K27ac
NM_011898	H3K27ac
NM_009642	H3K27ac
NM_015802	Med1
NM_001111313	Med1
NM_008709	Med1
NM_025274	H3K27ac
NM_001034851	Nanog
NM_001163441	H3K27ac
NM_001177631	H3K4me1
NM_023146	H3K4me1
NM_008049	Esrrb
NM_008709	Esrrb
NM_010816	Nanog
NR_030695	Med1
NM_001083587	H3K4me1
NM_001003918	H3K4me1
NM_023755	Esrrb
NM_009864	H3K27ac
NM_008808	H3K27ac
NM_011401	Med1
NM_007930	H3K4me1
NM_008138	H3K27ac
NM_144841	H3K27ac
NM_001081209	Sox2
NM_011898	Esrrb
NM_010637	Sox2
NM_023844	H3K27ac
NM_010425	Nanog
NM_175092	Med1
NR_035442	H3K4me1
NM_010638	Nanog
NM_001164074	Med1
NM_001034851	Sox2
NM_139311	Esrrb
NM_030694	Sox2
NM_023844	Esrrb
NM_001081125	Esrrb
NM_010638	Med1
NM_007707	H3K27ac
NM_027288	Med1
NM_011401	H3K27ac
NM_008709	Med1
NM_021390	Esrrb
NM_134438	H3K4me1
NM_025812	Esrrb
NM_029587	Esrrb
NM_175114	H3K27ac
NM_018872	Nanog
NM_001164077	Med1
NM_001034097	H3K27ac
NM_178606	Nanog
NM_018805	Esrrb
NR_015532	H3K4me1
NR_028540	H3K27ac
NM_001164077	Esrrb
NM_178606	H3K27ac
NM_015802	Esrrb
NR_030675	H3K27ac
NM_007936	Esrrb
NM_178671	H3K27ac
NM_178390	Esrrb
NM_011535	Esrrb
NM_001176528	H3K27ac
NM_025705	H3K4me1
NM_029081	H3K27ac
NM_021390	H3K4me1
NM_133919	Nanog
NM_011597	H3K27ac
NM_011934	Nanog
NM_026602	H3K27ac
NM_007564	H3K27ac
NM_001110827	H3K4me1
NM_173011	Esrrb
NM_007707	Med1
NM_001081636	H3K27ac
NM_145442	Nanog
NM_025973	H3K27ac
NR_036469	H3K27ac
NM_001178039	Nanog
NM_023146	Med1
NM_172496	H3K27ac
NM_172584	H3K27ac
NM_011424	H3K27ac
NM_018872	Med1
NM_023844	Sox2
NM_028448	H3K27ac
NM_177392	H3K27ac
NM_010638	Esrrb
NM_025386	Med1
NM_009320	H3K4me1
NM_054043	H3K27ac
NM_011372	Esrrb
NM_007707	Esrrb
NM_025274	H3K4me1
NM_007747	H3K27ac
NM_008277	Nanog
NR_029640	Nanog
NM_008709	H3K27ac
NR_028427	H3K27ac
NM_009980	Med1
NR_027137	Med1
NM_018873	Esrrb
NM_009138	H3K4me1
NM_001145300	Nanog
NM_025448	Nanog
NM_023844	Med1
NM_010094	Med1
NM_009321	Nanog
NM_030704	H3K27ac
NM_175284	H3K27ac
NM_025386	Esrrb
NM_133218	H3K27ac
NM_025274	Esrrb
NM_001164074	H3K27ac
NM_008162	Med1
NM_008952	H3K4me1
NM_001085507	Med1
NM_001168526	H3K4me1
NM_001081286	Nanog
NR_027059	Med1
NM_177852	H3K27ac
NM_030732	H3K27ac
NM_015818	H3K27ac
NR_015532	Nanog
NM_026942	Nanog
NM_201395	Esrrb
NM_023755	H3K27ac
NM_007958	Esrrb
NR_027973	Esrrb
NM_023844	Nanog
NM_001017525	Esrrb
NM_027230	H3K27ac
NM_017479	H3K27ac
NM_201395	H3K4me1
NM_001115075	Esrrb
NM_001110827	Esrrb
NM_001080928	H3K4me1
NM_008952	Esrrb
NM_008492	Esrrb
NR_033626	H3K27ac
NM_008952	Med1
NR_029640	Sox2
NM_080575	Esrrb
NM_001042660	H3K27ac
NM_029896	H3K27ac
NM_001159401	Esrrb
NM_008267	Esrrb
NM_024440	H3K27ac
NM_178242	H3K27ac
NM_028838	H3K4me1
NM_007958	H3K27ac
NM_011263	H3K27ac
NM_177099	Med1
NM_175481	Esrrb
NM_010831	H3K4me1
NR_029777	H3K27ac
NM_013512	Nanog
NM_023146	Esrrb
NM_146036	Nanog
NM_027288	Esrrb
NM_007915	H3K27ac
NM_178671	H3K4me1
NM_198438	Esrrb
NM_001081177	H3K4me1
NM_054043	Esrrb
NM_145823	H3K27ac
NM_030724	Esrrb
NM_010139	H3K4me1
NM_001110827	Nanog
NM_183406	H3K27ac
NM_133847	Nanog
NM_172496	Esrrb
NM_008957	H3K27ac
NM_153382	Nanog
NM_026113	Med1
NM_026282	H3K27ac
NM_001163480	H3K27ac
NM_001083587	Med1
NM_021480	Med1
NM_001040400	H3K4me1
NM_011535	Sox2
NM_026984	Nanog
NM_001085507	Esrrb
NM_008857	H3K4me1
NM_173440	Esrrb
NM_010499	Esrrb
NM_008381	Esrrb
NM_026942	H3K4me1
NM_198627	H3K27ac
NM_001146000	H3K27ac
NM_183186	Nanog
NM_001159769	H3K27ac
NM_001112721	H3K4me1
NM_001081342	Esrrb
NM_001177776	Sox2
NR_015485	Esrrb
NM_001113209	Nanog
NM_134093	Esrrb
NM_001081177	H3K27ac
NM_018872	Sox2
NM_198618	H3K27ac
NM_030252	Nanog
NM_025290	H3K27ac
NM_175114	Esrrb
NM_178390	Nanog
NM_009834	Esrrb
NM_001029988	Nanog
NR_015485	Med1
NM_172963	Esrrb
NM_027227	Esrrb
NM_144841	Nanog
NM_007958	H3K4me1
NM_030704	H3K4me1
NM_030724	H3K4me1
NM_007836	Esrrb
NM_178114	H3K4me1
NM_011535	H3K4me1
NM_010495	H3K27ac
NM_028576	H3K4me1
NM_175272	H3K27ac
NM_020005	Sox2
NM_178242	Nanog
NR_030152	Med1
NM_178242	H3K4me1
NM_018872	H3K27ac
NM_130450	H3K4me1
NM_013506	H3K27ac
NM_009903	H3K27ac
NM_027897	Nanog
NM_008485	H3K27ac
NM_008049	H3K27ac
NM_183275	Nanog
NM_001142727	H3K27ac
NM_008709	Esrrb
NM_133218	H3K4me1
NM_001177776	Nanog
NM_173011	Med1
NM_011385	Esrrb
NM_013490	Esrrb
NM_022996	H3K27ac
NM_001159965	H3K4me1
NM_008452	Nanog
NM_021610	Esrrb
NM_001111313	H3K27ac
NM_001166584	Nanog
NM_001035533	Nanog
NM_177074	Nanog
NM_013514	Med1
NM_001099634	Nanog
NM_001033298	Nanog
NM_011401	Esrrb
NM_007905	Esrrb
NR_015485	H3K27ac
NM_172496	Med1
NR_035442	Esrrb
NM_172517	Nanog
NM_001017525	H3K27ac
NM_010207	Nanog
NM_177224	H3K27ac
NM_130450	Esrrb
NR_028060	Nanog
NR_027137	H3K4me1
NM_001161848	Med1
NM_009769	H3K4me1
NM_027539	H3K4me1
NM_017381	Nanog
NM_011857	Nanog
NM_027384	Nanog
NM_010162	Nanog
NM_001164363	Nanog
NM_027241	Med1
NM_001177776	H3K4me1
NM_010725	Nanog
NM_001081209	Esrrb
NM_001034097	Med1
NM_054043	Esrrb
NM_176952	Esrrb
NM_010139	Esrrb
NM_001145034	Nanog
NM_001080928	Med1
NR_036654	Nanog
NM_028576	Nanog
NM_183096	Nanog
NM_133777	Esrrb
NM_177005	Esrrb
NM_025274	Sox2
NM_023403	Esrrb
NM_001081336	H3K27ac
NM_009482	Med1
NM_181444	Nanog
NM_001081125	Med1
NM_012023	H3K4me1
NM_001010941	Esrrb
NM_026942	Esrrb
NM_021390	Sox2
NM_145823	H3K4me1
NM_133218	Esrrb
NM_001177776	Esrrb
NR_033139	Esrrb
NM_133752	H3K27ac
NM_130450	H3K27ac
NM_010094	Nanog
NM_177392	Med1
NM_023146	Sox2
NM_007413	Nanog
NM_134438	Esrrb
NM_028419	Nanog
NM_028016	H3K4me1
NR_033626	Esrrb
NM_021366	H3K4me1
NM_027456	Esrrb
NM_029083	H3K27ac
NM_011031	H3K27ac
NM_011535	Nanog
NM_027189	H3K27ac
NM_133833	Esrrb
NM_001040400	Med1
NM_178390	Med1
NM_013720	Nanog
NM_177392	Nanog
NM_001163480	Esrrb
NM_008129	Nanog
NM_015826	Med1
NR_029557	Med1
NM_181595	Esrrb
NM_001042488	Esrrb
NM_010499	Med1
NM_011934	Sox2
NM_001110827	Sox2
NM_146477	Med1
NM_007936	Nanog
NM_146061	Esrrb
NM_133919	H3K4me1
NM_028049	H3K27ac
NM_183154	H3K4me1
NM_178760	H3K27ac
NM_011443	Nanog
NM_026135	Esrrb
NM_030704	Esrrb
NM_007974	H3K27ac
NM_011439	H3K27ac
NM_025330	H3K27ac
NM_001042660	Esrrb
NM_008679	H3K4me1
NM_172407	Nanog
NM_201366	H3K27ac
NM_133892	Nanog
NM_007489	H3K27ac
NM_009366	Esrrb
NM_001113545	Nanog
NM_021327	H3K4me1
NM_001159517	H3K27ac
NM_025882	Nanog
NM_013633	H3K27ac
NM_008377	Sox2
NM_001080928	H3K27ac
NM_028003	Nanog
NM_025325	H3K27ac
NM_007657	H3K4me1
NM_001033412	Nanog
NM_080555	Esrrb
NM_007431	Esrrb
NM_009574	H3K27ac
NM_172607	H3K4me1
NM_001166408	H3K27ac
NM_008709	Esrrb
NM_001159965	Nanog
NM_007836	H3K27ac
NM_009332	Nanog
NM_010849	Nanog
NR_035442	Esrrb
NM_007974	Med1
NM_178606	Esrrb
NM_026942	Sox2
NM_001033306	H3K27ac
NM_172424	Nanog
NM_027241	Esrrb
NM_009328	Esrrb
NM_175750	Esrrb
NM_178202	Nanog
NM_021286	Nanog
NM_029083	Nanog
NM_178614	H3K27ac
NM_001113423	Nanog
NM_028133	Nanog
NM_026268	Esrrb
NM_008321	Nanog
NM_145823	Esrrb
NM_010638	Med1
NM_010207	Esrrb
NM_007930	H3K27ac
NM_023403	H3K4me1
NM_001081286	H3K4me1
NM_001113386	Nanog
NM_010838	H3K4me1
NM_009600	H3K4me1
NM_021878	Nanog
NM_008709	Nanog
NM_015826	Nanog
NM_029660	Esrrb
NM_026520	Nanog
NM_010769	Nanog
NR_036654	H3K27ac
NM_001177650	H3K4me1
NM_007905	Sox2
NM_001159517	Esrrb
NM_201366	H3K27ac
NM_172424	H3K4me1
NM_133766	Nanog
NM_024452	H3K27ac
NM_025705	Esrrb
NM_026135	Med1
NM_008453	Med1
NM_028044	Esrrb
NM_178803	Esrrb
NM_133919	H3K27ac
NM_033523	Esrrb
NM_009929	H3K27ac
NM_008057	Nanog
NM_009776	Nanog
NM_001110827	Med1
NM_146477	Nanog
NM_009769	H3K27ac
NM_007731	Esrrb
NM_015818	H3K4me1
NM_011348	Nanog
NM_054043	Med1
NM_007905	Nanog
NM_008562	H3K4me1
NM_010135	Nanog
NM_025448	Sox2
NR_004443	Med1
NM_010228	H3K4me1
NM_029455	Sox2
NM_027470	Esrrb
NM_001165951	H3K4me1
NM_001040400	H3K27ac
NM_010303	H3K27ac
NM_010838	Med1
NR_033689	Med1
NM_001142727	Esrrb
NM_001195003	Nanog
NM_133777	H3K27ac
NM_001081139	H3K27ac
NM_001159517	H3K4me1
NM_011265	Nanog
NM_145836	Med1
NM_172650	H3K27ac
NM_145448	Nanog
NM_011897	H3K27ac
NM_001163501	H3K27ac
NM_172671	Sox2
NM_001164077	H3K27ac
NM_178764	Esrrb
NM_026574	Esrrb
NM_172662	Sox2
NM_178114	Nanog
NM_026602	Sox2
NM_001081209	Klf4
NM_010638	Sox2
NM_028709	Nanog
NM_001176528	Esrrb
NM_001042660	Med1
NM_054043	H3K4me1
NM_010422	H3K27ac
NM_001159401	Med1
NM_011400	H3K27ac
NM_025286	Nanog
NM_007930	Nanog
NM_134438	Med1
NM_021480	Nanog
NM_015818	H3K27ac
NM_018810	Med1
NM_178606	Nanog
NM_008049	H3K27ac
NM_201395	Med1
NR_035442	H3K27ac
NM_001177650	Nanog
NM_026268	H3K27ac
NM_017479	Nanog
NM_007657	Esrrb
NM_009823	H3K4me1
NM_023755	Med1
NM_001080963	Esrrb
NM_031249	Nanog
NM_001164155	Esrrb
NM_007632	H3K27ac
NM_010838	Esrrb
NR_004443	Esrrb
NM_009482	H3K27ac
NM_022655	Nanog
NM_023716	Esrrb
NM_001163640	H3K4me1
NM_001003918	Nanog
NM_001146000	Esrrb
NM_001040400	Esrrb
NM_017479	Esrrb
NM_172607	H3K27ac
NM_027384	H3K4me1
NM_028049	Nanog
NM_028908	Esrrb
NM_001080979	H3K27ac
NM_021610	Med1
NM_009786	H3K27ac
NM_010731	Esrrb
NM_025812	H3K27ac
NM_021542	Sox2
NM_029083	H3K4me1
NM_027288	Nanog
NR_003188	Nanog
NM_133360	Esrrb
NM_019739	Esrrb
NM_007974	Esrrb
NM_021610	H3K4me1
NM_013659	H3K4me1
NM_153125	H3K27ac
NM_001081144	H3K4me1
NR_027059	H3K4me1
NM_176952	H3K4me1
NM_010202	H3K4me1
NM_027694	Esrrb
NM_029081	Med1
NM_021394	H3K27ac
NM_001081417	H3K4me1
NM_177102	Esrrb
NM_026864	Esrrb
NM_011443	Sox2
NM_172607	Nanog
NR_029384	Nanog
NM_133839	Nanog
NM_008342	Med1
NM_017381	Sox2
NM_028082	Sox2
NM_201366	Esrrb
NM_175114	H3K4me1
NM_009469	H3K27ac
NM_021391	H3K27ac
NM_008679	Esrrb
NM_172872	Med1
NM_013506	Med1
NM_001166584	Esrrb
NM_001161848	Nanog
NM_001128093	Nanog
NR_029775	Nanog
NM_008452	Esrrb
NM_021366	Med1
NM_021480	H3K4me1
NM_007646	H3K27ac
NR_003368	Esrrb
NM_013900	Esrrb
NM_009366	H3K4me1
NM_019739	H3K27ac
NM_145570	Nanog
NM_010907	H3K4me1
NM_001033759	Med1
NM_009574	Nanog
NM_001159769	Esrrb
NR_015485	H3K4me1
NM_174996	Esrrb
NM_001113386	Sox2
NM_011934	H3K4me1
NM_145402	Esrrb
NM_021451	H3K4me1
NM_011535	Esrrb
NM_025316	Nanog
NM_001115075	Nanog
NM_007564	Sox2
NM_198422	Nanog
NM_008957	H3K4me1
NM_009328	Med1
NM_001198566	Sox2
NM_133962	H3K27ac
NM_178656	H3K4me1
NM_009721	H3K27ac
NM_021390	Klf4
NM_025285	Esrrb
NM_021542	H3K27ac
NM_007936	H3K27ac
NM_134156	H3K27ac
NM_001159603	Med1
NM_029317	H3K27ac
NM_001161848	H3K4me1
NM_019490	Nanog
NM_029587	Med1
NM_133805	Esrrb
NM_009769	Med1
NM_001025192	Nanog
NM_001042727	H3K27ac
NM_021878	Nanog
NM_001101430	Nanog
NM_008452	H3K27ac
NR_035442	Nanog
NM_172963	H3K4me1
NM_008652	H3K4me1
NM_198000	Esrrb
NM_054050	Esrrb
NM_030690	Esrrb
NM_172765	Nanog
NM_007564	Nanog
NM_178727	Esrrb
NR_036654	H3K4me1
NM_172496	H3K4me1
NM_139303	Nanog
NM_153079	Esrrb
NM_026212	Esrrb
NM_022996	H3K4me1
NM_173447	Nanog
NM_001033217	Nanog
NM_019733	H3K27ac
NM_007431	Med1
NR_027858	Nanog
NM_011535	Med1
NM_011897	Med1
NM_011263	H3K4me1
NM_001164074	H3K27ac
NM_011897	Esrrb
NM_011439	Sox2
NM_011809	Nanog
NM_001178049	H3K27ac
NM_010139	Klf4
NM_001033266	Esrrb
NM_029023	Esrrb
NR_015532	Esrrb
NM_008709	H3K27ac
NM_028816	H3K4me1
NM_178803	Nanog
NM_009332	Sox2
NM_007958	Nanog
NM_024279	H3K27ac
NM_011682	H3K4me1
NM_148922	Nanog
NM_144531	Med1
NM_145364	Nanog
NM_177392	H3K4me1
NM_130796	H3K27ac
NM_010560	Nanog
NM_001048057	Esrrb
NM_023755	H3K4me1
NM_153062	H3K27ac
NM_130450	Med1
NM_008162	Esrrb
NM_001101430	H3K4me1
NM_028921	Nanog
NM_175155	Nanog
NM_146051	H3K27ac
NM_001042503	Med1
NR_030710	Nanog
NM_026135	Klf4
NM_001081286	Sox2
NM_001033759	H3K27ac
NM_009320	Esrrb
NM_001159517	Med1
NM_027726	Esrrb
NM_009482	Esrrb
NM_201366	Med1
NM_001081139	Med1
NM_023755	Nanog
NM_015802	Nanog
NM_001103179	Esrrb
NM_023598	Sox2
NM_027539	Nanog
NM_001164074	Nanog
NM_012023	Med1
NR_002445	Sox2
NR_003718	Nanog
NM_009642	Esrrb
NM_172524	H3K27ac
NM_017479	Med1
NM_172872	Esrrb
NM_007657	Med1
NM_018805	H3K27ac
NM_201371	Esrrb
NM_021390	Esrrb
NM_001178049	H3K4me1
NM_033604	H3K4me1
NM_172650	H3K4me1
NM_008709	Sox2
NM_054082	H3K4me1
NM_026602	Med1
NM_012058	H3K27ac
NM_008857	Esrrb
NM_010907	Nanog
NM_013928	Esrrb
NM_001040400	Sox2
NM_028072	Med1
NM_011898	Med1
NM_010135	Med1
NM_144873	Nanog
NM_019426	H3K4me1
NM_145581	Nanog
NR_003513	Klf4
NM_027544	Esrrb
NM_009320	Med1
NM_033523	H3K27ac
NM_146036	Sox2
NR_029384	H3K4me1
NM_007974	H3K4me1
NM_172584	H3K4me1
NM_024279	Med1
NM_001195390	Esrrb
NM_010365	H3K4me1
NR_033689	H3K27ac
NM_175238	Sox2
NM_001163501	H3K4me1
NM_021878	H3K4me1
NM_010887	Nanog
NM_001024918	Nanog
NM_007430	Esrrb
NR_036469	Esrrb
NM_144955	Nanog
NM_011682	Nanog
NM_001178049	Esrrb
NM_013825	H3K27ac
NM_009448	H3K27ac
NM_175272	Sox2
NM_008162	H3K4me1
NM_026602	Nanog
NM_028850	Nanog
NM_010608	Esrrb
NM_008981	H3K4me1
NM_146075	H3K27ac
NM_008452	Sox2
NM_001042503	H3K4me1
NM_013735	Nanog
NM_133904	Sox2
NM_011551	Med1
NM_019739	Nanog
NM_007836	Med1
NM_001033420	Nanog
NM_177740	Nanog
NM_023598	Nanog
NM_010262	H3K4me1
NM_028003	Med1
NM_013633	Nanog
NM_028049	H3K4me1
NM_178394	H3K27ac
NM_001039169	Sox2
NM_010898	H3K27ac
NM_001033466	Esrrb
NR_037145	Nanog
NM_010638	Esrrb
NM_009556	Esrrb
NM_001033298	Sox2
NM_021542	Nanog
NM_001025599	H3K4me1
NM_001113386	Esrrb
NM_013827	Sox2
NM_146075	Nanog
NM_198618	Esrrb
NM_007702	Esrrb
NM_008695	Esrrb
NM_001017525	Med1
NM_029455	Nanog
NM_018773	H3K27ac
NM_181073	Esrrb
NM_153097	H3K27ac
NM_026602	H3K4me1
NM_146477	Sox2
NM_173866	Med1
NM_019426	H3K27ac
NM_028053	Esrrb
NM_008291	H3K4me1
NM_001159965	H3K27ac
NR_035423	Nanog
NM_021878	Nanog
NM_013928	Nanog
NM_009769	Esrrb
NR_015595	H3K27ac
NM_001142642	Esrrb
NM_008342	H3K27ac
NM_178415	Nanog
NM_010206	Nanog
NM_001166408	Nanog
NM_206856	Esrrb
NM_025427	Esrrb
NM_029081	H3K4me1
NM_001003918	Sox2
NM_009929	Esrrb
NM_001146000	H3K4me1
NM_029835	H3K27ac
NM_011908	H3K4me1
NM_177224	Med1
NM_199028	Nanog
NM_001177776	H3K27ac
NM_008652	Sox2
NM_080555	H3K4me1
NM_133904	Nanog
NM_024440	Med1
NM_001110824	Nanog
NM_133752	H3K4me1
NM_175165	Nanog
NR_003564	H3K4me1
NM_026886	Esrrb
NM_011600	Nanog
NM_008679	Esrrb
NM_001110824	H3K4me1
NM_012055	Nanog
NM_001167967	Nanog
NR_030695	Esrrb
NM_023598	Nanog
NM_028419	Sox2
NM_009769	Esrrb
NM_001159517	H3K27ac
NM_001085355	Nanog
NM_008452	Sox2
NM_021391	Esrrb
NM_027694	H3K27ac
NM_001161845	H3K27ac
NM_029083	Esrrb
NR_033786	Esrrb
NM_015826	H3K27ac
NM_153522	H3K27ac
NM_001177631	Nanog
NM_007548	Nanog
NM_133219	H3K27ac
NM_008957	Esrrb
NM_008342	H3K4me1
NM_012023	Med1
NM_007657	Nanog
NM_008695	H3K27ac
NM_029441	Esrrb
NR_033453	Nanog
NM_015826	Sox2
NM_178606	Med1
NM_001166584	H3K27ac
NM_054050	H3K27ac
NM_007731	Esrrb
NM_027241	H3K27ac
NM_001161845	Med1
NM_009980	H3K27ac
NM_172409	H3K4me1
NM_010135	Esrrb
NM_011274	Med1
NM_011705	Esrrb
NM_028043	Nanog
NM_025705	Nanog
NM_175272	Nanog
NM_008910	H3K4me1
NM_001024699	Esrrb
NM_008381	Med1
NM_011613	Nanog
NM_001017525	Nanog
NR_030690	H3K4me1
NM_023638	Nanog
NR_029384	Nanog
NM_001039169	Nanog
NM_181595	H3K4me1
NM_018811	Med1
NM_009769	Nanog
NM_010733	Sox2
NM_008709	Nanog
NM_207255	H3K27ac
NM_013642	Med1
NM_001081665	Nanog
NM_026391	H3K4me1
NM_009823	Nanog
NM_153097	H3K4me1
NM_001166371	Sox2
NM_008729	Nanog
NM_172308	Esrrb
NM_028194	Sox2
NM_175272	H3K4me1
NM_153062	H3K4me1
NM_145123	Nanog
NM_001081144	Nanog
NM_019571	H3K4me1
NM_198422	Sox2
NM_017479	H3K4me1
NM_019643	H3K4me1
NM_027227	Nanog
NM_145823	Esrrb
NM_023247	H3K27ac
NM_198422	Esrrb
NM_176933	Nanog
NM_001198566	Nanog
NM_024440	Esrrb
NM_028965	Nanog
NM_011898	H3K4me1
NM_001081342	Esrrb
NM_023844	H3K4me1
NM_009332	H3K27ac
NM_016682	Nanog
NM_013753	H3K27ac
NM_021889	Esrrb
NM_134115	H3K27ac
NM_183161	H3K4me1
NM_010303	H3K4me1
NM_011897	Med1
NM_001081636	Esrrb
NM_144529	Nanog
NM_001166584	Sox2
NM_001081636	Med1
NM_025286	Sox2
NM_026627	H3K4me1
NM_001110824	H3K27ac
NM_181444	Sox2
NM_009903	Med1
NM_001164077	Nanog
NR_003283	H3K4me1
NM_007657	Esrrb
NM_001013761	Nanog
NM_028451	Nanog
NM_133833	H3K27ac
NM_008393	Esrrb
NM_013833	Nanog
NM_008981	Nanog
NM_001166371	Nanog
NM_152915	Nanog
NM_133777	H3K4me1
NM_175654	H3K4me1
NM_011265	Esrrb
NM_054082	H3K27ac
NM_001083587	Nanog
NM_144531	Esrrb
NM_008452	H3K4me1
NM_025316	Sox2
NM_144841	Sox2
NM_198297	H3K27ac
NM_029761	Nanog
NM_026005	Nanog
NM_080448	Nanog
NM_133919	Esrrb
NM_145938	Nanog
NM_001113423	Sox2
NM_144530	H3K27ac
NM_008652	Nanog
NM_009902	Esrrb
NM_028716	Nanog
NM_001035533	H3K4me1
NM_175092	Nanog
NM_001033399	H3K4me1
NM_001081345	Nanog
NM_011551	Sox2
NM_026984	H3K4me1
NM_013462	Esrrb
NM_001083628	Nanog
NM_133197	H3K27ac
NM_008744	Esrrb
NM_001178039	Sox2
NM_010162	H3K4me1
NM_011535	H3K4me1
NM_146125	Nanog
NR_030152	Esrrb
NM_178671	Nanog
NM_001164155	Sox2
NM_172496	Nanog
NM_021878	H3K4me1
NM_008857	H3K27ac
NM_172862	Nanog
NM_201354	H3K27ac
NM_010288	Nanog
NM_001033306	H3K4me1
NM_009721	H3K4me1
NM_028419	H3K4me1
NM_008049	Med1
NR_035442	Nanog
NM_009263	H3K4me1
NM_001013814	H3K27ac
NM_020005	H3K4me1
NM_001161848	Esrrb
NM_183029	H3K4me1
NM_146477	H3K4me1
NM_027922	Nanog
NM_145823	Med1
NM_001039198	Med1
NM_172150	Med1
NM_001163640	Nanog
NM_008452	Med1
NM_134156	H3K4me1
NM_176930	Nanog
NM_011443	Klf4
NM_025974	H3K4me1
NM_010580	Nanog
NM_021273	Esrrb
NM_009769	Nanog
NM_009818	Nanog
NM_178114	Med1
NM_031185	H3K27ac
NM_011443	Sox2
NM_008989	Med1
NM_178384	Nanog
NR_003188	Med1
NM_146051	H3K4me1
NM_199476	Nanog
NM_012058	H3K4me1
NM_024279	H3K27ac
NM_173863	Nanog
NM_008162	Nanog
NM_009823	Sox2
NM_001109685	Esrrb
NM_009769	Sox2
NM_001039169	H3K4me1
NM_001001182	Nanog
NM_201354	Nanog
NM_001145804	Esrrb
NM_001135001	Esrrb
NR_028311	Nanog
NM_019927	Nanog
NM_025812	Med1
NM_001083927	Nanog
NM_027397	Nanog
NM_153804	Nanog
NM_026824	Nanog
NM_172765	Esrrb
NM_023363	Sox2
NM_015818	Med1
NM_172765	H3K4me1
NM_030704	Med1
NM_183186	Sox2
NM_008262	Esrrb
NM_009263	Esrrb
NM_011048	Esrrb
NM_011424	H3K4me1
NM_015818	Esrrb
NM_010135	Sox2
NM_001159383	Esrrb
NM_001013365	Nanog
NM_009795	Med1
NM_026100	Nanog
NM_028194	H3K4me1
NM_017380	H3K27ac
NM_130879	Med1
NM_178242	Esrrb
NM_019743	Esrrb
NM_054048	Nanog
NM_001017525	Sox2
NR_029914	H3K27ac
NM_175651	Sox2
NM_021327	Nanog
NM_001166371	Esrrb
NM_030732	Esrrb
NR_003564	Nanog
NM_013720	Sox2
NM_199143	H3K4me1
NM_178606	H3K4me1
NM_001159769	Med1
NM_011461	Esrrb
NM_133962	H3K4me1
NM_013833	Esrrb
NM_001159965	Esrrb
NM_001085355	Sox2
NM_001164155	Nanog
NM_009407	Nanog
NM_027689	Nanog
NM_177101	Nanog
NM_172963	Sox2
NM_001113373	Esrrb
NM_144867	Nanog
NM_025938	H3K27ac
NM_029619	Nanog
NM_009317	Esrrb
NM_023598	Esrrb
NM_028016	Esrrb
NM_026627	Sox2
NM_019643	Nanog
NM_028953	Esrrb
NM_019739	H3K4me1
NM_008842	Med1
NM_025330	H3K4me1
NM_001033411	Esrrb
NM_026001	H3K27ac
NM_172490	Nanog
NM_029572	Nanog
NM_008091	Nanog
NM_145218	H3K4me1
NM_011535	Nanog
NM_001081298	H3K4me1
NM_001160251	Med1
NR_028427	Med1
NM_001159361	Nanog
NM_001164077	H3K27ac
NM_009263	H3K27ac
NM_018873	H3K27ac
NM_008485	Med1
NM_028030	H3K27ac
NR_015605	Nanog
NM_001160251	H3K27ac
NM_022435	Nanog
NM_174991	Esrrb
NM_007431	Sox2
NM_001005423	Nanog
NM_183275	H3K27ac
NM_027570	Nanog
NM_009556	Med1
NM_011263	Sox2
NM_009855	Esrrb
NM_172872	H3K27ac
NM_139311	Klf4
NM_001161848	H3K27ac
NM_027897	Nanog
NM_027689	Nanog
NM_007930	H3K4me1
NM_008291	H3K27ac
NM_008480	H3K27ac
NM_001035533	Sox2
NM_011048	H3K27ac
NM_029896	Nanog
NM_133911	Nanog
NM_201366	H3K4me1
NM_027230	H3K27ac
NM_001081286	Esrrb
NR_030152	H3K4me1
NM_008049	H3K4me1
NM_027570	H3K4me1
NM_145570	Sox2
NM_175459	Nanog
NM_175279	H3K4me1
NM_011197	Esrrb
NM_001033274	Esrrb
NM_133919	Sox2
NM_133777	Med1
NM_001081342	Esrrb
NM_021610	Nanog
NM_007936	Sox2
NM_019869	Sox2
NM_008453	Esrrb
NM_178727	Nanog
NM_025451	H3K27ac
NM_178892	Nanog
NM_134005	H3K4me1
NM_001042503	Nanog
NM_025812	H3K4me1
NM_001080979	H3K4me1
NM_201354	H3K4me1
NM_025386	Nanog
NM_183104	Nanog
NM_026135	H3K27ac
NM_001166371	Med1
NM_028838	Nanog
NM_134437	Nanog
NM_025522	Esrrb
NM_001081250	Esrrb
NM_183154	H3K27ac
NM_001177631	Sox2
NM_001081342	H3K27ac
NM_023508	Nanog
NM_018872	H3K4me1
NM_130447	Nanog
NM_011914	Nanog
NM_025882	Esrrb
NM_001165951	H3K27ac
NM_183021	Sox2
NM_001166408	H3K4me1
NM_029422	Sox2
NM_001164074	Esrrb
NM_178606	Med1
NM_174991	Esrrb
NM_178656	H3K27ac
NM_172508	H3K4me1
NM_015826	H3K4me1
NM_001080979	Nanog
NM_183275	H3K4me1
NM_028576	Esrrb
NM_001100458	Nanog
NM_026391	Esrrb
NM_007706	Nanog
NM_001033548	Nanog
NM_028713	H3K4me1
NM_026514	Nanog
NM_007431	Nanog
NM_198627	H3K4me1
NM_010295	Nanog
NM_133962	Nanog
NM_173182	Esrrb
NM_183275	Sox2
NM_001081125	Nanog
NM_144529	H3K27ac
NM_001033259	H3K27ac
NM_172595	H3K27ac
NM_007747	Esrrb
NM_021327	Esrrb
NM_009194	H3K27ac
NM_001113333	Esrrb
NM_199143	Nanog
NM_010202	Nanog
NM_007399	Sox2
NM_013514	H3K4me1
NM_013642	H3K4me1
NM_174991	H3K27ac
NR_003368	H3K4me1
NM_001112721	Nanog
NM_207000	Esrrb
NM_008452	Nanog
NM_145222	Nanog
NM_007564	Nanog
NM_010094	Sox2
NM_023239	Esrrb
NM_178114	Esrrb
NM_019409	Nanog
NR_033482	Nanog
NM_177857	Esrrb
NR_033626	Nanog
NM_009187	H3K4me1
NM_026027	H3K27ac
NM_010907	Med1
NM_145836	H3K27ac
NR_029646	Nanog
NM_016750	Nanog
NM_145222	H3K27ac
NR_003283	H3K27ac
NM_026282	H3K4me1
NM_001003919	Esrrb
NM_172912	Nanog
NM_145442	Sox2
NM_001166584	Med1
NM_183021	Esrrb
NM_027230	Sox2
NM_011815	Nanog
NM_172385	H3K4me1
NM_175251	Esrrb
NM_026627	H3K4me1
NM_008709	H3K4me1
NM_199309	H3K27ac
NM_009600	Med1
NM_010831	Nanog
NM_010262	H3K27ac
NM_018811	H3K4me1
NM_001081177	Nanog
NM_176902	H3K27ac
NR_015532	H3K4me1
NM_022327	H3K4me1
NM_144788	Nanog
NM_001005343	Nanog
NM_019426	Esrrb
NM_010731	H3K27ac
NM_153153	Nanog
NM_028576	H3K27ac
NM_133752	Med1
NM_021284	Nanog
NM_172424	Sox2
NR_033492	Nanog
NM_011274	Esrrb
NM_001146180	H3K4me1
NM_016805	H3K27ac
NM_001001185	H3K4me1
NM_018823	Nanog
NM_013827	Nanog
NM_001195766	Med1
NM_008452	H3K27ac
NM_134109	Esrrb
NM_023887	H3K4me1
NM_007451	H3K27ac
NM_001159769	Nanog
NR_036654	Sox2
NM_172595	H3K4me1
NM_026027	Nanog
NM_011427	Esrrb
NM_181073	H3K27ac
NM_010721	H3K4me1
NM_008381	Med1
NM_019869	Nanog
NM_130450	Nanog
NM_172424	Med1
NR_030710	Esrrb
NM_001163640	H3K27ac
NM_009320	Nanog
NM_001024699	Med1
NM_011462	Nanog
NM_008150	Nanog
NM_019733	Med1
NM_027230	H3K27ac
NM_001083587	Nanog
NM_001145804	Nanog
NM_001113209	Sox2
NM_013462	Nanog
NM_133218	Med1
NM_001081139	H3K4me1
NR_001570	Nanog
NM_009426	Nanog
NM_144810	Klf4
NM_001039198	Esrrb
NM_172911	H3K4me1
NM_021542	H3K4me1
NR_004443	H3K27ac
NM_027539	H3K27ac
NM_029422	Nanog
NM_183029	Nanog
NM_020510	Nanog
NM_029761	Esrrb
NM_011139	H3K4me1
NM_007394	Sox2
NM_027974	Nanog
NR_029640	Klf4
NM_001033759	Esrrb
NM_028838	Klf4
NM_172260	Esrrb
NM_013506	Nanog
NR_003368	Med1
NM_011048	H3K4me1
NM_027230	Nanog
NM_134013	Esrrb
NM_001110163	Nanog
NM_029238	Nanog
NR_015595	H3K4me1
NM_021480	Sox2
NM_053079	Esrrb
NM_001160251	H3K4me1
NM_015802	Sox2
NR_030403	Nanog
NM_001159517	Nanog
NM_001146000	Med1
NM_010061	Nanog
NM_172893	Esrrb
NM_011897	Esrrb
NM_019743	Nanog
NM_021273	H3K27ac
NM_080708	H3K4me1
NR_030403	H3K4me1
NR_033626	H3K4me1
NM_178390	Sox2
NR_029592	Nanog
NM_008133	H3K4me1
NM_010638	H3K27ac
NM_031249	H3K4me1
NM_010094	H3K4me1
NM_183263	Esrrb
NM_001081636	H3K4me1
NM_001111063	Esrrb
NM_201395	Nanog
NM_145505	Esrrb
NM_145837	H3K4me1
NM_026282	Nanog
NM_008957	Sox2
NM_008952	Sox2
NM_011898	H3K27ac
NM_027384	Sox2
NM_031185	H3K27ac
NM_029794	H3K27ac
NM_001167936	Esrrb
NR_028540	Nanog
NM_007394	Nanog
NM_016861	H3K27ac
NM_012055	H3K4me1
NM_177392	Esrrb
NR_033456	Nanog
NM_001177469	Nanog
NM_172308	Esrrb
NM_019573	Nanog
NM_028035	H3K4me1
NM_001013829	Nanog
NM_028871	Nanog
NM_144841	H3K4me1
NM_023598	H3K27ac
NM_011319	Sox2
NM_009954	Nanog
NM_145218	Nanog
NM_009951	Nanog
NM_010288	Sox2
NM_001012765	Esrrb
NM_178656	Med1
NM_001103162	Nanog
NM_001039169	H3K27ac
NM_018811	H3K27ac
NM_178606	Esrrb
NM_029083	Sox2
NM_001134460	Nanog
NM_015794	Nanog
NM_008235	Esrrb
NM_011600	Sox2
NM_153153	Sox2
NM_001113545	Esrrb
NM_001037997	Nanog
NM_026027	Esrrb
NM_001081400	Esrrb
NR_029914	Esrrb
NM_010495	Med1
NM_145223	Nanog
NM_028035	Nanog
NM_010898	Nanog
NM_183096	Sox2
NM_008133	Nanog
NM_175329	Esrrb
NM_010745	Esrrb
NM_007915	Esrrb
NM_009263	Nanog
NM_008480	H3K4me1
NM_010560	Sox2
NM_153097	H3K4me1
NM_001113209	Sox2
NM_010207	Sox2
NM_001164077	Sox2
NR_029384	H3K4me1
NM_023141	H3K27ac
NM_001081400	Nanog
NM_031164	H3K4me1
NM_027355	Nanog
NM_028513	H3K27ac
NM_133833	Med1
NM_008291	Med1
NM_001142642	Nanog
NM_130796	H3K4me1
NM_007540	Nanog
NM_172599	Esrrb
NM_008150	H3K27ac
NM_028696	Nanog
NM_029083	Med1
NM_007930	Med1
NM_175329	Med1
NR_030688	Nanog
NM_013720	H3K4me1
NR_029646	Sox2
NR_033511	H3K27ac
NM_175164	H3K4me1
NM_008842	H3K27ac
NM_178606	Sox2
NM_028060	Nanog
NM_133197	Nanog
NM_177047	Nanog
NM_177296	Nanog
NM_178678	Nanog
NM_153079	Sox2
NM_027195	Esrrb
NM_007399	Nanog
NM_021327	Med1
NM_001190448	Esrrb
NM_008709	Med1
NM_177740	Sox2
NM_010228	Nanog
NM_001164155	Nanog
NM_008592	Nanog
NM_001163498	H3K27ac
NM_145448	Sox2
NM_001085521	Esrrb
NM_178760	Nanog
NM_008744	Nanog
NM_013633	Med1
NM_175751	Nanog
NM_001110824	Esrrb
NM_026282	Sox2
NM_030694	H3K27ac
NM_198294	Esrrb
NM_030704	Nanog
NM_177780	H3K4me1
NM_145604	Nanog
NM_153079	H3K4me1
NM_153546	H3K4me1
NM_001098168	H3K4me1
NM_007482	Nanog
NM_198422	H3K4me1
NM_013514	Nanog
NM_178803	H3K4me1
NM_011934	H3K4me1
NM_172308	H3K4me1
NM_009574	Esrrb
NM_008259	Esrrb
NM_009929	Med1
NR_035450	Med1
NR_030432	Nanog
NM_026627	Esrrb
NR_003513	H3K4me1
NM_007728	Nanog
NM_023529	Nanog
NM_011030	Nanog
NM_027238	H3K27ac
NM_028841	Esrrb
NM_001011829	Nanog
NM_198884	H3K4me1
NR_028478	Nanog
NM_001081144	Sox2
NM_145836	H3K4me1
NM_011109	Nanog
NM_021394	H3K4me1
NM_025835	Nanog
NM_010425	H3K4me1
NM_001101430	Sox2
NM_201395	Sox2
NM_016888	Esrrb
NM_027897	Sox2
NM_173427	H3K27ac
NM_008342	Nanog
NM_009628	Nanog
NM_029896	Esrrb
NR_033144	Nanog
NM_177296	Esrrb
NM_022327	H3K27ac
NM_001005423	Med1
NR_030695	Sox2
NM_028816	Nanog
NM_011141	H3K4me1
NM_001190356	H3K27ac
NM_029780	Esrrb
NM_183116	Nanog
NM_145441	Sox2
NM_030724	Med1
NM_028060	Nanog
NM_172424	H3K4me1
NM_144841	Med1
NM_175374	H3K27ac
NM_144865	Esrrb
NM_198618	Med1
NM_001145300	Sox2
NM_009965	Esrrb
NM_001162926	Nanog
NM_008709	H3K4me1
NM_001039365	Sox2
NM_008709	Sox2
NM_001085492	Esrrb
NM_025448	Med1
NM_011897	H3K4me1
NM_029317	H3K4me1
NM_011400	Esrrb
NM_172595	H3K4me1
NM_177816	Nanog
NM_001113559	Esrrb
NM_145492	Sox2
NM_001024468	H3K4me1
NM_010817	Esrrb
NM_011663	Nanog
NM_010422	H3K4me1
NM_178059	Nanog
NM_021878	Sox2
NR_015532	Sox2
NM_001085355	Nanog
NM_023887	H3K27ac
NR_029465	Nanog
NM_021366	Sox2
NM_198654	Esrrb
NM_029587	H3K4me1
NM_007674	Nanog
NM_008709	H3K4me1
NM_001176528	Med1
NM_001160251	Nanog
NM_145442	H3K4me1
NM_001172126	Nanog
NM_001111027	Esrrb
NM_028030	H3K4me1
NM_181414	Sox2
NM_001159603	Med1
NM_011682	Nanog
NM_001033298	Esrrb
NM_009642	Med1
NM_026170	H3K27ac
NM_009037	Nanog
NM_144883	Esrrb
NM_025705	H3K27ac
NM_009843	Nanog
NM_001168526	Nanog
NM_008492	Nanog
NM_001177631	Esrrb
NM_001034097	Esrrb
NR_033325	Sox2
NM_001024468	Esrrb
NM_178766	Nanog
NM_009827	Esrrb
NM_133219	H3K4me1
NM_010898	H3K4me1
NM_175092	Esrrb
NM_023842	Nanog
NM_001083587	Sox2
NM_001143777	H3K27ac
NM_007532	Esrrb
NM_172867	Nanog
NM_172530	Nanog
NR_028540	Sox2
NM_194060	Esrrb
NM_010097	Esrrb
NM_026627	H3K27ac
NM_010162	Nanog
NM_008885	H3K27ac
NM_007930	Esrrb
NM_009037	H3K27ac
NM_001081377	Nanog
NM_007394	Esrrb
NM_008049	H3K4me1
NM_011374	Esrrb
NM_172584	Med1
NM_011401	H3K4me1
NM_175003	Esrrb
NM_001163480	H3K4me1
NM_009136	Nanog
NM_013514	Esrrb
NM_133216	Esrrb
NM_175651	H3K27ac
NM_009929	H3K4me1
NM_009600	Nanog
NM_173390	Esrrb
NM_019514	Nanog
NM_008679	H3K27ac
NM_028072	H3K27ac
NM_001167873	H3K27ac
NM_001081125	Nanog
NM_183254	H3K4me1
NM_001143777	Nanog
NM_026872	Nanog
NM_015747	H3K4me1
NM_001109685	H3K27ac
NM_008291	Nanog
NM_153079	Nanog
NM_009721	Esrrb
NM_001042660	Med1
NR_029959	Esrrb
NM_027602	Esrrb
NM_001081445	Esrrb
NM_173447	Sox2
NM_010907	Esrrb
NM_001012451	Nanog
NM_172120	Nanog
NM_001164077	Nanog
NM_001033389	Esrrb
NM_016688	H3K27ac
NM_001114102	Nanog
NM_021532	Nanog
NM_009950	Nanog
NM_023403	Med1
NM_025330	Esrrb
NM_001081342	H3K4me1
NR_036469	Med1
NM_010687	Esrrb
NM_026268	H3K4me1
NM_001177650	Esrrb
NM_019677	Nanog
NM_025330	Med1
NM_133687	Esrrb
NM_026615	Nanog
NM_019413	Nanog
NM_001002896	Esrrb
NM_145604	H3K4me1
NM_008137	Nanog
NM_201354	Med1
NM_011551	H3K27ac
NM_172150	Esrrb
NM_008377	Nanog
NM_054043	Nanog
NM_007569	Esrrb
NM_022004	Nanog
NM_022996	Nanog
NM_198671	H3K27ac
NM_001164074	Med1
NM_144831	H3K4me1
NM_031386	Nanog
NM_001077407	Esrrb
NR_033511	Esrrb
NM_001165951	Esrrb
NM_007936	Klf4
NR_037145	Sox2
NM_027897	H3K27ac
NM_177798	Nanog
NM_019800	H3K27ac
NM_183189	Nanog
NM_007706	Sox2
NM_026915	Esrrb
NM_010329	Esrrb
NM_013571	H3K27ac
NM_001081127	Esrrb
NM_001033759	Nanog
NM_028003	Esrrb
NM_011445	Nanog
NM_011031	Esrrb
NR_003513	Esrrb
NR_033491	Nanog
NM_001161845	Nanog
NM_134156	Nanog
NM_013753	H3K4me1
NM_008629	H3K27ac
NM_145711	Nanog
NM_001003918	Med1
NM_009024	Esrrb
NM_001195632	Esrrb
NM_010064	Esrrb
NR_036469	H3K4me1
NM_181277	Nanog
NM_001081342	Nanog
NM_010560	Esrrb
NM_011443	Esrrb
NM_007646	H3K4me1
NM_001159517	Klf4
NM_011141	Esrrb
NM_001039522	Esrrb
NM_198297	Nanog
NM_008377	Esrrb
NM_175155	Nanog
NM_029441	H3K27ac
NR_027858	Sox2
NM_031391	Nanog
NM_138755	Esrrb
NM_001113545	H3K27ac
NM_054043	Sox2
NM_025974	Med1
NM_001161845	H3K27ac
NM_030694	H3K4me1
NM_016981	Esrrb
NM_144810	H3K4me1
NM_019643	Sox2
NM_198627	Sox2
NM_009321	Sox2
NM_028864	Nanog
NM_011694	H3K4me1
NM_028638	Sox2
NM_009229	Esrrb
NM_009843	H3K4me1
NM_001136060	Esrrb
NM_145581	Esrrb
NR_029381	Nanog
NM_144882	Esrrb
NR_030695	Nanog
NR_035442	Med1
NM_028709	Sox2
NM_001042670	Esrrb
NM_001177776	Med1
NM_001081682	H3K27ac
NM_172424	Esrrb
NM_009328	H3K27ac
NM_028603	H3K27ac
NR_003188	Esrrb
NM_011037	Nanog
NM_177905	Nanog
NR_030695	H3K4me1
NM_007872	Nanog
NM_001077407	Esrrb
NM_001177417	Esrrb
NR_035442	H3K27ac
NM_022996	Med1
NM_028448	Nanog
NM_011682	H3K27ac
NM_010733	Nanog
NR_015512	Nanog
NM_007532	H3K4me1
NM_145604	H3K27ac
NM_198298	H3K4me1
NM_009856	Esrrb
NM_011535	Klf4
NM_198627	Nanog
NM_145420	Nanog
NM_025448	H3K27ac
NM_001177572	Nanog
NM_001085521	Sox2
NM_138952	Nanog
NM_146183	Nanog
NM_009208	H3K4me1
NM_013659	Med1
NM_011385	Med1
NM_138756	H3K27ac
NM_028448	Med1
NM_011137	H3K27ac
NM_001099624	Nanog
NM_007930	Nanog
NM_026442	Nanog
NM_023184	Esrrb
NM_024457	Nanog
NM_146183	H3K4me1
NM_183154	Nanog
NM_008842	H3K4me1
NM_031881	Nanog
NM_026135	H3K4me1
NM_173863	Sox2
NM_001159965	Sox2
NM_009271	Esrrb
NM_008679	H3K27ac
NM_008709	H3K4me1
NM_175272	Med1
NM_025705	Sox2
NM_008629	Esrrb
NM_173746	Nanog
NM_177475	Esrrb
NM_001164763	Nanog
NM_007628	Nanog
NM_133872	Nanog
NM_175114	Med1
NM_021878	Sox2
NM_018853	Esrrb
NM_009009	H3K4me1
NM_001081298	Nanog
NM_010135	H3K4me1
NM_134115	Nanog
NM_010480	Esrrb
NM_029081	Esrrb
NM_001081103	Nanog
NM_009290	H3K4me1
NM_001099634	Sox2
NM_001143777	Esrrb
NM_177224	Nanog
NM_007564	Sox2
NM_145953	H3K4me1
NM_011613	Sox2
NM_145465	Nanog
NM_019517	Nanog
NR_035423	H3K27ac
NM_001113209	Nanog
NM_008816	H3K27ac
NM_019685	Nanog
NM_177632	H3K27ac
NM_001033274	Med1
NM_054082	Nanog
NM_013642	Esrrb
NM_001136060	Nanog
NM_010495	H3K4me1
NM_011535	H3K27ac
NM_009426	Esrrb
NM_008420	Nanog
NM_029963	Nanog
NM_172765	H3K27ac
NM_001113559	Nanog
NM_023146	Klf4
NM_026602	Esrrb
NM_010422	Esrrb
NM_177780	H3K27ac
NM_026627	Nanog
NM_011360	Nanog
NM_201361	Nanog
NM_023716	H3K27ac
NM_001142642	Sox2
NM_007825	Esrrb
NM_145836	Esrrb
NM_001024205	Sox2
NM_015818	Med1
NM_007915	H3K4me1
NM_008162	Sox2
NM_030234	Nanog
NM_001177650	Med1
NM_024440	H3K4me1
NR_029530	H3K27ac
NM_001098168	H3K27ac
NR_002445	Nanog
NM_018872	Esrrb
NM_027733	Nanog
NM_030694	Esrrb
NM_001109685	H3K4me1
NM_145463	Nanog
NM_172630	Nanog
NM_173781	H3K27ac
NM_001033765	Sox2
NM_001080819	Nanog
NM_016750	H3K4me1
NM_027227	H3K4me1
NM_021889	Nanog
NM_133962	Esrrb
NM_019764	H3K27ac
NR_015605	Sox2
NM_178736	Esrrb
NM_008147	Nanog
NM_133833	Nanog
NM_010094	H3K27ac
[truncated: 51,225 more rows]

## Sheet: Table S5
Table S5. Abundance of OTUs in knock-out (KO), wild-type (WT), and overexpression (OE) microbiome.
OTUID	KO1	KO2	KO3	KO4	KO5	KO6	OE1	OE2	OE3	OE4	OE5	OE6	WT1	WT2	WT3	WT4	WT5	WT6
ASV_2	671	412	864	793	1032	631	245	169	414	440	348	239	440	536	267	386	497	424
ASV_3	212	173	368	296	445	307	210	150	372	366	316	242	327	635	357	416	413	273
ASV_4	507	141	182	257	480	179	204	197	134	211	214	129	362	473	196	192	394	291
ASV_8	189	195	215	148	77	101	132	183	540	300	211	190	230	275	199	356	169	184
ASV_6	304	233	308	309	500	370	94	99	115	146	144	141	179	192	156	188	162	166
ASV_7	81	43	415	143	436	78	47	437	288	178	65	76	258	310	187	81	199	275
ASV_18	161	345	110	147	103	187	152	134	120	190	250	141	260	222	257	135	234	150
ASV_9	117	274	130	162	93	185	120	147	227	153	208	145	189	113	144	155	262	203
ASV_10	108	129	232	264	373	240	70	66	82	106	139	103	138	201	83	94	190	93
ASV_11	103	141	99	128	187	130	172	134	81	153	122	60	138	173	175	140	102	139
ASV_14	69	61	121	124	201	109	66	179	168	109	182	67	140	105	154	100	186	191
ASV_12	102	128	118	133	159	124	84	64	116	118	120	84	130	192	145	173	106	112
ASV_15	102	150	148	131	135	144	139	102	99	89	139	133	93	86	114	138	116	122
ASV_13	10	44	223	108	59	82	71	266	199	180	128	50	98	105	75	55	178	199
ASV_16	82	82	171	102	54	73	68	93	218	113	79	57	159	115	81	114	287	128
ASV_17	162	102	129	161	158	211	56	42	78	76	87	58	121	98	102	110	102	93
ASV_28	107	115	27	174	46	75	63	110	44	89	96	70	140	149	78	115	165	85
ASV_20	60	145	27	102	67	61	27	57	14	71	42	38	83	100	31	39	575	45
ASV_30	81	78	53	49	29	67	105	67	72	61	92	100	76	77	110	102	75	122
ASV_23	45	46	397	24	8	19	107	61	31	66	67	50	54	11	99	86	75	132
ASV_21	46	119	73	44	38	48	75	71	61	54	77	71	75	110	64	94	141	73
ASV_1276	63	81	111	93	85	82	88	65	49	65	68	82	55	68	79	52	57	67
ASV_29	68	59	57	108	22	94	63	85	84	78	91	57	86	73	70	64	89	43
ASV_22	60	55	181	168	148	80	38	26	47	31	43	53	40	93	39	76	43	44
ASV_113	26	33	7	444	189	10	39	59	26	64	30	32	110	15	40	43	26	66
ASV_26	62	67	50	135	15	8	65	97	100	40	67	46	155	27	52	34	4	224
ASV_24	42	153	165	37	65	103	27	29	22	46	66	15	60	76	43	177	51	46
ASV_31	41	35	125	74	124	74	48	57	27	53	65	29	58	83	33	66	112	70
ASV_27	60	83	66	41	53	76	104	46	51	43	62	78	67	60	73	69	44	82
ASV_34	76	51	57	48	30	59	80	55	46	66	58	83	65	71	82	46	46	71
ASV_33	64	35	44	67	78	95	55	37	72	105	51	36	59	75	63	48	46	53
ASV_35	30	78	36	76	10	21	60	35	47	70	62	34	104	122	80	85	78	44
ASV_36	57	30	30	89	69	113	24	14	98	61	39	31	87	120	48	57	55	33
ASV_41	69	59	71	84	152	81	29	47	41	41	46	34	30	63	35	58	42	56
ASV_37	46	32	42	23	50	37	72	46	42	42	73	71	44	73	99	64	76	85
ASV_173	39	44	67	49	83	63	34	34	50	50	61	46	55	67	69	73	56	73
ASV_38	86	56	60	105	114	142	16	15	42	22	46	33	46	51	33	52	52	42
ASV_40	41	43	17	23	15	50	181	74	103	105	43	192	21	9	23	13	8	25
ASV_42	46	20	22	82	50	67	12	12	68	51	32	45	74	206	21	45	54	31
ASV_39	36	84	96	38	69	42	30	46	32	39	54	33	40	78	58	73	17	61
ASV_70	29	34	113	56	135	63	29	47	14	49	66	31	35	23	27	41	86	41
ASV_47	50	49	63	60	68	74	40	36	42	35	48	35	39	45	48	57	46	57
ASV_68	55	46	79	61	94	66	30	29	22	30	51	42	49	52	31	36	32	55
ASV_45	60	37	84	81	142	55	19	11	38	32	34	17	46	72	22	20	55	30
ASV_44	34	79	72	47	71	27	30	32	33	21	45	41	62	43	47	100	29	35
ASV_54	41	23	46	126	81	100	14	6	42	18	23	21	56	76	28	45	39	43
ASV_52	29	43	74	26	24	34	39	44	65	29	58	34	39	83	47	40	44	70
ASV_46	45	19	59	43	66	36	60	54	44	40	65	74	18	21	37	46	59	34
ASV_43	1	11	1	15	49	2	17	93	4	45	54	34	300	16	7	15	90	43
ASV_48	38	37	26	47	17	38	57	36	64	49	54	36	39	53	41	52	47	59
ASV_51	37	74	71	18	17	35	43	35	27	19	30	42	57	23	49	89	53	57
ASV_50	38	70	55	48	23	36	41	49	41	35	49	25	34	26	48	55	32	61
ASV_53	15	16	34	14	129	20	77	51	24	37	31	12	66	29	48	42	26	87
ASV_49	57	37	223	3	15	27	10	11	135	116	11	5	14	18	25	8	19	9
ASV_55	47	103	39	31	62	52	50	49	18	42	32	40	35	9	27	11	43	32
ASV_58	45	35	47	64	65	41	35	30	12	42	38	22	33	32	32	22	30	34
ASV_62	32	41	37	46	44	38	30	48	37	23	53	18	34	40	34	27	40	29
ASV_67	27	27	67	55	79	56	21	23	22	22	26	30	21	43	14	32	38	39
ASV_56	6	18	33	31	32	21	40	13	30	36	37	25	35	80	64	43	48	35
ASV_63	12	11	9	14	27	14	54	38	27	161	40	128	12	6	3	13	36	18
ASV_61	27	39	13	21	14	12	66	46	39	38	42	50	45	27	38	34	20	27
ASV_59	27	36	46	53	75	50	19	18	28	25	19	16	29	29	21	32	35	36
ASV_60	23	28	23	24	66	24	48	30	19	40	20	12	36	51	37	40	20	46
ASV_76	43	28	27	21	18	20	35	26	31	32	36	37	24	33	59	48	24	38
ASV_66	29	35	48	48	43	45	22	15	21	21	28	16	30	44	25	27	56	19
ASV_73	37	21	15	27	11	33	17	24	22	23	30	26	12	41	35	104	32	28
ASV_456	22	31	34	24	11	21	17	23	36	23	24	15	49	31	33	25	60	56
ASV_69	29	35	37	32	34	30	34	31	15	24	47	17	23	24	31	23	36	28
ASV_82	29	48	35	31	56	50	20	5	28	26	28	27	19	24	16	31	29	19
ASV_72	40	25	44	83	40	72	12	7	16	14	16	17	18	23	15	28	25	20
ASV_93	12	5	12	11	63	11	21	126	5	26	67	14	2	9	39	8	50	32
ASV_71	29	15	17	31	30	126	20	7	27	20	24	32	19	19	31	19	17	29
ASV_74	27	33	39	21	34	25	39	21	28	19	36	23	15	28	50	11	19	29
ASV_77	22	14	38	23	28	21	13	11	21	16	20	36	16	64	15	94	16	19
ASV_75	14	27	49	32	56	35	9	21	26	9	55	13	27	22	24	24	19	23
ASV_83	19	44	19	0	3	122	32	5	12	54	10	13	73	0	13	24	10	17
ASV_84	22	8	28	32	30	23	11	13	46	27	19	21	25	38	29	28	31	37
ASV_81	29	15	19	27	45	11	12	34	14	27	80	29	18	7	42	20	18	18
ASV_79	35	16	13	34	43	61	4	7	32	13	9	20	30	56	17	21	22	22
ASV_78	24	22	12	14	45	22	26	16	20	15	18	25	24	13	32	61	37	28
ASV_80	31	24	27	30	19	23	14	17	4	14	44	22	3	0	46	39	41	48
ASV_88	33	49	7	6	2	145	14	16	13	34	14	27	22	4	37	18	1	3
ASV_86	24	33	4	13	4	17	22	49	11	7	14	21	36	38	42	21	56	22
ASV_89	21	26	13	18	9	25	38	21	14	29	29	20	11	35	26	29	26	35
ASV_97	12	24	18	26	45	25	27	16	15	16	16	18	23	19	31	30	22	30
ASV_90	15	35	19	36	24	68	14	6	30	11	17	15	14	12	24	18	42	10
ASV_92	58	23	29	37	1	15	33	31	54	45	28	8	4	6	0	29	6	2
ASV_855	19	10	16	9	15	23	17	47	62	38	26	15	22	23	16	26	5	14
ASV_91	8	36	1	53	4	27	28	13	17	22	23	11	21	53	18	37	15	14
ASV_94	2	5	24	23	24	14	11	28	8	9	28	13	17	17	8	19	66	82
ASV_100	22	34	4	6	10	22	43	20	27	23	23	38	19	12	28	16	22	27
ASV_106	3	9	23	44	51	10	21	14	9	20	18	8	30	52	19	27	21	14
ASV_109	23	18	34	24	36	29	9	8	18	20	20	31	22	22	20	22	24	10
ASV_118	23	18	29	24	42	14	16	15	13	16	24	17	18	22	22	27	27	23
ASV_410	6	19	48	23	31	17	15	30	11	24	32	7	14	13	19	13	37	30
ASV_95	23	21	46	32	43	26	17	11	18	15	23	14	9	14	9	19	24	21
ASV_98	19	5	10	20	107	11	6	23	7	44	30	18	14	1	12	20	14	23
ASV_112	20	15	12	8	6	5	5	12	93	59	13	15	34	10	20	28	7	11
ASV_110	10	36	16	24	22	10	26	16	18	27	18	27	19	18	25	15	19	25
ASV_102	27	11	33	14	67	20	17	5	18	11	12	11	13	43	7	11	25	25
ASV_96	18	8	7	7	123	8	23	34	11	9	8	6	19	10	28	15	18	16
ASV_101	18	11	24	21	40	14	12	17	21	32	31	29	13	23	16	16	16	12
ASV_288	8	25	33	11	12	52	6	28	8	27	24	34	7	5	17	39	9	14
ASV_108	22	21	19	29	31	33	15	12	18	8	27	15	18	20	10	12	31	15
ASV_111	10	7	7	6	3	5	33	19	40	32	22	14	30	40	28	32	19	9
ASV_99	17	20	25	31	24	31	23	14	13	10	19	23	12	13	23	19	15	20
ASV_105	13	9	12	30	11	21	10	8	38	28	14	8	46	39	13	19	17	14
ASV_186	19	33	11	22	8	16	19	25	20	18	18	14	11	21	18	38	10	29
ASV_736	16	16	26	34	22	27	8	13	19	13	13	19	18	16	10	32	32	15
ASV_282	15	33	17	19	7	14	23	28	20	14	21	30	26	6	22	17	15	20
ASV_103	8	3	18	21	110	26	1	39	1	10	12	10	1	4	14	12	17	36
ASV_415	16	25	13	21	6	11	29	32	22	11	28	12	27	15	23	11	12	27
ASV_129	16	26	10	16	8	17	24	24	27	15	15	21	21	17	25	20	15	21
ASV_119	13	17	24	14	17	11	16	32	18	13	11	25	21	11	27	11	24	32
ASV_115	11	22	16	6	16	8	25	15	19	28	14	21	13	31	22	22	17	29
ASV_107	18	18	3	31	27	53	11	7	19	9	12	15	31	18	15	10	16	13
ASV_125	14	10	27	12	7	9	29	17	16	13	23	21	17	32	15	20	20	22
ASV_114	10	35	4	38	3	26	1	2	1	1	8	166	0	9	6	0	2	7
ASV_126	5	44	27	29	3	8	20	28	13	14	31	4	11	30	16	8	5	22
ASV_577	18	22	17	23	7	21	23	22	12	12	18	26	10	14	29	11	15	16
ASV_116	14	31	30	32	24	22	8	9	15	14	8	14	12	10	17	22	15	14
ASV_152	17	10	16	14	16	20	10	10	14	11	15	21	17	21	28	23	21	21
ASV_124	19	20	28	23	22	22	14	13	13	7	15	4	19	14	20	14	16	18
ASV_128	25	18	13	28	15	24	9	12	20	12	12	20	15	16	17	13	18	11
ASV_121	20	12	11	10	14	33	11	9	14	27	20	25	10	16	14	9	33	8
ASV_179	5	8	22	124	19	8	13	8	7	4	10	8	5	8	7	13	12	10
ASV_843	20	20	26	18	9	24	11	10	21	11	15	6	21	12	10	14	22	20
ASV_153	12	39	15	21	13	9	13	11	9	14	12	20	26	15	16	26	3	6
ASV_134	14	24	9	24	16	15	12	11	8	19	17	10	13	19	12	27	18	11
ASV_120	15	15	16	9	4	15	25	20	14	11	19	33	12	15	15	8	17	14
ASV_127	14	7	47	12	7	11	20	5	7	14	16	14	18	18	18	9	10	28
ASV_130	14	17	14	13	7	9	26	11	14	12	14	15	14	18	28	13	16	20
ASV_132	17	24	12	24	19	13	14	4	12	11	23	11	15	13	19	12	16	13
ASV_123	7	29	9	18	3	46	8	4	11	15	10	8	5	10	35	8	9	35
ASV_1396	11	26	12	12	4	10	25	18	14	15	13	17	17	13	13	12	19	14
ASV_139	15	17	32	6	7	7	14	13	17	4	13	19	13	14	18	22	13	16
ASV_142	20	23	18	5	9	13	15	8	17	10	19	22	12	7	19	14	7	22
ASV_140	14	13	12	20	33	19	13	13	7	12	11	6	6	17	20	15	21	7
ASV_925	5	8	28	51	14	27	22	13	4	17	4	8	5	3	19	23	2	6
ASV_161	15	22	25	8	23	17	25	7	12	12	20	14	5	9	9	14	5	13
ASV_143	16	5	6	11	23	9	18	12	14	18	13	13	9	10	22	30	14	10
ASV_141	10	4	46	9	25	11	6	18	7	12	19	7	2	6	6	18	32	13
ASV_266	19	16	9	3	13	16	29	16	16	13	19	32	5	3	9	7	11	12
ASV_146	12	2	13	10	4	11	10	5	16	10	12	11	13	26	24	31	19	18
ASV_148	3	13	9	25	32	4	6	10	4	12	8	7	16	9	15	13	32	26
ASV_347	16	12	20	11	20	36	11	19	6	10	17	14	7	11	9	5	8	10
ASV_144	19	10	2	4	5	6	10	12	22	16	17	13	14	5	35	18	20	13
ASV_168	1	1	0	210	0	1	3	9	2	4	0	7	0	1	0	1	1	0
ASV_172	14	17	28	13	3	18	22	9	15	15	10	18	12	9	15	7	7	9
ASV_283	14	12	31	10	36	16	9	27	8	3	8	5	6	9	18	9	13	7
ASV_149	9	22	8	8	13	19	8	7	12	20	4	5	16	7	35	16	19	12
ASV_147	28	22	22	22	25	23	1	6	6	13	4	3	10	19	6	7	5	14
ASV_160	5	16	10	14	7	11	11	15	14	12	21	21	14	9	12	15	14	15
ASV_136	14	7	11	13	22	11	10	6	12	17	11	7	21	21	9	9	18	15
ASV_154	3	6	1	1	2	0	7	18	8	10	7	2	2	2	16	121	26	1
ASV_156	10	10	6	7	4	9	34	14	19	30	17	49	4	3	8	2	3	4
ASV_162	14	20	10	4	2	9	28	9	19	8	15	26	19	4	15	6	9	16
ASV_155	17	10	5	15	15	15	15	15	10	22	10	8	17	10	12	11	16	8
ASV_150	16	15	8	12	5	15	17	9	14	17	13	9	3	13	18	7	11	28
ASV_151	13	2	3	6	3	0	32	19	15	17	16	10	9	17	20	23	8	16
ASV_157	15	22	20	5	8	28	16	8	3	7	14	7	8	14	7	13	24	10
ASV_164	3	11	72	21	8	17	17	8	11	7	6	1	4	10	11	4	8	10
ASV_165	12	10	17	8	5	12	19	12	15	14	11	16	6	16	17	15	3	18
ASV_166	30	26	2	10	7	8	17	10	17	17	9	8	14	9	16	9	4	13
ASV_969	14	20	67	9	13	13	7	13	6	9	5	9	4	10	7	9	2	9
ASV_188	23	12	18	21	16	17	7	4	18	7	4	5	23	11	9	5	16	8
ASV_159	14	18	8	28	2	8	15	20	11	6	6	8	11	7	15	12	8	23
ASV_170	10	17	14	24	23	16	10	5	15	8	11	10	10	9	8	13	11	5
ASV_167	7	20	10	4	5	11	9	15	21	10	11	8	10	10	24	20	11	12
ASV_183	14	4	16	13	16	32	9	3	11	9	14	13	3	18	7	12	15	9
ASV_174	12	13	8	2	4	10	17	14	10	13	12	19	14	13	17	17	9	12
ASV_192	11	1	24	6	35	14	8	13	3	4	7	2	27	6	8	11	22	13
ASV_474	8	18	26	5	0	6	3	11	50	10	8	7	6	9	10	14	19	4
ASV_605	5	25	12	9	3	9	14	21	9	9	9	32	7	3	10	14	17	6
ASV_965	9	16	9	7	5	12	14	14	14	17	5	15	12	5	25	10	5	19
ASV_158	11	4	2	6	17	10	25	16	4	10	7	9	28	18	13	5	5	22
ASV_213	14	20	10	24	18	16	12	12	4	8	8	12	9	6	9	11	9	9
ASV_169	2	52	0	6	12	4	16	14	8	4	2	13	24	5	28	6	7	7
ASV_251	15	14	8	10	10	14	10	13	10	6	14	7	8	21	12	24	6	7
ASV_535	10	41	5	3	3	9	6	9	5	8	14	18	34	6	9	6	12	10
ASV_668	15	7	2	5	12	13	17	8	5	15	18	9	11	20	17	14	14	6
ASV_236	11	15	8	7	8	16	13	11	16	9	15	12	15	11	15	9	4	12
ASV_1153	12	13	14	8	15	13	14	10	9	9	10	9	11	9	11	13	13	13
ASV_180	38	6	14	10	40	37	2	3	6	5	7	0	9	7	5	5	5	7
ASV_185	6	12	7	8	3	5	16	11	11	13	6	9	26	11	12	7	27	16
ASV_171	6	46	15	2	1	8	6	1	31	2	1	30	19	11	0	8	0	16
ASV_176	7	9	26	22	21	12	7	3	17	11	9	5	8	8	10	12	9	7
ASV_225	8	15	19	4	2	4	14	16	8	11	10	7	10	16	19	17	2	19
ASV_187	8	15	8	7	10	6	5	23	15	9	15	12	13	17	9	14	8	6
ASV_163	0	11	0	0	0	1	2	1	7	121	5	3	10	5	7	22	1	3
ASV_200	12	12	4	8	14	11	22	11	5	7	12	17	5	3	16	9	11	14
ASV_202	10	13	25	1	10	5	6	12	6	13	12	7	20	4	23	13	4	8
ASV_181	7	20	4	6	21	19	10	9	2	19	7	5	10	9	10	9	11	13
ASV_322	4	14	11	14	7	6	13	19	5	11	6	13	18	7	11	10	15	4
ASV_246	16	8	3	3	6	22	32	6	6	7	17	21	5	7	6	6	10	6
ASV_216	2	6	10	14	23	8	7	6	5	12	10	2	9	39	5	6	17	5
ASV_218	6	3	10	33	12	6	1	3	36	14	1	2	11	15	5	2	19	5
ASV_175	12	11	5	13	5	16	8	12	11	8	27	10	13	10	1	8	8	5
ASV_190	18	8	16	24	11	28	2	2	4	6	8	14	8	6	6	7	11	4
ASV_193	5	0	7	14	2	3	18	8	11	6	3	22	28	28	10	6	7	4
ASV_195	9	7	8	10	1	7	23	1	15	6	11	17	7	9	12	14	7	16
ASV_197	11	12	32	32	4	14	13	8	3	6	7	3	2	4	9	12	2	6
ASV_201	11	4	10	13	24	13	7	10	12	11	3	6	6	6	7	12	12	6
ASV_204	0	4	0	6	12	5	5	37	4	26	13	29	0	2	8	5	7	9
ASV_211	6	12	0	61	7	13	2	7	4	4	5	6	5	4	26	3	0	7
ASV_184	24	3	6	1	11	5	7	38	2	31	12	9	1	8	4	0	5	4
ASV_189	27	10	13	7	34	10	5	2	4	7	3	3	11	7	6	4	4	14
ASV_206	8	11	15	14	6	8	9	11	6	12	6	10	9	3	15	10	9	9
ASV_208	13	10	13	16	10	11	9	14	5	9	8	3	10	8	2	9	9	11
ASV_215	9	6	2	3	9	7	5	2	9	7	1	0	49	5	4	10	29	13
ASV_210	12	18	7	11	3	8	14	10	9	12	9	14	10	3	7	11	3	8
ASV_191	6	5	0	3	0	5	10	8	11	15	22	6	12	25	11	19	4	6
ASV_234	3	9	17	5	20	13	7	9	3	13	9	4	11	20	5	6	13	1
ASV_220	5	16	8	7	7	11	13	11	5	6	10	6	4	6	11	14	5	22
ASV_207	7	18	6	25	2	18	10	9	10	5	11	6	5	9	9	7	5	4
ASV_209	5	24	12	9	11	11	11	6	6	3	9	8	6	4	8	10	10	13
ASV_212	12	23	4	12	3	3	10	20	8	7	15	7	16	3	9	8	2	4
ASV_224	17	13	8	5	8	7	7	5	9	8	8	6	9	12	9	17	9	8
ASV_718	7	12	2	9	10	9	16	9	8	12	9	22	5	7	3	7	8	9
ASV_247	14	38	5	4	1	9	8	21	7	7	4	7	9	9	8	4	3	5
ASV_249	5	3	1	6	5	1	6	30	20	40	4	3	9	6	7	5	2	9
ASV_253	5	12	25	2	2	6	14	9	11	3	9	13	5	3	12	5	12	12
ASV_214	6	6	3	0	2	13	10	10	6	4	5	9	16	0	3	13	32	20
ASV_268	7	8	9	12	9	10	7	12	5	6	11	9	10	9	6	6	9	13
ASV_303	3	1	2	3	23	2	7	3	17	4	36	3	24	2	21	4	1	2
ASV_359	14	13	7	10	10	12	10	7	9	6	10	12	8	6	8	5	7	4
ASV_240	7	6	7	8	15	15	6	5	21	6	2	6	16	10	6	4	12	5
ASV_261	7	4	6	6	3	8	14	10	12	14	14	13	7	5	12	6	4	12
ASV_1127	9	10	7	10	3	8	12	5	10	7	12	19	8	10	4	5	7	10
ASV_232	5	0	1	1	0	4	19	10	14	12	11	9	11	18	9	11	11	9
ASV_285	15	8	6	20	14	13	7	8	9	7	8	8	6	4	3	4	9	6
ASV_313	14	7	2	11	1	8	14	13	6	8	10	16	8	8	8	6	5	10
ASV_198	8	17	2	7	12	4	6	5	7	9	6	8	11	5	15	9	10	13
ASV_217	4	4	5	4	2	1	8	5	13	13	7	12	8	19	14	14	15	5
ASV_250	6	9	6	12	5	3	12	6	17	8	6	15	8	7	11	4	4	14
ASV_199	8	6	11	6	15	9	4	4	7	4	11	3	12	19	6	9	10	8
ASV_219	12	6	17	12	13	5	5	4	15	6	5	8	10	9	5	10	8	2
ASV_229	9	11	8	4	13	12	5	4	8	7	9	10	10	12	10	10	8	2
ASV_272	8	9	6	8	6	3	9	4	6	4	13	8	9	8	17	5	16	13
ASV_270	11	9	10	3	2	8	6	14	14	3	8	18	16	3	4	12	2	7
ASV_331	9	7	12	11	13	20	6	4	3	9	8	6	9	6	4	9	8	6
ASV_221	38	0	1	3	40	0	5	1	4	0	1	5	5	1	32	8	1	4
ASV_223	7	9	8	6	2	6	15	7	2	8	15	8	4	11	10	9	11	11
ASV_239	8	12	16	6	31	7	8	10	4	5	3	3	6	9	4	5	6	6
ASV_252	12	6	1	1	3	7	16	12	11	23	11	32	1	1	5	3	0	4
ASV_344	12	13	1	10	6	6	15	15	8	8	6	13	8	4	9	7	4	4
ASV_1311	6	13	10	11	10	20	10	6	7	3	10	5	5	7	8	6	6	4
ASV_241	14	10	13	5	3	6	13	3	2	13	13	8	3	8	14	7	4	8
ASV_280	2	13	10	9	3	4	16	5	10	6	9	10	12	3	11	12	7	5
ASV_369	6	5	12	10	9	7	10	7	2	10	12	6	6	8	5	8	17	7
ASV_237	15	10	14	13	10	23	5	1	7	3	3	2	6	9	5	6	6	7
ASV_271	9	5	4	2	2	7	4	20	9	10	14	15	8	3	5	16	3	9
ASV_406	4	9	14	12	5	7	8	9	11	1	7	6	8	11	13	5	7	8
ASV_242	8	6	3	5	9	5	8	2	4	5	9	10	11	7	16	6	19	11
ASV_248	2	15	6	10	3	4	8	8	9	9	9	12	7	9	6	6	15	6
ASV_260	13	4	41	2	2	3	8	12	12	5	4	11	6	2	4	1	1	12
ASV_255	2	5	13	23	8	7	11	5	1	4	4	9	4	15	10	7	6	8
ASV_469	12	1	4	8	4	5	4	5	14	15	6	8	3	15	18	13	2	5
ASV_227	3	15	0	0	21	25	2	22	3	4	3	2	2	15	14	6	1	3
ASV_265	5	7	13	13	11	7	12	4	5	4	9	6	5	7	7	6	8	12
ASV_273	6	10	8	11	36	6	3	1	7	1	10	4	18	6	7	4	2	1
ASV_243	10	1	17	2	1	6	5	4	8	10	17	7	6	10	11	6	7	12
ASV_256	8	22	7	4	2	4	6	9	5	14	6	6	13	6	5	11	7	5
ASV_263	11	5	7	5	6	1	11	4	7	8	7	15	10	9	12	8	4	10
ASV_245	3	7	2	5	5	4	5	3	4	0	26	6	36	8	7	4	8	6
ASV_257	8	9	7	10	5	15	3	3	7	4	9	12	11	10	13	4	2	6
ASV_277	8	13	6	10	4	9	8	10	6	7	8	6	5	7	4	11	8	8
ASV_310	12	9	9	10	22	5	2	7	3	8	9	6	9	6	4	2	7	8
ASV_1027	8	17	10	4	5	4	9	18	2	5	7	8	8	1	11	8	6	5
ASV_317	7	7	12	1	9	11	11	6	6	7	6	8	4	4	17	9	2	9
ASV_262	4	12	7	3	2	1	2	2	44	5	9	4	2	4	2	4	17	11
ASV_318	3	11	9	3	2	2	11	10	13	5	8	6	7	5	7	15	10	8
ASV_319	3	2	3	4	3	12	1	5	10	14	4	17	14	2	6	16	11	8
ASV_345	18	0	0	12	6	3	24	6	10	11	12	11	5	2	1	6	3	5
ASV_486	7	8	7	6	6	7	11	8	6	10	11	8	8	6	12	1	7	5
ASV_744	13	9	6	6	2	11	7	4	6	2	9	9	2	4	8	16	10	10
ASV_258	9	4	10	13	13	12	0	7	5	5	9	4	2	17	5	3	10	5
ASV_278	3	5	9	8	3	6	9	4	9	6	8	7	5	7	8	12	11	13
ASV_315	11	7	13	22	16	4	9	10	0	3	4	7	5	2	8	4	6	2
ASV_233	25	6	1	0	12	2	13	6	9	12	4	15	4	0	13	2	2	5
ASV_286	8	10	5	4	1	6	10	11	13	5	8	5	8	5	11	7	6	8
ASV_360	6	4	5	12	11	10	2	2	12	7	10	3	5	10	7	8	11	6
ASV_254	10	8	5	9	11	11	6	4	4	7	6	8	7	7	3	8	10	6
ASV_259	6	8	8	5	6	3	6	9	6	4	5	8	22	9	9	9	1	5
ASV_274	14	5	11	10	16	5	2	4	1	5	10	7	5	7	5	9	4	9
ASV_298	9	7	4	6	6	5	7	11	3	7	15	7	6	13	9	4	7	3
ASV_893	12	10	4	11	12	4	9	7	7	7	4	7	11	5	7	4	5	3
ASV_244	9	4	4	2	3	3	7	9	5	9	12	8	11	11	9	4	12	6
ASV_279	7	15	24	8	13	13	1	4	2	6	6	1	3	1	7	5	5	7
ASV_723	14	5	9	9	3	13	8	10	5	6	6	6	5	0	11	12	2	4
ASV_293	3	10	26	0	0	12	0	2	2	10	2	5	3	21	7	17	5	1
ASV_300	3	6	3	7	18	8	3	10	12	8	2	12	8	2	10	4	2	7
ASV_327	5	7	4	7	1	1	22	9	7	7	7	6	5	16	5	9	3	4
ASV_357	8	4	10	8	12	31	4	3	1	4	7	7	9	8	5	2	0	2
ASV_228	6	2	11	5	6	2	12	5	9	12	9	4	4	3	9	6	1	18
ASV_287	15	5	3	1	6	3	6	3	9	7	6	14	8	4	4	14	6	9
ASV_302	7	10	0	1	0	6	5	10	21	12	3	11	5	0	3	0	3	26
ASV_572	4	15	1	4	10	4	6	7	3	6	10	7	6	11	9	7	7	6
ASV_264	3	5	6	4	11	1	3	2	9	6	3	6	9	23	5	6	8	12
ASV_301	4	4	12	9	7	9	9	4	6	1	13	9	3	12	7	11	1	1
ASV_374	1	19	5	3	6	17	5	5	3	6	3	7	0	3	3	25	4	7
ASV_459	1	16	7	5	1	2	5	8	4	11	4	7	10	5	12	2	9	13
ASV_491	9	10	2	1	11	6	15	10	12	5	7	1	3	3	3	17	7	0
ASV_284	6	4	6	8	17	8	4	4	6	5	6	3	8	11	9	4	7	5
ASV_419	9	14	3	7	6	7	10	5	12	5	2	12	3	4	4	7	6	5
ASV_496	7	12	2	4	2	18	13	8	7	6	2	7	4	2	2	4	11	10
ASV_290	12	5	5	10	1	2	5	4	3	8	12	1	2	9	17	9	8	7
ASV_306	9	9	5	3	5	16	9	3	0	3	3	14	4	8	4	6	5	14
ASV_520	4	9	8	4	3	1	7	15	8	9	15	4	4	2	9	8	7	3
ASV_276	9	13	3	8	9	7	7	3	10	2	5	2	10	8	5	6	3	9
ASV_336	4	9	22	4	7	6	3	8	7	7	3	4	4	7	7	7	6	4
ASV_362	3	7	3	4	5	7	5	9	6	6	6	7	14	9	5	15	3	5
ASV_267	7	7	2	5	0	8	7	10	9	3	10	9	3	3	12	11	4	8
ASV_275	6	2	7	9	6	7	9	9	4	5	8	9	9	7	6	4	7	4
ASV_312	6	9	15	3	0	0	17	1	6	6	7	3	0	14	2	14	4	11
ASV_329	6	3	11	11	3	10	5	1	6	3	9	8	10	7	4	5	8	8
ASV_346	8	10	2	8	8	10	2	4	7	5	7	12	8	7	8	3	6	3
ASV_930	8	17	12	9	9	4	4	3	7	3	5	1	9	6	7	4	4	5
ASV_332	8	8	18	8	3	13	3	4	6	5	5	4	6	4	11	4	4	2
ASV_350	10	13	7	3	7	16	6	2	5	2	4	4	2	10	7	4	9	5
ASV_592	7	4	2	3	2	5	17	8	5	5	11	11	8	9	5	7	4	3
ASV_299	7	5	5	1	1	7	6	16	5	6	8	12	2	9	7	10	3	5
ASV_269	10	4	5	4	3	7	7	21	4	6	4	8	5	3	2	5	5	11
ASV_307	2	8	7	10	8	8	5	5	2	10	3	5	3	4	15	5	6	8
ASV_499	5	6	2	3	8	4	4	10	3	3	1	7	1	3	49	1	0	4
ASV_311	4	6	28	6	6	4	2	7	3	8	4	6	4	5	3	9	3	5
ASV_433	4	8	10	7	4	5	2	9	7	2	5	4	5	5	25	7	2	2
ASV_328	20	1	32	3	1	2	1	3	4	4	6	11	1	4	6	11	1	1
ASV_378	5	10	1	6	0	2	7	14	16	15	3	1	6	0	2	11	0	13
ASV_384	7	3	8	11	3	2	14	8	4	6	11	8	6	3	4	4	0	10
ASV_396	9	12	2	5	15	3	1	9	6	4	5	5	11	4	8	7	1	5
ASV_867	1	5	3	0	3	5	20	6	3	2	14	11	9	9	11	2	3	5
ASV_292	8	5	4	4	3	8	3	9	10	6	3	10	3	3	7	11	5	9
ASV_355	5	0	4	3	12	6	5	1	11	8	5	4	12	9	6	10	6	3
ASV_364	4	10	6	3	2	4	8	5	9	7	9	10	3	7	3	6	3	11
ASV_289	5	7	8	6	4	8	8	7	4	3	3	3	4	3	9	13	4	10
ASV_323	3	5	3	4	4	3	7	8	5	11	6	20	1	3	0	1	22	3
ASV_330	11	7	2	13	6	5	4	5	7	3	4	4	5	5	12	8	5	3
ASV_405	8	10	3	9	10	4	4	6	10	7	5	6	5	5	6	3	4	4
ASV_305	5	10	21	4	10	7	2	11	3	2	3	5	4	1	6	4	5	5
ASV_341	6	6	3	6	1	1	8	11	9	4	5	6	13	3	7	8	8	3
ASV_583	5	14	10	2	2	5	4	9	7	9	7	5	3	4	5	4	3	10
ASV_610	3	7	4	4	5	4	4	6	1	4	8	2	9	9	5	20	5	8
ASV_797	25	14	11	1	2	5	7	3	0	7	6	2	1	2	3	7	10	2
ASV_295	8	9	4	11	4	3	4	8	8	1	5	7	6	4	5	5	3	12
ASV_296	5	6	3	12	8	8	4	2	11	5	4	2	6	6	9	4	7	5
ASV_365	2	4	4	2	1	5	9	6	7	8	11	8	7	7	9	2	6	9
ASV_854	6	7	3	3	6	6	7	3	5	3	7	7	8	7	8	2	9	10
ASV_1275	5	2	0	4	4	5	6	3	1	4	10	10	9	11	6	10	5	11
ASV_321	1	5	2	7	7	5	11	4	3	10	4	4	3	10	8	10	9	3
ASV_352	0	24	1	6	0	4	4	9	8	1	5	3	5	13	9	10	0	4
ASV_377	8	7	6	5	2	2	12	5	0	4	6	15	7	6	3	4	1	13
ASV_733	3	12	1	0	2	6	5	12	11	5	3	21	8	2	5	1	2	7
ASV_294	6	10	5	4	9	9	10	5	4	4	9	3	3	2	9	8	2	3
ASV_625	6	9	8	8	6	5	4	10	3	5	8	3	4	1	4	9	6	6
ASV_356	4	1	3	8	21	5	1	3	4	4	18	1	4	2	7	7	5	6
ASV_424	8	12	8	2	1	2	7	13	3	7	7	4	3	3	6	4	4	10
ASV_361	3	5	9	10	3	7	7	6	4	7	10	9	4	3	7	3	1	5
ASV_453	4	3	9	4	3	10	8	5	4	1	5	7	3	5	10	5	9	8
ASV_304	6	0	0	3	2	0	0	8	3	21	19	7	0	7	2	17	3	4
ASV_316	9	14	4	3	20	3	0	1	5	2	4	4	0	23	2	1	4	3
ASV_340	6	9	15	2	10	3	1	5	2	8	4	5	4	1	3	5	10	9
ASV_342	7	1	1	1	4	3	11	13	7	10	4	2	2	8	10	5	8	5
ASV_398	2	9	4	2	4	4	17	7	13	5	4	4	2	6	8	7	2	2
ASV_334	1	7	4	23	5	5	7	1	0	5	4	1	3	4	14	4	7	6
ASV_913	6	5	7	10	7	11	7	1	9	2	2	5	5	4	5	6	1	8
ASV_333	2	8	3	3	1	5	4	3	1	7	3	3	4	6	3	8	1	35
ASV_400	7	0	0	0	0	31	3	4	0	0	4	19	2	0	2	26	0	2
ASV_601	4	3	2	39	2	16	0	4	10	1	3	3	3	3	3	1	3	0
ASV_383	1	8	26	11	0	1	6	4	3	6	4	3	3	10	2	3	2	6
ASV_549	4	4	10	4	4	3	4	13	2	6	3	5	7	2	12	4	10	2
ASV_297	3	2	0	1	1	1	11	7	7	8	11	8	7	3	9	6	3	10
ASV_349	4	7	5	2	6	1	7	6	1	4	16	3	7	4	8	3	8	6
ASV_556	7	3	19	16	5	1	7	5	0	5	3	8	3	0	5	6	3	2
ASV_370	1	4	9	3	8	2	1	2	5	6	13	2	2	3	16	4	5	11
ASV_371	9	4	5	5	7	5	3	8	4	5	3	7	6	7	5	3	3	8
ASV_629	6	7	3	4	3	3	3	10	10	7	3	5	7	6	9	4	3	4
ASV_641	5	6	10	8	8	10	7	1	2	2	3	8	2	6	5	7	3	4
ASV_339	5	3	2	2	2	5	2	0	3	1	12	1	4	31	6	2	13	2
ASV_422	6	7	6	6	6	6	5	3	4	7	8	6	3	4	9	2	5	3
ASV_732	3	8	8	2	6	8	2	10	3	3	11	3	5	1	2	9	7	5
ASV_309	4	2	6	15	14	6	2	1	6	2	3	3	1	18	2	4	5	1
ASV_324	4	1	6	2	7	2	6	2	6	3	6	4	1	10	8	9	5	13
ASV_337	7	3	0	7	7	13	4	5	2	3	9	2	2	6	5	9	2	9
ASV_354	15	1	3	2	27	8	1	0	3	2	0	3	2	4	5	6	9	4
ASV_380	3	4	5	0	4	3	13	2	12	5	5	13	3	0	5	6	3	9
ASV_417	5	4	1	5	5	22	3	3	7	2	9	5	5	0	7	1	3	8
ASV_548	5	12	20	1	4	5	1	3	3	1	3	1	6	1	14	4	2	9
ASV_567	4	3	1	6	6	10	6	1	5	5	5	0	0	18	1	2	20	2
ASV_848	9	6	11	2	4	1	4	8	5	2	3	5	6	3	4	3	4	15
ASV_343	6	6	3	4	0	5	10	3	8	3	8	12	5	1	4	5	5	6
ASV_368	5	7	5	5	3	5	8	6	7	5	7	5	3	3	8	4	7	1
ASV_427	5	4	4	2	7	21	12	4	2	3	5	7	4	1	4	2	3	4
ASV_684	2	6	6	7	3	5	6	10	5	3	2	7	4	7	11	1	3	6
ASV_1081	4	3	3	0	0	1	15	7	9	0	5	16	3	3	12	7	2	3
ASV_338	3	4	3	3	17	1	2	5	3	8	5	7	8	4	6	4	2	8
ASV_367	5	13	3	6	6	1	9	1	5	5	6	8	5	6	2	4	5	3
ASV_428	1	5	4	5	7	4	5	4	6	3	8	1	4	6	7	12	4	7
ASV_390	4	3	3	0	2	3	2	1	1	2	41	11	1	6	6	4	1	1
ASV_463	3	4	13	3	0	0	9	1	0	9	9	12	2	1	7	5	7	7
ASV_1281	2	5	3	6	5	4	8	9	3	4	6	9	10	2	5	2	3	5
ASV_348	8	17	6	3	5	7	1	2	8	0	2	2	7	4	3	6	8	2
ASV_409	5	6	0	4	21	7	6	8	1	2	3	2	5	11	1	3	2	4
ASV_571	7	4	6	4	4	12	5	2	6	0	7	6	2	4	6	10	4	2
ASV_411	8	5	2	4	3	4	6	6	0	4	11	9	2	6	8	5	2	5
ASV_445	4	9	0	10	32	0	1	4	3	5	1	1	2	5	0	6	3	4
ASV_461	4	7	5	3	2	13	6	10	5	9	5	9	1	2	2	0	1	6
ASV_504	5	4	4	8	4	5	3	2	8	5	4	5	4	10	2	5	9	3
ASV_892	8	8	4	3	7	6	6	5	7	2	3	6	3	5	4	6	4	3
ASV_335	5	1	4	6	5	1	1	6	5	7	7	6	10	4	4	8	4	5
ASV_382	15	5	5	0	3	7	9	8	1	3	5	9	3	1	4	2	5	4
ASV_436	5	3	2	2	1	5	17	6	8	2	6	5	3	1	10	3	5	5
ASV_1234	8	3	6	4	6	7	2	1	6	2	2	15	4	2	3	3	10	4
ASV_379	10	4	3	2	2	8	7	4	5	9	6	7	4	1	4	5	4	3
ASV_392	8	5	11	3	2	7	6	3	1	3	11	6	2	4	9	0	4	3
ASV_403	3	3	4	7	16	12	3	10	1	6	3	0	3	5	1	4	4	3
ASV_480	1	5	2	8	1	9	6	6	4	1	6	5	7	2	5	10	1	9
ASV_714	3	2	0	1	3	4	7	12	2	7	1	17	8	2	5	4	3	7
ASV_388	5	7	1	7	7	4	8	4	5	3	4	9	5	5	2	4	4	3
ASV_529	1	7	4	6	5	4	9	6	3	3	7	4	7	1	7	4	3	6
ASV_530	0	10	2	2	0	3	9	8	3	4	3	9	7	2	5	5	12	3
ASV_920	4	4	1	2	1	4	9	11	3	5	8	7	2	3	8	3	4	8
ASV_381	3	1	1	1	1	1	13	7	8	6	2	7	5	9	5	5	4	7
ASV_425	2	5	5	4	6	13	5	3	2	9	6	5	1	2	6	5	2	5
ASV_444	7	6	10	2	2	1	6	1	4	2	3	5	4	9	9	5	4	6
ASV_489	9	4	4	4	1	4	6	2	9	3	8	9	1	3	8	1	5	5
ASV_586	7	1	0	3	0	5	14	4	5	4	7	3	1	2	9	2	6	13
ASV_351	7	3	32	2	1	1	4	5	3	1	1	7	2	2	4	6	1	3
ASV_391	7	3	1	5	1	3	3	8	3	4	6	4	7	4	4	7	6	9
ASV_395	2	2	7	8	13	4	1	0	0	1	21	5	1	1	2	6	4	7
ASV_402	3	8	3	6	1	2	6	8	5	1	2	6	6	4	1	6	8	9
ASV_404	3	7	18	0	3	5	5	4	4	4	4	1	1	2	4	12	2	6
ASV_434	1	6	5	4	1	2	7	7	4	12	0	5	3	6	6	6	7	3
ASV_363	3	2	2	6	2	3	4	6	0	7	4	4	3	7	12	6	8	5
ASV_366	2	1	6	4	7	3	5	4	6	5	4	6	3	4	9	5	5	5
ASV_389	2	3	3	2	1	1	3	3	20	6	1	4	7	5	6	10	2	5
ASV_394	5	3	0	0	1	6	9	3	4	2	3	3	2	1	3	0	25	14
ASV_1160	4	3	2	5	4	3	12	3	0	8	6	8	3	0	8	7	2	5
ASV_439	8	16	0	1	3	0	2	6	1	3	4	12	3	2	3	3	9	7
ASV_440	22	20	3	0	0	3	6	3	3	4	3	8	2	3	0	0	1	2
ASV_534	23	7	3	7	0	0	8	6	3	0	9	5	1	0	4	1	3	3
ASV_386	1	4	4	4	3	7	5	3	8	5	5	6	3	1	8	4	6	5
ASV_393	1	8	4	2	0	3	5	11	9	3	3	9	5	3	8	1	3	4
ASV_527	2	8	4	3	0	2	5	5	5	5	9	5	7	4	6	4	4	4
ASV_746	3	3	1	4	0	0	4	7	8	12	8	1	7	6	4	7	1	6
ASV_414	3	3	2	1	11	3	3	7	1	8	9	2	3	2	6	6	6	5
ASV_429	3	7	6	18	15	6	1	0	1	1	1	2	3	3	2	1	6	5
ASV_450	0	23	2	5	1	1	3	7	4	5	4	2	2	5	7	7	1	2
ASV_1150	4	4	3	5	5	5	5	3	7	5	4	9	5	6	3	3	1	3
ASV_372	4	9	2	8	5	3	6	3	4	4	1	2	9	2	5	6	4	3
ASV_399	4	4	0	2	9	5	7	4	0	4	3	4	0	1	6	20	1	6
ASV_401	4	2	1	5	7	6	1	2	6	6	3	0	8	9	2	5	8	5
ASV_454	5	10	8	4	1	1	6	3	2	6	0	7	4	7	7	2	2	5
ASV_538	3	7	2	1	12	1	3	13	6	3	2	2	6	6	2	3	3	5
ASV_1125	6	11	1	0	1	13	16	4	2	4	2	7	2	3	0	2	4	1
ASV_1493	6	2	5	1	2	2	5	2	19	3	6	7	4	0	4	5	2	4
ASV_373	5	0	1	0	0	0	0	0	47	2	0	0	24	0	0	0	0	0
ASV_376	2	11	1	8	1	3	3	13	1	3	1	3	10	6	10	1	1	1
ASV_431	1	10	7	1	34	1	1	0	2	1	1	10	3	2	0	0	3	2
ASV_476	4	4	5	9	5	3	3	7	1	0	3	7	5	2	7	4	5	5
ASV_484	1	10	1	1	1	1	9	8	11	2	3	8	4	5	7	3	2	2
ASV_509	3	2	8	5	2	4	6	12	3	2	1	1	0	5	7	4	9	5
ASV_702	4	3	3	2	4	5	6	6	4	6	3	12	3	5	4	5	1	3
ASV_585	3	10	2	3	4	4	4	11	4	1	2	7	4	2	8	1	4	4
ASV_1017	5	3	4	2	3	3	8	7	7	4	7	5	4	2	3	2	2	6
ASV_1068	5	5	9	3	2	5	7	3	4	5	2	9	3	5	5	3	1	1
ASV_397	1	2	6	3	3	2	2	4	6	4	8	5	7	7	6	0	4	7
ASV_416	2	2	3	18	1	2	8	0	3	8	1	7	1	1	8	0	4	8
ASV_421	7	10	1	2	1	5	1	7	9	7	6	2	2	3	2	4	3	5
ASV_465	2	5	5	4	7	6	4	1	5	1	4	6	4	5	4	7	3	4
ASV_467	1	4	8	3	6	6	3	3	4	3	5	4	3	3	6	9	4	2
ASV_495	7	1	6	1	3	2	6	5	4	1	6	7	3	3	3	2	6	11
ASV_532	0	2	1	1	1	3	4	12	2	15	7	21	1	2	1	2	1	1
ASV_554	3	4	3	2	5	5	6	1	3	6	5	6	6	6	3	3	5	5
ASV_563	9	4	6	4	2	3	6	7	0	2	2	4	6	6	2	5	4	5
ASV_711	7	5	3	9	0	7	8	4	3	6	4	2	4	3	2	3	3	4
ASV_962	2	6	0	6	3	10	4	0	6	3	9	4	4	1	5	11	1	2
ASV_426	19	1	3	6	0	2	5	1	1	5	2	12	4	1	2	4	5	3
ASV_432	7	5	1	1	6	4	3	2	3	8	4	2	9	1	3	4	4	9
ASV_506	2	2	1	0	2	4	7	4	4	2	7	7	3	4	4	8	8	7
ASV_630	2	0	14	1	3	14	1	3	6	6	4	1	7	7	0	1	5	1
ASV_737	4	8	3	7	3	1	3	12	3	3	7	6	0	0	4	3	1	8
ASV_842	5	5	5	4	3	3	4	5	2	0	4	2	8	3	7	3	5	8
ASV_1309	1	4	0	3	1	1	5	8	7	3	3	4	11	6	6	5	4	3
ASV_1459	4	2	3	3	4	16	8	1	0	2	4	1	5	2	10	1	6	3
ASV_1520	0	4	3	8	3	6	5	5	2	6	5	4	0	2	6	2	8	6
ASV_505	5	4	6	5	3	2	12	1	2	5	4	7	2	3	3	3	3	4
ASV_858	2	5	5	6	5	2	1	2	3	4	5	4	6	7	4	6	4	3
ASV_407	7	7	2	3	3	4	9	3	4	4	4	1	5	2	4	3	3	5
ASV_418	2	8	1	1	3	3	9	6	2	4	9	5	2	2	5	3	6	2
ASV_423	5	3	0	8	7	3	9	5	4	8	4	2	3	0	1	2	2	7
ASV_464	4	2	8	1	4	2	4	1	5	8	3	4	2	2	3	12	3	5
ASV_717	4	1	1	0	4	8	5	1	3	4	3	3	1	0	11	2	21	1
ASV_743	3	4	10	9	3	9	0	3	1	1	8	4	2	1	2	7	3	3
ASV_483	3	5	3	8	1	5	6	4	4	3	5	4	4	8	3	4	1	1
ASV_608	1	6	2	0	1	2	2	23	0	2	12	4	0	1	0	1	2	13
ASV_413	3	3	4	7	10	2	2	1	3	1	5	2	4	5	5	5	8	1
ASV_430	0	4	0	1	0	0	1	3	2	5	1	8	1	37	0	8	0	0
ASV_561	5	4	0	4	2	5	4	2	9	1	4	11	0	2	4	4	7	3
ASV_607	0	4	0	24	0	21	1	1	1	1	0	4	1	0	6	6	0	1
ASV_612	3	0	0	1	0	1	11	4	2	5	7	7	8	4	4	4	6	4
ASV_435	2	9	1	3	1	6	3	2	2	6	2	8	2	1	7	6	3	6
ASV_442	4	0	4	3	0	2	6	4	7	2	6	3	8	5	5	0	8	3
ASV_542	5	1	9	7	2	4	0	4	1	5	6	6	2	3	9	4	1	1
ASV_632	6	2	2	2	1	1	4	0	5	4	2	1	7	8	5	14	3	3
ASV_683	3	2	5	4	5	4	6	3	2	3	8	5	5	3	3	3	4	2
ASV_826	9	5	3	3	2	2	3	3	5	1	2	10	3	4	4	4	0	7
ASV_940	0	0	1	2	1	3	2	0	7	3	10	8	9	6	7	3	5	3
ASV_1046	7	2	1	11	7	4	4	3	2	2	3	2	3	5	1	2	5	5
ASV_462	5	5	3	3	3	3	7	2	2	2	3	3	4	4	6	7	2	5
ASV_498	2	3	5	8	2	4	7	1	2	4	7	4	4	7	4	2	0	3
ASV_537	8	5	3	1	3	3	6	2	4	2	6	4	0	3	10	1	3	5
ASV_781	5	4	4	4	5	0	6	6	2	3	4	8	4	3	6	3	1	1
ASV_974	1	5	0	1	0	0	12	2	5	3	10	11	3	1	6	7	0	2
ASV_1409	5	1	5	12	3	2	4	3	1	1	3	4	4	2	4	8	4	2
ASV_468	11	5	0	0	0	2	10	1	5	2	6	10	6	2	2	0	5	1
ASV_497	1	1	3	3	19	7	2	0	1	5	6	4	1	3	0	5	3	4
ASV_518	4	3	3	4	1	2	8	2	8	2	15	2	3	1	5	1	1	3
ASV_536	4	1	2	3	1	1	1	9	5	4	1	2	21	1	5	5	0	2
ASV_553	3	3	3	0	0	0	6	4	5	9	3	4	4	4	8	7	2	3
ASV_742	3	4	2	3	5	3	4	3	5	4	4	5	4	8	2	3	6	0
ASV_1259	3	1	0	6	1	2	15	6	1	1	9	2	2	7	5	2	2	2
ASV_446	11	2	1	0	18	2	0	17	0	0	7	2	1	2	1	0	2	1
ASV_458	2	2	1	7	3	3	8	2	1	3	6	2	4	6	3	8	2	4
ASV_477	6	0	1	3	1	4	7	2	8	4	1	1	20	1	3	1	4	0
ASV_591	6	4	2	4	2	3	4	3	1	1	6	5	4	3	4	6	4	5
ASV_634	6	5	0	0	0	5	10	12	2	2	4	5	1	1	1	3	8	2
ASV_871	5	1	1	2	0	0	1	5	5	0	6	4	8	5	10	2	5	7
ASV_420	5	4	1	0	0	7	8	1	3	3	6	9	4	3	5	0	3	4
ASV_441	2	2	2	7	5	3	3	2	2	6	2	6	1	6	4	7	4	2
ASV_449	2	5	6	9	10	2	3	3	0	2	1	5	2	5	3	4	3	1
ASV_460	2	2	9	5	10	1	2	3	2	6	3	0	6	4	3	2	4	2
ASV_507	4	5	1	4	3	7	4	5	2	5	3	2	1	5	2	3	4	6
ASV_584	4	3	5	3	3	15	2	7	1	0	4	3	2	4	2	5	1	2
ASV_590	4	1	10	0	7	1	0	2	5	8	5	3	1	5	6	2	1	5
ASV_603	9	9	2	0	1	0	5	5	1	4	2	1	18	1	2	0	3	3
ASV_443	4	12	2	1	5	2	5	3	0	3	4	4	7	3	4	1	1	4
ASV_528	0	37	2	1	1	0	4	0	9	0	1	1	0	0	0	0	0	9
ASV_547	3	6	7	9	9	2	4	1	4	1	4	4	2	1	0	2	1	5
ASV_580	7	5	3	2	1	3	7	5	3	4	5	6	1	4	3	2	3	1
ASV_604	3	7	0	3	6	3	3	4	1	4	5	1	6	3	2	6	6	2
ASV_1149	5	4	1	0	0	2	6	8	10	0	3	4	4	2	4	2	9	0
ASV_1450	3	8	0	10	2	3	6	5	1	7	4	1	4	1	1	1	0	7
ASV_451	3	3	2	2	1	2	6	8	8	3	4	7	5	1	3	0	2	4
ASV_473	1	18	0	0	2	2	9	5	2	3	4	7	3	2	1	1	2	2
ASV_494	2	4	1	3	3	4	3	1	5	3	9	7	5	4	4	5	1	0
ASV_500	1	3	1	5	1	9	3	4	5	0	5	5	0	7	1	5	5	4
ASV_511	4	2	11	2	2	10	6	2	1	7	0	6	1	0	6	0	2	2
ASV_569	4	0	0	1	1	0	20	1	5	6	1	2	6	3	7	3	1	3
ASV_750	2	2	0	0	0	3	9	1	3	5	8	4	4	11	1	7	1	3
ASV_956	3	4	6	6	4	4	1	5	0	4	5	2	3	0	8	5	3	1
ASV_999	4	4	4	1	1	0	4	9	2	4	3	5	3	2	5	2	5	6
ASV_1151	7	1	1	3	2	13	8	2	1	3	3	4	3	2	2	1	2	5
ASV_447	3	6	1	2	1	2	1	1	8	5	4	4	3	7	5	3	5	2
ASV_455	2	4	2	7	3	3	3	2	2	0	4	4	5	3	5	6	5	3
ASV_466	6	3	6	11	3	3	0	1	3	2	1	0	3	2	1	8	10	0
ASV_482	8	2	3	1	3	1	1	0	2	5	8	4	3	0	5	5	0	12
ASV_502	4	0	8	1	6	4	2	6	5	6	1	1	4	2	5	4	1	3
ASV_519	1	4	0	1	3	4	4	4	1	4	14	14	1	0	1	0	7	0
ASV_550	0	3	0	0	0	0	7	21	8	2	1	5	4	6	4	1	1	0
ASV_1002	4	1	1	4	4	2	5	2	2	5	3	7	6	7	3	5	0	1
ASV_1162	5	7	4	0	5	7	4	2	1	3	2	3	2	1	7	4	0	5
ASV_1246	5	6	7	1	3	2	2	5	3	6	3	4	4	0	3	4	1	3
ASV_574	6	3	1	2	3	5	6	5	5	6	4	2	2	3	2	2	2	3
ASV_673	3	1	3	5	3	0	3	3	10	2	2	5	3	5	2	1	2	9
ASV_731	3	1	7	2	14	5	1	2	2	7	1	0	0	5	2	3	5	2
ASV_837	1	1	2	4	4	4	4	5	4	2	1	9	5	4	6	3	2	1
ASV_917	7	6	1	1	1	21	2	6	2	0	0	2	4	1	3	1	1	3
ASV_1376	7	10	1	1	0	1	6	2	4	1	3	7	8	1	3	4	1	1
ASV_1506	3	2	1	5	2	1	8	7	1	2	5	7	0	2	6	3	5	1
ASV_515	3	2	3	5	0	1	7	3	2	4	3	2	4	7	3	3	7	2
ASV_578	6	3	4	4	4	0	4	5	1	3	6	1	1	4	3	1	3	8
ASV_594	5	1	8	0	0	5	4	2	5	1	3	3	7	2	2	5	6	2
ASV_599	1	0	5	0	1	0	0	5	0	32	3	8	1	1	1	2	0	1
ASV_620	2	2	4	5	0	5	5	2	1	4	6	2	3	5	5	4	3	3
ASV_701	3	6	1	2	0	3	3	6	5	3	5	6	4	3	1	3	3	4
ASV_800	4	5	0	3	1	5	5	2	1	7	1	2	7	2	3	5	3	5
ASV_875	8	4	6	0	2	0	4	8	2	1	3	4	2	1	5	5	1	5
ASV_1036	3	3	3	6	1	3	4	0	4	1	12	5	2	3	3	2	2	3
ASV_1241	4	12	1	0	2	5	11	1	3	5	3	1	1	0	1	6	3	1
ASV_1491	0	3	6	1	0	1	11	7	5	0	3	9	3	4	4	3	0	0
ASV_524	5	6	3	4	3	1	0	7	0	3	5	3	8	4	2	2	2	2
ASV_555	3	3	2	5	1	1	1	2	4	2	4	7	4	4	2	3	3	9
ASV_562	6	1	0	3	3	3	8	2	7	2	2	2	5	2	3	9	1	1
ASV_615	7	3	0	2	1	4	4	4	4	3	1	5	5	4	2	3	4	4
ASV_638	0	6	1	0	0	1	8	15	5	1	5	8	2	1	1	6	0	0
ASV_677	0	7	2	1	0	0	5	8	7	1	5	5	4	3	4	2	5	1
ASV_681	4	3	0	4	3	9	6	1	0	5	5	8	2	3	1	2	1	3
ASV_738	4	1	2	1	4	4	4	0	5	5	6	1	1	4	3	3	4	8
ASV_481	2	1	7	4	1	6	4	1	1	5	2	7	2	0	5	5	2	4
ASV_493	3	4	3	1	1	1	3	6	2	6	6	3	4	2	3	2	7	2
ASV_508	0	6	3	3	1	3	4	1	6	4	4	3	1	2	6	5	1	6
ASV_531	1	1	2	5	0	0	7	4	4	4	2	5	5	3	5	3	3	5
ASV_588	1	0	10	2	2	2	4	4	2	2	3	5	3	1	3	7	4	4
ASV_919	3	3	4	0	5	4	6	3	3	0	5	1	7	3	4	2	3	3
ASV_936	1	7	8	3	2	5	3	4	0	3	4	2	4	4	0	1	3	5
ASV_457	1	0	0	1	1	0	1	4	1	3	19	1	3	0	0	0	3	20
ASV_487	2	1	1	1	12	2	1	3	2	0	6	2	2	4	4	4	8	3
ASV_488	3	3	1	7	8	2	2	1	3	3	5	4	2	2	4	2	2	4
ASV_490	2	3	2	4	4	7	4	0	1	3	2	6	2	3	6	4	4	1
ASV_551	4	1	3	3	7	0	5	4	0	2	4	8	2	2	4	2	5	2
ASV_568	0	0	0	0	0	0	49	3	0	0	0	0	0	0	1	4	0	1
ASV_573	3	3	0	5	4	3	3	1	5	2	4	3	1	4	6	5	2	4
ASV_587	0	0	1	0	5	4	2	3	1	1	11	1	1	5	5	0	18	0
ASV_600	3	5	1	2	2	2	1	6	4	2	2	3	12	4	1	3	1	4
ASV_649	7	2	2	9	0	3	3	7	4	2	5	1	4	0	0	2	5	2
ASV_937	2	1	4	0	2	2	6	5	3	4	6	1	7	4	4	3	1	3
ASV_1155	2	1	43	1	0	0	0	3	1	0	3	1	0	0	1	1	0	0
ASV_1372	3	4	2	2	0	0	11	4	3	2	5	5	2	3	3	1	2	5
ASV_611	1	5	2	0	1	7	0	2	4	3	5	2	2	4	10	2	2	5
ASV_633	3	5	1	3	0	4	8	5	2	4	3	10	4	1	0	1	1	2
ASV_642	3	3	8	1	3	7	2	1	3	3	1	3	2	7	2	5	1	2
ASV_754	3	3	2	1	4	7	2	2	2	2	1	3	5	4	5	6	2	3
ASV_868	0	0	0	0	1	2	7	5	2	2	8	10	5	3	4	3	3	2
ASV_1004	3	4	7	2	6	2	0	7	0	2	4	7	0	0	1	6	1	4
ASV_1016	3	4	3	8	3	1	7	2	2	2	2	10	2	1	3	2	1	0
ASV_1273	2	3	2	5	2	3	2	3	0	3	4	4	6	3	4	3	5	2
ASV_1375	4	5	2	1	2	0	4	4	3	3	3	7	3	1	4	1	1	8
ASV_1429	3	5	1	2	1	8	4	4	3	2	3	5	4	2	2	5	1	1
ASV_1456	6	9	0	1	3	1	4	4	3	2	2	6	2	3	3	3	1	3
ASV_472	0	5	3	6	0	4	10	6	5	4	5	1	1	0	1	3	1	1
ASV_675	0	4	0	0	0	0	6	0	4	1	0	3	0	0	1	0	0	37
ASV_676	1	2	2	2	0	2	4	3	5	1	9	3	1	1	3	5	4	8
ASV_784	2	0	0	33	1	0	1	7	0	4	2	2	2	0	0	1	1	0
ASV_918	4	4	0	3	4	6	4	1	2	2	6	3	2	3	4	3	4	1
ASV_558	2	0	0	0	0	0	2	1	7	0	0	0	1	0	0	38	1	3
ASV_559	6	2	3	4	2	1	6	0	2	6	5	4	2	5	4	1	0	2
ASV_595	2	4	0	1	0	1	2	6	2	3	2	8	8	3	3	6	1	3
ASV_639	1	3	6	4	0	2	3	5	1	4	4	4	8	4	0	3	2	1
ASV_652	1	8	2	6	4	4	2	2	1	2	2	4	5	0	3	3	4	2
ASV_782	3	4	1	1	3	2	9	1	1	2	6	3	3	1	2	6	2	5
ASV_1086	3	0	3	2	0	3	7	5	4	4	4	7	2	2	0	3	2	3
ASV_1129	0	5	8	3	1	1	4	2	3	1	3	4	3	2	3	4	4	3
ASV_501	2	2	1	7	4	1	2	7	0	3	5	4	3	0	2	3	1	7
ASV_521	1	2	4	1	1	2	3	3	5	2	2	4	1	5	6	5	3	4
ASV_546	0	3	1	2	1	1	0	12	7	6	6	2	2	0	6	1	2	2
ASV_557	4	2	8	5	4	2	2	2	0	2	4	1	7	2	4	1	1	3
ASV_626	3	5	4	1	2	6	1	0	1	4	4	2	4	3	1	6	4	3
ASV_659	3	3	1	2	0	7	5	6	3	1	2	8	2	3	5	2	1	0
ASV_706	3	3	4	2	3	7	0	8	2	2	2	3	2	3	3	2	2	3
ASV_786	0	0	0	7	0	1	6	6	10	21	0	0	0	1	0	0	1	1
ASV_525	2	2	3	0	6	1	3	5	2	4	2	0	1	4	6	5	0	7
ASV_544	3	6	10	0	1	9	3	0	4	7	1	0	3	1	2	0	2	1
ASV_552	1	4	2	0	5	3	4	0	4	2	3	6	1	6	4	0	2	6
ASV_613	3	2	0	2	0	1	7	3	3	4	4	8	4	1	3	0	4	4
ASV_712	1	1	0	0	1	1	2	0	7	14	5	0	2	5	8	5	0	1
ASV_846	5	1	0	0	1	5	2	0	3	4	4	2	1	8	6	1	3	7
ASV_884	4	5	0	1	2	5	5	2	3	2	6	5	1	2	3	1	1	5
ASV_1128	1	2	1	2	1	6	7	2	3	2	3	4	2	5	6	3	1	1
ASV_1242	0	2	1	4	2	1	8	4	4	3	5	3	1	2	3	4	3	2
ASV_1254	0	1	2	3	3	7	3	2	0	2	7	2	2	3	4	2	5	4
ASV_522	3	2	0	1	2	0	3	9	5	5	5	2	5	1	2	3	2	2
ASV_540	2	5	2	1	4	0	1	2	2	4	3	4	4	4	4	2	4	4
ASV_575	4	3	1	5	2	3	3	0	2	2	1	5	7	5	2	3	0	4
ASV_598	0	0	1	0	0	0	51	0	0	0	0	0	0	0	0	0	0	0
ASV_624	2	4	0	3	1	1	2	3	5	1	4	8	5	2	3	5	0	3
ASV_643	4	1	0	0	1	0	2	4	3	5	1	3	1	0	0	22	0	5
ASV_662	9	2	1	1	0	0	4	2	1	4	2	2	0	3	4	12	0	5
ASV_664	2	4	10	1	3	2	2	4	0	1	5	1	0	4	3	5	2	3
ASV_700	3	3	10	0	0	4	2	1	5	3	3	4	3	1	1	3	3	3
ASV_720	1	0	0	0	0	3	5	5	7	1	20	0	2	0	2	3	2	1
ASV_963	1	2	3	0	4	7	6	2	4	3	5	4	2	1	4	2	1	1
ASV_972	0	5	1	2	1	4	5	4	6	3	4	6	4	0	2	2	1	2
ASV_997	2	1	1	7	1	5	3	4	4	0	7	6	3	0	3	2	3	0
ASV_1214	2	4	4	1	4	1	5	1	2	5	1	7	1	1	1	1	4	6
ASV_1244	1	2	3	1	2	3	2	3	9	5	4	2	1	2	3	2	3	3
ASV_1341	0	0	0	1	1	4	4	4	0	3	19	1	1	3	0	10	0	0
ASV_475	3	4	1	4	0	2	5	3	3	3	11	6	4	0	0	0	1	1
ASV_510	3	0	0	0	0	2	1	12	0	8	0	1	6	0	0	1	15	2
ASV_541	1	2	2	0	0	1	6	6	2	3	6	3	4	2	5	2	1	5
ASV_581	4	4	3	5	0	2	3	5	2	2	1	7	3	3	1	2	2	2
ASV_617	3	1	2	3	3	7	2	6	3	5	3	6	1	0	1	3	2	0
ASV_618	6	1	1	0	9	1	4	7	0	5	3	1	1	2	0	3	5	2
ASV_708	5	5	2	0	0	18	7	0	0	2	2	3	0	0	2	3	0	2
ASV_829	1	6	2	1	0	1	3	4	4	4	2	6	5	2	3	0	1	6
ASV_1020	2	2	4	3	6	3	3	6	2	1	2	3	0	3	3	3	2	2
ASV_1351	4	4	5	1	0	1	4	6	7	4	2	1	1	3	3	2	0	2
ASV_539	2	4	1	3	2	4	1	1	3	2	5	2	5	2	2	6	1	4
ASV_564	0	1	5	5	2	5	3	1	5	1	1	3	3	7	1	2	4	1
ASV_667	4	1	8	2	1	1	7	6	2	1	0	4	2	3	1	1	3	3
ASV_686	3	7	0	1	2	5	5	3	3	1	4	3	2	5	3	2	1	0
ASV_690	4	2	1	4	3	4	4	0	2	1	4	5	0	1	4	3	4	4
ASV_691	3	1	1	7	0	3	0	3	8	2	0	0	9	1	1	1	10	0
ASV_725	3	1	6	0	12	0	1	3	1	6	0	0	4	2	3	3	0	5
ASV_757	0	6	2	2	2	0	3	3	3	2	2	2	4	4	5	8	0	2
ASV_851	2	0	3	4	5	2	0	1	1	3	3	2	6	3	3	4	5	3
ASV_880	2	5	4	4	1	3	4	1	1	2	1	6	3	3	2	3	2	3
ASV_1200	2	4	8	3	0	1	5	3	3	2	4	3	1	1	3	1	4	1
ASV_1231	2	2	6	4	1	1	4	3	4	2	3	3	3	3	0	3	2	3
ASV_1301	3	4	9	1	0	3	2	6	2	1	4	4	0	2	3	2	2	1
ASV_1303	5	2	4	1	0	1	1	2	4	1	0	2	6	3	7	3	3	4
ASV_1410	0	4	1	2	7	0	4	2	4	3	1	2	3	0	2	2	4	8
ASV_1411	5	1	1	5	3	1	2	2	2	7	2	1	2	3	5	4	1	2
ASV_1487	0	1	0	2	0	1	2	0	1	3	0	1	2	1	3	27	2	3
ASV_1526	0	2	0	1	0	0	5	14	3	4	1	3	4	3	3	2	2	2
ASV_576	2	2	7	0	6	20	2	2	1	0	1	0	0	0	1	1	1	3
ASV_628	3	2	5	9	1	1	1	2	0	1	4	4	0	2	1	3	2	8
ASV_678	1	1	2	0	1	1	10	3	2	5	4	3	4	3	5	1	0	3
ASV_696	1	0	0	7	0	4	8	2	2	2	2	2	2	1	4	4	2	6
ASV_716	1	4	1	1	1	1	5	4	3	1	2	2	1	0	1	16	1	4
ASV_730	11	0	1	2	4	7	1	0	2	1	4	7	1	0	4	0	2	2
ASV_763	3	5	1	4	4	7	4	2	3	2	1	5	2	0	2	1	0	3
ASV_859	0	2	3	1	8	3	1	7	0	0	3	2	1	2	3	1	7	5
ASV_971	0	0	3	0	1	1	2	2	7	1	8	7	3	6	1	3	3	1
ASV_992	5	4	0	4	0	3	2	3	4	4	1	5	4	2	4	1	2	1
ASV_1021	0	0	0	0	0	0	45	0	0	0	2	0	0	0	0	0	1	0
ASV_1049	2	3	4	1	3	2	4	4	3	2	0	4	4	1	0	4	6	1
ASV_1091	2	5	0	5	0	14	2	0	4	7	1	0	2	0	4	0	1	1
ASV_1258	3	1	1	6	3	5	1	2	4	2	5	1	1	2	3	0	4	4
ASV_1322	1	3	4	0	1	1	7	9	4	3	3	2	4	1	3	1	0	1
ASV_582	3	1	1	3	1	0	6	1	6	5	0	3	4	3	6	2	1	2
ASV_589	5	2	3	3	0	3	5	5	1	2	0	3	2	1	5	1	4	3
ASV_619	2	5	1	4	2	5	0	5	1	4	2	4	2	2	6	0	2	1
ASV_666	7	3	4	2	0	3	5	3	3	4	3	0	2	1	3	1	1	3
ASV_890	2	2	0	2	0	7	4	0	3	3	8	3	1	1	4	3	2	3
ASV_904	0	2	0	1	6	4	4	3	2	5	4	4	3	1	1	4	3	1
ASV_1083	0	3	0	4	0	1	3	6	2	2	3	3	2	2	6	1	3	6
ASV_1134	0	0	2	2	17	1	0	10	0	2	2	0	0	0	4	1	0	6
ASV_1191	1	3	0	1	2	2	5	5	3	7	3	1	3	3	4	1	2	1
ASV_1286	2	2	0	5	2	7	5	1	1	4	0	4	1	2	4	1	4	2
ASV_654	1	3	4	3	2	1	3	4	2	3	3	2	1	3	3	4	0	5
ASV_658	6	2	8	1	2	2	3	2	1	3	3	5	2	2	1	1	1	2
ASV_734	0	1	37	0	0	0	2	1	1	2	0	0	0	0	0	1	0	2
ASV_768	2	1	1	2	2	9	5	5	2	4	2	3	2	1	2	2	0	2
ASV_821	5	5	1	4	1	2	0	3	0	3	3	2	4	2	5	2	3	2
ASV_840	1	1	17	5	2	0	3	1	2	2	1	1	0	0	3	1	4	3
ASV_1019	2	0	0	1	1	0	5	4	2	4	3	7	2	0	1	4	3	7
ASV_1142	3	1	1	2	3	5	5	2	1	5	2	0	1	1	3	6	1	4
ASV_1315	1	6	1	1	4	0	0	3	2	3	3	3	2	5	3	2	3	4
ASV_1403	1	2	3	3	3	4	6	2	3	3	3	4	3	0	0	4	0	2
ASV_512	2	1	0	0	1	3	5	2	4	8	1	0	0	1	10	1	0	7
ASV_533	1	1	0	6	2	1	2	3	5	1	3	6	0	2	1	2	1	9
ASV_565	0	2	2	3	3	1	1	6	1	3	3	1	1	5	4	3	2	5
ASV_616	3	22	10	1	0	0	0	0	1	1	0	1	0	0	0	3	0	4
ASV_622	0	2	0	0	0	1	4	4	3	6	1	3	3	3	4	7	0	5
ASV_623	1	5	0	1	0	0	4	6	2	5	3	2	3	1	7	1	3	2
ASV_635	3	3	2	4	0	7	4	3	2	4	2	1	3	3	1	2	1	1
ASV_636	0	1	3	4	1	2	4	1	1	5	7	4	0	3	3	1	1	5
ASV_644	2	4	1	1	4	2	5	3	1	1	1	3	3	0	5	1	1	8
ASV_687	5	0	0	3	0	2	1	6	2	1	1	4	3	0	0	1	1	16
ASV_710	2	3	2	0	1	1	3	1	1	1	5	5	6	1	4	3	2	5
ASV_905	3	2	0	2	1	1	6	2	4	4	3	4	7	2	0	0	4	1
ASV_929	0	1	1	0	1	5	14	3	0	0	1	2	1	1	13	1	1	1
ASV_991	1	2	2	4	2	4	6	2	2	1	2	5	3	3	1	3	2	1
ASV_1078	1	1	1	4	1	2	2	8	8	2	5	1	5	0	3	1	0	0
ASV_1245	1	3	1	2	2	0	3	2	1	5	2	5	3	3	4	3	2	3
ASV_1495	1	3	3	4	3	1	4	3	2	5	3	4	0	1	2	4	0	2
ASV_1516	1	3	0	0	5	2	4	3	4	2	3	2	1	0	3	1	7	4
ASV_593	4	2	0	0	0	2	3	7	1	3	0	4	3	0	4	4	4	4
ASV_602	6	6	9	0	1	2	2	2	0	1	1	1	2	2	0	4	5	1
ASV_645	2	1	1	1	1	2	2	1	7	7	3	1	1	5	3	2	2	3
ASV_660	1	2	7	2	2	8	0	1	1	1	3	2	2	3	2	4	4	0
ASV_661	12	3	1	0	0	0	4	2	7	2	1	2	3	1	1	3	2	1
ASV_688	3	10	0	1	2	1	4	5	5	4	0	1	1	0	2	1	4	1
ASV_713	0	1	4	3	2	6	3	0	4	2	5	5	2	0	0	2	3	3
ASV_769	4	2	4	4	3	2	1	4	3	1	3	0	2	3	1	5	3	0
ASV_794	2	7	3	2	2	2	0	3	4	1	5	0	1	0	2	1	9	1
ASV_899	1	2	1	1	2	0	3	2	1	5	5	4	3	1	2	9	0	3
ASV_1249	1	2	1	0	0	0	7	2	3	1	4	7	7	1	5	0	1	2
ASV_1467	3	6	1	4	0	1	1	2	5	0	5	2	5	3	2	1	0	3
ASV_1470	1	1	1	2	0	0	3	1	4	3	4	1	3	5	2	3	9	1
ASV_606	0	0	2	0	0	3	4	7	2	1	2	7	2	0	10	4	0	0
ASV_647	2	0	2	2	1	0	1	4	3	1	1	4	3	4	5	5	4	2
ASV_656	0	0	2	0	11	0	0	3	2	3	6	2	5	4	3	2	0	1
ASV_693	0	1	3	4	0	1	4	0	2	4	3	4	2	0	4	4	2	6
ASV_694	5	3	0	2	0	1	8	0	2	3	3	5	1	1	2	1	2	5
ASV_695	0	0	43	0	0	0	0	1	0	0	0	0	0	0	0	0	0	0
ASV_745	3	2	5	2	2	2	1	4	0	2	0	4	0	3	9	1	2	2
ASV_753	0	1	1	0	2	0	1	1	2	5	6	7	4	3	5	3	2	1
ASV_791	3	0	0	4	3	5	0	1	3	5	4	5	1	3	2	2	2	1
ASV_801	2	2	6	4	3	5	3	1	1	3	2	1	3	2	1	2	0	3
ASV_830	3	9	0	0	0	1	2	3	0	0	0	0	11	3	2	5	0	5
ASV_864	3	2	7	3	1	0	3	3	1	2	3	2	3	3	3	2	1	2
ASV_873	6	1	1	3	0	2	1	1	6	2	1	3	3	4	3	2	0	5
ASV_895	1	6	2	2	1	3	5	1	6	2	3	3	2	2	0	4	1	0
ASV_958	1	1	1	1	3	0	4	4	3	4	2	6	0	3	0	4	6	1
ASV_985	3	2	1	0	0	0	3	0	4	4	3	6	2	3	6	1	3	3
ASV_1109	6	1	2	3	1	2	0	4	3	2	5	1	2	0	1	3	3	4
ASV_1330	0	1	2	1	0	3	6	5	4	1	2	3	3	1	5	3	2	1
ASV_1365	4	4	1	2	2	3	1	4	4	2	0	7	1	4	1	1	0	2
ASV_665	7	0	0	0	3	4	6	5	0	2	5	1	0	0	2	3	3	2
ASV_715	0	2	3	3	2	2	2	1	1	0	15	3	3	0	0	2	4	0
ASV_741	4	4	7	1	4	3	2	2	0	2	0	2	0	3	1	3	4	1
ASV_771	3	1	1	2	0	3	2	5	1	5	5	1	2	4	2	2	1	3
ASV_772	2	9	7	2	2	2	0	2	2	1	0	3	1	2	2	5	0	1
ASV_815	1	0	1	0	0	0	2	1	5	3	0	7	20	1	1	0	0	1
ASV_835	0	3	0	4	7	6	1	7	2	1	2	0	0	0	1	5	3	1
ASV_878	1	5	0	0	0	3	3	4	1	2	0	1	5	1	10	1	4	2
ASV_906	1	0	0	0	0	0	18	2	0	16	0	6	0	0	0	0	0	0
ASV_910	5	2	0	2	3	1	0	3	5	3	1	3	3	1	0	3	5	3
ASV_949	2	4	6	1	0	2	1	4	1	1	4	1	1	1	4	4	0	6
ASV_986	2	1	1	1	0	5	3	2	4	1	2	3	6	0	2	4	2	4
ASV_1099	3	3	2	3	0	3	3	4	3	4	0	3	1	1	2	3	0	4
ASV_1465	6	5	0	0	1	2	1	5	5	3	2	1	3	1	0	3	3	1
ASV_648	4	0	2	2	0	0	3	2	1	5	5	4	2	1	3	2	3	3
ASV_650	4	1	5	3	1	4	3	1	1	0	4	4	3	3	0	2	2	1
ASV_672	3	0	0	0	1	0	18	2	10	1	1	2	0	0	1	0	0	3
ASV_778	4	4	3	4	5	6	0	2	0	1	1	3	1	1	2	2	1	2
ASV_856	3	1	25	3	0	0	0	0	1	0	2	2	2	0	2	0	0	1
ASV_863	0	2	3	1	1	5	3	4	1	1	6	4	5	0	2	1	0	3
ASV_945	2	4	5	4	2	5	3	10	0	1	1	1	1	0	1	1	0	1
ASV_1073	2	2	0	0	1	1	5	2	2	0	1	22	0	0	0	0	2	1
ASV_1205	0	0	0	0	0	1	4	4	4	8	2	2	6	1	3	5	1	0
ASV_1353	1	5	4	2	2	2	0	2	1	1	1	3	4	5	2	1	2	3
ASV_1358	4	1	2	0	2	0	7	0	2	2	4	3	1	2	1	8	1	1
ASV_1389	0	2	1	3	0	5	2	3	2	2	4	3	1	3	3	3	2	2
ASV_1406	4	2	2	2	1	3	3	1	2	1	2	4	2	4	1	3	1	3
ASV_1441	2	0	2	0	2	5	2	2	6	4	3	3	2	1	3	2	1	1
ASV_1528	4	3	1	1	0	2	4	3	4	2	3	2	1	1	1	2	0	7
ASV_657	0	1	0	3	4	2	1	3	2	7	5	1	3	1	0	4	1	3
ASV_758	0	0	3	0	32	1	0	1	0	1	0	0	0	0	0	1	0	2
ASV_767	1	1	2	2	5	3	3	3	2	1	6	0	1	2	2	3	1	3
ASV_770	4	3	0	0	0	6	4	2	0	1	0	6	2	0	2	3	8	0
ASV_825	7	1	3	0	5	3	1	4	0	4	1	2	2	1	2	0	3	2
ASV_911	3	1	1	0	3	1	2	0	4	2	5	4	6	3	2	2	1	1
ASV_1024	0	2	1	0	0	0	2	0	2	4	2	2	0	3	0	22	0	0
ASV_1056	0	3	0	0	1	1	3	11	4	4	1	4	2	2	0	2	1	1
ASV_1076	0	0	0	0	0	4	5	4	2	0	4	2	8	3	4	1	0	3
ASV_1104	1	10	0	1	0	0	1	4	3	2	2	0	4	2	5	1	2	2
ASV_1280	1	0	0	1	0	0	7	5	1	0	3	2	0	1	3	7	3	6
ASV_1355	3	3	3	1	0	3	3	7	4	0	2	3	2	1	2	2	0	1
ASV_1419	0	1	1	3	0	3	4	3	2	2	3	2	1	2	2	2	2	7
ASV_1423	2	2	1	0	0	0	3	6	1	4	4	2	0	1	5	7	0	2
ASV_1458	1	4	0	2	0	2	10	6	3	1	1	2	0	2	3	0	2	1
ASV_609	3	2	0	5	5	0	1	2	0	2	3	2	3	6	1	2	2	1
ASV_682	1	3	3	0	2	1	1	3	2	2	1	4	3	4	5	1	2	2
ASV_685	3	3	3	3	1	0	1	4	0	1	4	6	4	0	1	2	0	4
ASV_697	0	0	0	20	0	20	0	0	0	0	0	0	0	0	0	0	0	0
ASV_707	2	1	0	3	3	2	3	7	2	5	2	1	2	1	3	0	1	2
ASV_727	3	0	0	0	0	0	23	0	4	8	0	2	0	0	0	0	0	0
ASV_729	2	0	0	2	0	5	0	3	1	0	1	2	0	7	17	0	0	0
ASV_838	2	0	0	0	0	2	9	0	7	6	2	0	0	6	4	0	0	2
ASV_839	1	5	2	1	0	2	4	6	1	2	2	2	1	1	4	2	3	1
ASV_901	0	3	0	1	0	1	8	0	0	3	1	0	2	3	3	4	5	6
ASV_916	2	0	0	1	0	5	1	3	3	0	1	1	1	0	8	2	12	0
ASV_1145	1	1	1	1	0	2	4	5	9	0	2	6	2	0	5	0	0	0
ASV_1213	3	1	0	0	0	0	4	2	1	3	3	2	8	5	3	2	1	1
ASV_1224	5	1	0	3	0	2	2	2	1	2	3	3	1	2	2	0	5	5
ASV_1271	3	2	2	0	0	2	3	8	0	2	1	3	4	1	1	5	0	2
ASV_614	3	0	2	5	3	3	1	2	2	3	2	1	1	3	3	1	1	3
ASV_627	3	0	1	1	0	0	4	1	3	3	3	2	3	1	4	7	3	0
ASV_651	1	2	0	4	0	6	2	4	2	3	4	4	0	2	3	1	1	0
ASV_764	1	4	4	7	5	3	0	3	1	0	1	3	0	4	0	0	1	2
ASV_792	1	3	1	1	0	4	4	3	3	2	3	4	1	2	3	0	2	2
ASV_793	1	5	2	1	1	3	1	0	0	6	2	2	4	4	1	1	1	4
ASV_819	6	1	8	0	1	0	0	11	0	0	0	4	0	0	6	1	0	1
ASV_833	2	2	0	3	1	1	5	0	4	7	0	2	0	0	4	1	4	3
ASV_889	2	5	5	1	3	3	2	3	1	1	2	0	0	1	5	1	1	3
ASV_902	1	8	3	2	2	3	3	0	0	1	2	3	0	0	5	4	0	2
ASV_915	3	2	5	2	3	2	4	1	3	1	2	1	3	1	0	1	2	3
ASV_932	2	2	5	4	1	5	1	1	2	3	4	1	1	1	2	1	2	1
ASV_1015	1	1	2	3	0	1	14	2	2	0	2	7	1	1	0	1	0	0
ASV_1096	1	1	1	1	4	3	5	1	4	3	1	4	2	0	3	1	0	3
ASV_1135	2	5	2	3	0	6	5	0	1	0	3	1	1	1	2	0	1	5
ASV_1194	1	4	1	3	0	5	6	3	0	0	1	3	3	1	1	1	3	2
ASV_1240	0	1	0	0	0	0	6	8	5	1	3	4	2	4	3	0	1	0
ASV_1251	1	3	5	2	0	0	1	5	3	3	2	1	3	1	4	1	1	2
ASV_1326	1	0	6	0	1	0	3	3	0	2	3	5	1	2	3	3	3	2
ASV_1340	0	2	0	2	1	2	3	1	4	3	1	3	3	3	2	2	4	2
ASV_1348	4	1	2	3	0	2	4	2	1	1	2	4	1	1	2	2	3	3
ASV_653	1	5	1	0	0	2	3	2	3	3	1	5	1	1	3	2	0	5
ASV_655	0	2	0	2	1	2	1	0	1	1	2	0	1	2	6	0	14	3
ASV_703	2	1	1	1	5	2	2	1	2	1	1	1	6	0	3	3	3	3
ASV_709	1	2	0	0	3	1	0	4	1	5	2	0	10	2	3	1	1	2
ASV_721	1	5	1	1	4	3	0	1	2	1	5	2	2	5	1	0	2	2
ASV_722	3	4	1	1	1	2	1	1	3	3	2	0	6	2	2	2	3	1
ASV_751	2	7	4	2	1	0	3	1	3	2	0	1	5	1	3	2	0	1
ASV_806	6	4	1	0	0	7	0	1	3	0	5	2	1	5	0	0	0	3
ASV_1038	6	3	0	3	0	4	6	2	2	2	0	1	1	2	3	0	0	2
ASV_1050	3	3	2	0	0	2	3	1	1	3	0	3	1	6	0	2	2	5
ASV_1137	0	4	1	1	7	3	2	1	0	2	1	2	1	0	4	1	2	5
ASV_1168	1	3	0	1	2	1	3	2	2	5	3	2	2	0	2	1	6	1
ASV_631	1	1	1	2	1	0	2	3	3	3	2	3	0	6	2	3	0	4
ASV_663	3	3	1	2	0	1	4	2	2	3	0	5	2	1	1	0	6	1
ASV_669	2	4	2	3	3	1	1	3	1	0	2	5	2	1	3	1	1	2
ASV_699	5	3	3	1	0	0	2	2	1	2	5	1	1	1	5	2	0	3
ASV_724	3	4	4	1	1	1	4	1	0	0	1	2	2	1	2	2	2	6
ASV_726	2	4	0	1	0	0	2	3	3	3	1	1	3	2	5	2	2	3
ASV_739	2	3	1	3	0	12	1	1	1	1	1	2	0	0	4	3	1	1
ASV_756	1	4	3	6	1	1	2	0	3	6	1	2	4	0	2	1	0	0
ASV_796	2	3	1	2	0	0	5	2	0	2	0	4	1	0	0	13	0	2
ASV_861	0	2	1	3	1	4	2	3	1	1	5	4	3	0	2	1	4	0
ASV_907	1	1	1	0	1	0	12	0	5	1	0	5	3	2	2	1	0	2
ASV_922	6	4	0	0	0	0	3	3	1	15	1	0	0	0	1	3	0	0
ASV_1064	1	3	2	3	6	4	0	2	1	1	5	3	2	0	0	0	1	2
ASV_1285	4	3	3	2	1	0	4	1	0	1	1	1	1	1	2	1	6	4
ASV_1360	1	9	0	1	7	3	2	0	2	2	1	1	0	0	0	1	0	6
ASV_1432	4	5	0	2	0	1	4	1	0	0	2	5	2	1	1	4	1	3
ASV_1482	0	14	4	0	4	1	0	2	3	1	4	1	0	0	0	0	0	2
ASV_728	6	2	2	2	1	2	2	4	3	1	1	2	1	0	1	2	1	3
ASV_735	0	0	0	0	0	0	0	1	0	0	0	1	4	0	0	28	2	0
ASV_740	3	0	4	1	2	1	2	1	3	0	4	3	1	0	2	2	2	5
ASV_748	3	2	3	4	0	7	0	1	1	3	4	2	1	1	1	2	1	0
ASV_779	2	0	0	4	1	4	1	2	4	3	1	2	2	1	3	3	1	2
ASV_799	3	0	0	0	0	0	13	0	1	17	0	2	0	0	0	0	0	0
ASV_807	1	2	0	5	0	1	1	6	6	0	2	3	1	1	0	3	2	2
ASV_808	2	2	10	1	0	2	3	1	1	1	2	0	0	0	4	0	3	4
ASV_817	1	4	2	2	4	3	1	2	1	2	0	5	1	0	0	1	6	1
ASV_912	1	1	1	0	1	5	3	2	1	1	1	7	3	1	2	1	3	2
ASV_938	1	2	1	4	3	6	4	2	1	2	0	1	3	2	1	2	1	0
ASV_957	2	5	1	2	2	3	0	3	2	0	3	2	1	3	1	1	3	2
ASV_981	1	0	0	0	0	0	8	3	3	3	2	4	2	3	4	0	1	2
ASV_1065	0	2	1	3	0	2	1	6	2	1	3	2	2	3	2	1	2	2
ASV_1161	3	1	1	0	1	2	2	2	2	3	2	4	1	0	4	4	2	1
ASV_1235	1	4	1	1	3	0	2	3	2	1	2	4	1	1	2	2	3	2
ASV_1369	1	0	3	2	0	2	0	1	5	1	3	0	3	1	2	4	2	5
ASV_1408	0	1	2	2	1	1	4	2	1	7	1	1	2	2	1	2	1	4
ASV_755	1	2	2	0	0	0	2	1	2	1	5	2	1	1	4	10	0	1
ASV_760	0	0	0	0	0	0	1	4	2	6	4	3	2	3	4	2	0	4
ASV_774	1	4	0	2	2	0	3	3	2	2	3	0	4	3	1	1	1	3
ASV_789	1	0	0	0	0	3	2	0	2	4	6	2	1	0	6	2	6	0
ASV_803	1	5	1	2	1	1	4	2	0	4	2	0	2	2	1	5	0	2
ASV_816	1	2	1	5	2	4	4	3	2	3	1	2	0	1	1	1	1	1
ASV_874	1	4	3	1	0	4	4	2	2	0	3	1	2	1	1	2	2	2
ASV_898	0	3	0	0	1	1	2	4	4	0	2	4	0	2	2	3	5	2
ASV_1058	0	2	1	5	0	2	2	2	2	2	1	3	0	1	2	3	4	2
ASV_1253	1	0	2	1	5	2	3	1	3	1	0	0	3	3	1	4	2	2
ASV_1380	1	2	1	3	1	3	0	4	0	2	1	3	1	2	2	2	4	2
ASV_1397	1	1	1	0	0	0	4	9	3	1	0	3	2	1	4	0	1	3
ASV_1402	1	1	2	0	1	0	12	1	1	1	1	5	2	1	0	2	3	0
ASV_1473	0	5	1	1	0	4	5	1	4	0	0	3	3	2	4	0	1	0
ASV_785	1	0	0	14	0	0	0	18	0	1	0	0	0	0	0	0	0	0
ASV_818	7	2	3	0	0	1	9	0	2	2	1	1	1	1	1	1	1	1
ASV_824	2	1	0	0	5	1	1	2	2	3	1	3	3	4	1	4	1	0
ASV_828	1	2	1	1	3	1	0	3	0	2	3	1	3	3	1	1	4	4
ASV_923	3	0	1	4	4	2	0	2	3	2	1	2	0	1	1	0	5	3
ASV_948	3	2	0	4	0	1	1	4	2	0	0	1	2	2	2	4	6	0
ASV_1013	1	1	4	5	2	0	3	5	1	1	2	0	1	0	1	4	0	2
ASV_1014	2	0	2	0	0	0	3	2	7	1	3	0	4	0	1	4	3	1
ASV_1103	4	3	0	1	1	1	3	1	2	1	2	4	2	0	1	1	3	3
ASV_1110	2	0	2	0	1	2	1	3	2	0	5	3	1	0	1	7	2	1
ASV_1113	2	0	3	1	1	1	3	0	1	2	2	6	3	2	2	2	1	1
ASV_1116	0	6	0	0	1	0	2	6	3	1	1	4	1	0	2	2	0	4
ASV_1174	1	0	1	4	1	5	2	2	3	6	3	1	1	0	1	1	0	1
ASV_1184	2	2	1	2	0	3	5	0	3	1	1	2	1	1	3	4	2	0
ASV_1209	2	1	0	2	0	4	4	2	2	1	4	3	3	2	1	2	0	0
ASV_1289	1	0	0	2	2	3	1	1	4	0	4	1	2	3	5	3	0	1
ASV_1347	6	1	0	2	1	0	5	1	0	1	3	4	1	2	2	2	1	1
ASV_1352	2	2	0	1	1	2	2	1	5	2	2	2	4	1	0	1	2	3
ASV_1451	2	3	2	2	0	1	3	1	2	1	0	3	0	4	2	2	1	4
ASV_1527	1	1	0	0	0	1	3	20	0	5	1	0	0	0	0	1	0	0
ASV_719	0	0	23	0	1	0	0	2	0	0	2	2	0	1	0	0	0	2
ASV_747	1	2	2	3	3	1	1	4	2	1	3	1	4	0	4	0	0	1
ASV_841	3	1	0	3	2	2	1	2	4	0	2	2	1	4	4	1	1	0
ASV_872	2	3	2	1	0	3	1	4	4	4	0	2	4	0	3	0	0	0
ASV_896	0	6	1	0	8	0	1	1	0	0	2	3	0	6	0	1	3	1
ASV_926	1	2	1	1	2	1	2	1	0	2	1	2	2	1	7	0	5	2
ASV_960	0	4	0	0	3	0	2	5	3	2	5	1	5	1	1	0	1	0
ASV_1026	7	0	0	0	0	0	1	2	0	1	0	8	10	0	2	0	0	1
ASV_1028	1	3	2	1	10	4	0	1	2	1	0	0	1	1	1	1	2	1
ASV_1043	1	2	3	2	1	0	5	4	1	1	2	2	3	0	1	0	0	4
ASV_1059	1	1	0	2	1	0	2	2	4	0	6	5	2	0	3	0	1	2
ASV_1063	0	2	1	0	0	0	2	6	1	3	1	4	1	1	3	0	2	5
ASV_1180	1	1	0	0	2	0	0	3	4	1	3	2	2	6	4	0	0	3
ASV_1217	2	0	1	2	4	4	1	1	3	1	1	3	1	1	3	1	1	2
ASV_1226	7	4	4	0	0	0	0	0	5	1	0	3	3	0	0	0	5	0
ASV_1302	1	1	0	1	2	4	3	2	2	0	3	2	2	5	2	0	1	1
ASV_1438	4	1	0	3	1	4	1	0	3	2	2	3	2	3	1	0	0	2
ASV_1479	4	4	1	4	2	2	0	2	1	4	1	0	0	1	2	0	2	2
ASV_1489	1	2	0	0	0	1	1	3	1	4	0	16	0	1	1	0	1	0
ASV_1515	1	0	2	0	4	0	2	1	1	0	0	1	0	0	13	0	4	3
ASV_788	1	0	0	1	8	0	2	4	1	3	10	0	0	0	0	1	1	0
ASV_802	2	0	6	1	5	2	3	1	0	4	4	1	0	0	0	1	0	2
ASV_822	1	4	2	3	1	1	1	2	3	4	2	1	2	0	1	1	1	2
ASV_852	1	4	1	0	0	0	5	6	1	2	1	0	3	0	0	4	0	4
ASV_853	2	0	0	1	2	2	3	2	3	0	4	2	3	2	0	2	3	1
ASV_869	0	0	1	0	0	14	5	0	1	1	2	1	4	1	0	2	0	0
ASV_927	1	3	0	2	0	2	4	2	0	3	1	4	3	2	2	2	0	1
ASV_947	3	0	0	1	0	1	3	2	1	2	6	5	2	1	0	2	0	3
ASV_1008	3	5	0	1	0	1	4	0	4	0	2	1	2	2	0	4	0	2
ASV_1009	0	9	1	1	4	2	0	1	1	6	1	1	2	0	0	0	2	0
ASV_1030	1	0	0	0	6	0	1	2	3	4	2	2	1	0	2	0	0	7
ASV_1034	4	5	0	4	1	2	0	1	1	1	1	3	1	1	2	1	1	2
ASV_1057	2	4	0	1	2	1	0	3	0	3	1	0	1	2	1	3	4	3
ASV_1069	1	2	3	3	2	1	1	2	0	1	1	1	1	4	5	2	0	1
ASV_1084	0	0	2	0	0	0	0	12	3	2	0	0	1	2	2	0	0	7
ASV_1263	0	1	2	1	0	2	3	0	0	5	6	2	1	2	1	3	0	2
ASV_1298	2	2	1	1	0	0	5	3	3	4	1	3	0	1	1	1	1	2
ASV_1325	2	1	2	2	0	2	3	0	1	1	1	1	1	3	2	2	3	4
ASV_1337	1	0	0	0	2	1	1	0	1	2	4	0	2	1	5	4	2	5
ASV_1359	6	1	0	0	2	2	1	1	2	2	2	2	1	2	1	4	1	1
ASV_1407	0	2	1	1	0	8	5	2	0	0	3	5	1	1	1	1	0	0
ASV_1437	3	4	0	9	1	0	0	1	2	2	2	1	1	1	0	2	1	1
ASV_1471	0	1	1	2	1	4	3	1	0	0	4	3	2	2	1	2	2	2
ASV_1517	2	0	0	0	2	1	2	1	1	1	0	0	16	0	0	2	1	2
ASV_759	1	0	0	8	1	6	1	1	1	1	1	1	0	0	0	6	3	0
ASV_775	1	3	1	3	0	0	2	2	1	1	4	2	0	3	2	1	1	4
ASV_777	3	2	1	2	0	1	3	2	0	2	1	2	2	1	3	1	4	1
ASV_787	0	0	0	3	2	0	0	1	1	1	4	4	4	3	2	2	0	4
ASV_809	0	4	0	0	2	2	1	2	3	3	3	2	1	0	0	0	8	0
ASV_827	6	3	2	0	1	0	5	2	2	1	1	1	3	2	0	1	1	0
ASV_831	1	1	28	0	0	0	0	0	0	0	0	1	0	0	0	0	0	0
ASV_844	4	2	2	2	0	1	3	1	0	2	2	4	3	1	3	0	0	1
ASV_857	2	2	7	0	1	2	1	0	2	3	3	2	2	1	1	0	0	2
ASV_887	3	2	0	0	1	3	0	1	1	0	3	0	1	6	6	3	0	1
ASV_939	1	0	0	1	0	3	2	5	1	1	5	2	4	0	2	0	3	1
ASV_946	1	0	3	0	1	2	4	3	1	2	2	2	1	0	5	1	2	1
ASV_954	2	1	1	2	1	1	1	0	2	3	2	3	1	1	2	1	6	1
ASV_1087	1	1	0	0	1	0	1	7	1	0	0	1	1	1	1	7	0	7
ASV_1094	3	2	0	6	6	2	0	0	0	0	1	2	4	2	0	0	1	1
ASV_1105	6	0	0	0	2	2	3	2	4	3	2	2	0	1	1	2	0	0
ASV_1131	0	0	3	1	0	0	1	0	3	4	4	4	1	2	5	0	1	1
ASV_1144	0	0	0	1	0	1	6	1	2	1	4	1	4	2	5	1	0	1
ASV_1158	1	0	1	0	0	2	1	1	0	3	2	4	5	2	3	0	4	1
ASV_1190	0	3	0	0	1	2	1	2	3	2	1	6	2	2	0	3	2	0
ASV_1207	1	0	1	0	1	2	1	2	4	5	2	3	1	0	1	1	4	1
ASV_1374	2	2	1	1	0	0	5	2	2	1	0	5	1	1	3	2	1	1
ASV_1502	0	2	1	0	0	0	3	1	3	2	3	2	0	5	2	0	2	4
ASV_820	2	5	0	1	1	4	2	0	3	1	0	2	0	0	3	3	0	3
ASV_834	2	1	2	1	2	2	1	0	4	3	3	0	1	1	0	2	1	4
ASV_876	2	4	2	0	2	0	2	1	0	0	2	5	1	1	4	2	1	1
ASV_881	6	2	14	0	0	0	0	0	0	0	1	1	2	2	0	0	2	0
ASV_886	2	2	1	7	1	1	2	2	0	2	2	0	3	1	0	0	2	2
ASV_931	0	2	0	2	0	3	1	3	1	1	2	3	3	0	2	1	2	4
ASV_959	1	4	1	1	0	1	4	2	5	2	2	0	0	2	3	0	1	1
ASV_975	2	0	1	2	0	1	3	2	4	3	1	1	4	2	1	1	0	2
ASV_984	1	0	1	0	0	3	4	2	0	3	5	5	1	0	1	2	2	0
ASV_1085	0	0	0	0	0	0	2	0	0	1	0	0	0	0	0	25	1	0
ASV_1108	4	1	0	0	1	4	3	2	1	2	0	4	3	1	0	0	1	2
ASV_1177	3	1	0	2	3	0	2	1	2	0	2	2	1	2	1	4	0	3
ASV_1232	1	1	4	2	1	7	0	0	1	2	3	3	0	1	0	2	0	1
ASV_1233	0	3	3	4	0	0	1	2	1	0	2	6	1	3	1	1	0	1
ASV_1299	3	1	1	2	1	1	0	1	0	1	1	3	2	1	4	4	0	3
ASV_1305	0	1	0	0	0	1	3	4	2	1	1	5	0	3	2	2	3	1
ASV_1357	3	0	1	1	4	1	2	1	6	4	0	1	2	1	0	2	0	0
ASV_1363	5	0	1	1	0	0	2	0	2	4	4	1	2	1	1	0	1	4
ASV_1435	3	0	5	0	0	2	6	0	2	0	1	1	1	4	1	0	2	1
ASV_1494	3	0	3	0	1	2	2	1	2	2	2	2	2	0	3	1	3	0
ASV_689	1	3	5	2	3	0	4	0	1	0	2	2	1	1	0	2	1	1
ASV_780	1	0	0	3	1	0	3	3	2	4	0	0	3	4	1	0	3	1
ASV_813	3	0	0	1	1	0	4	12	0	2	0	6	0	0	0	0	0	0
ASV_823	5	0	1	1	2	0	2	1	1	1	4	2	1	1	3	0	2	2
ASV_832	0	3	0	1	1	1	1	1	2	0	1	1	4	1	2	2	7	1
ASV_883	1	0	0	2	0	0	3	1	2	1	0	2	4	3	3	2	3	2
ASV_900	1	2	1	0	0	0	3	3	2	2	2	2	0	2	4	2	1	2
ASV_933	1	2	1	2	0	0	0	0	1	2	4	7	2	1	5	0	0	1
ASV_942	0	0	0	0	0	0	0	0	0	0	0	0	0	0	29	0	0	0
ASV_973	0	1	0	1	5	0	1	0	3	1	0	0	3	6	0	2	5	1
ASV_1012	0	0	2	9	0	1	1	2	3	3	0	2	0	0	0	0	1	4
ASV_1039	1	14	0	0	7	1	1	2	2	0	0	0	0	0	0	0	0	0
ASV_1040	1	2	1	1	3	4	1	1	2	1	1	2	0	2	2	2	2	0
ASV_1070	0	1	2	5	2	0	0	4	1	1	1	1	0	1	2	3	1	3
ASV_1079	3	1	0	0	0	2	5	1	2	1	2	2	0	2	2	1	2	2
ASV_1097	3	4	2	2	1	4	0	1	1	2	0	0	1	2	2	3	0	0
ASV_1111	3	1	4	1	1	3	1	5	1	1	3	1	0	1	0	1	0	1
ASV_1152	3	1	1	0	1	0	3	0	2	2	2	2	3	1	0	2	3	2
ASV_1157	1	1	1	0	4	1	2	2	1	3	2	0	2	1	3	2	2	0
ASV_1182	4	2	2	1	5	2	1	0	0	2	1	4	0	1	1	0	2	0
ASV_1188	0	6	0	0	4	0	0	0	3	2	2	2	2	0	4	1	0	2
ASV_1223	1	3	2	1	2	1	1	1	1	0	2	2	3	2	2	4	0	0
ASV_1252	0	0	2	0	2	2	0	3	0	0	2	1	1	2	2	1	2	8
ASV_1269	3	1	0	0	0	0	1	1	1	2	1	3	0	1	0	0	3	11
ASV_1297	1	1	0	1	1	0	2	1	3	1	1	1	2	1	5	4	1	2
ASV_1306	0	2	0	0	4	3	1	3	0	0	1	3	0	3	4	2	0	2
ASV_1310	1	2	0	0	1	1	3	1	1	4	3	3	1	0	0	3	4	0
ASV_1345	1	0	0	0	0	0	0	2	2	1	1	9	2	1	4	3	0	2
ASV_1418	0	0	5	0	0	3	1	1	0	1	2	3	2	0	2	2	5	1
ASV_1434	3	2	3	2	0	1	2	2	0	4	3	1	0	2	0	1	0	2
ASV_1444	2	0	0	0	4	1	0	0	0	0	0	5	1	1	0	4	6	4
ASV_773	2	2	3	2	0	0	2	2	3	2	0	0	1	1	4	2	0	2
ASV_811	0	2	0	2	0	1	1	1	2	3	3	2	1	2	2	1	2	3
ASV_935	0	2	4	1	0	2	1	1	2	2	1	2	1	0	2	3	1	3
ASV_1023	0	0	0	0	0	0	2	2	5	2	0	2	5	3	3	1	1	1
ASV_1035	1	0	1	0	4	3	0	1	1	2	1	4	1	2	1	2	2	1
ASV_1045	3	1	4	3	5	0	0	2	0	2	1	2	0	1	0	2	0	1
ASV_1072	0	0	0	4	0	0	4	4	2	1	2	2	2	0	4	1	0	1
ASV_1092	2	3	2	0	0	1	2	0	0	1	5	1	0	1	1	2	5	1
ASV_1183	3	1	2	1	0	2	1	2	0	2	1	4	0	2	0	1	4	1
ASV_1198	2	0	5	2	0	1	2	2	0	0	3	0	0	2	3	0	0	5
ASV_1313	2	3	5	5	1	0	0	1	0	0	2	1	0	0	0	4	1	2
ASV_1356	1	2	4	0	0	1	5	2	0	2	1	2	2	2	1	0	1	1
ASV_1412	0	0	1	0	1	2	0	9	2	1	0	0	4	7	0	0	0	0
ASV_1503	1	2	0	1	0	1	3	0	2	1	4	2	1	1	3	1	2	2
ASV_1509	0	1	1	0	3	1	2	3	2	4	3	0	4	0	3	0	0	0
ASV_812	0	0	7	4	3	1	0	0	0	0	1	1	1	6	0	0	3	0
ASV_879	1	1	1	3	0	7	3	0	0	1	4	2	0	1	0	1	1	1
ASV_951	2	3	0	2	9	2	1	0	2	0	1	0	0	2	0	1	0	2
ASV_976	0	0	0	4	0	17	1	0	0	0	1	1	0	0	1	1	0	1
ASV_980	2	0	2	1	0	1	1	1	0	3	0	11	1	0	0	0	0	4
ASV_990	1	1	1	1	0	3	3	1	1	1	0	2	2	2	3	3	0	2
ASV_1001	3	1	0	0	0	3	3	3	0	1	1	2	1	0	3	4	0	1
ASV_1003	0	2	1	6	0	0	0	1	1	0	1	2	2	1	8	0	0	1
ASV_1029	2	0	0	0	0	1	1	2	0	1	8	6	2	0	2	1	0	0
ASV_1048	1	0	5	0	1	3	2	0	1	0	3	4	0	1	1	2	2	0
ASV_1052	2	4	0	0	13	1	1	0	0	1	1	1	0	0	0	1	0	1
ASV_1060	4	4	1	2	7	3	0	0	0	1	1	0	0	1	0	0	0	2
ASV_1074	0	0	2	0	3	0	3	1	1	0	6	1	0	0	2	0	4	3
ASV_1098	2	2	0	1	0	1	0	2	1	1	1	2	4	2	2	0	2	3
ASV_1100	1	1	1	1	1	1	1	1	1	3	2	1	1	2	0	0	6	2
ASV_1132	2	0	2	0	1	1	6	0	0	0	2	1	3	1	1	2	0	4
ASV_1179	1	1	2	2	1	1	3	2	2	0	1	3	2	1	0	0	3	1
ASV_1195	0	0	3	1	3	5	2	2	2	0	2	0	1	2	0	1	1	1
ASV_1196	1	1	1	3	2	1	3	1	0	0	3	0	0	1	1	3	3	2
ASV_1219	4	1	0	0	1	0	1	1	0	1	0	1	4	3	3	0	3	3
ASV_1228	2	4	0	0	0	3	4	1	3	1	1	0	0	0	0	3	2	2
ASV_1236	0	1	1	2	5	2	4	2	1	1	0	3	1	0	0	1	1	1
ASV_1279	2	1	0	1	1	1	2	1	6	0	0	3	0	3	1	4	0	0
ASV_1383	0	15	0	0	0	0	0	0	0	0	0	0	0	0	0	0	0	11
ASV_1394	1	0	1	0	2	0	1	4	1	3	3	2	1	5	0	0	2	0
ASV_1416	1	0	0	0	1	4	1	3	2	3	0	1	0	2	4	0	1	3
ASV_1448	1	4	3	0	1	2	0	2	2	2	2	3	0	0	1	0	1	2
ASV_1453	6	0	0	0	14	0	0	0	1	1	0	0	3	0	0	0	1	0
ASV_1455	2	2	1	0	2	0	1	2	1	0	1	0	1	2	0	8	1	2
ASV_1510	2	2	1	0	1	2	1	1	1	0	0	2	4	1	3	2	2	1
ASV_866	1	0	0	1	1	1	4	2	1	2	3	4	0	2	2	1	0	1
ASV_885	2	1	2	1	0	3	1	1	0	2	3	0	2	1	2	0	1	4
ASV_934	0	0	1	0	4	0	3	4	1	0	3	1	3	2	2	0	1	1
ASV_977	0	0	1	0	2	0	1	6	2	0	2	1	1	4	1	0	4	1
ASV_982	3	6	0	1	0	5	0	0	0	0	0	1	1	0	4	3	1	1
ASV_994	3	2	0	1	0	1	4	2	0	1	2	3	1	1	3	0	1	1
ASV_998	1	4	1	0	4	4	0	2	1	0	0	0	3	3	0	0	2	1
ASV_1006	0	1	4	1	0	1	1	0	2	1	2	1	1	0	2	3	0	5
ASV_1010	0	1	0	4	3	2	0	1	3	2	2	1	2	1	0	2	1	0
ASV_1080	1	0	0	0	0	0	3	3	4	3	0	1	1	2	1	4	2	0
ASV_1114	1	0	0	1	6	1	0	2	0	0	1	7	2	0	0	3	0	1
ASV_1238	1	3	0	0	1	2	2	4	3	0	0	1	2	3	1	1	0	1
ASV_1292	1	2	1	2	0	0	4	4	0	0	1	0	1	2	2	2	1	2
ASV_1300	3	1	6	0	0	0	2	0	3	1	0	5	1	0	1	0	0	2
ASV_1324	1	0	6	1	1	0	1	0	0	3	5	2	0	2	0	3	0	0
ASV_1367	10	2	1	0	2	0	1	1	4	0	0	1	0	0	1	1	1	0
ASV_1391	0	2	2	0	1	4	2	1	2	0	3	0	0	2	2	2	1	1
ASV_1477	1	1	0	2	1	2	1	2	2	1	4	1	1	1	1	1	1	2
ASV_1484	0	4	2	3	0	0	0	4	0	0	1	1	1	1	1	2	1	4
ASV_850	2	0	0	5	0	3	0	2	0	1	5	1	1	1	2	0	1	1
ASV_865	0	0	3	1	0	0	0	1	1	12	0	0	4	1	1	0	1	0
ASV_870	0	0	1	0	0	15	1	0	4	0	0	2	1	0	0	0	1	0
ASV_891	3	2	2	1	2	0	1	1	2	6	0	0	2	0	0	0	3	0
ASV_914	2	2	0	0	0	0	3	3	3	3	0	1	0	0	2	0	2	4
ASV_964	0	3	1	0	0	1	3	2	0	3	0	2	3	3	1	0	3	0
ASV_967	0	2	1	6	1	2	0	0	0	1	4	0	2	3	1	0	1	1
ASV_983	1	1	1	3	0	2	1	3	1	3	2	2	0	0	1	0	3	1
ASV_993	1	2	2	1	0	2	0	0	4	1	0	5	0	0	1	3	0	3
ASV_1000	1	1	3	0	0	2	1	1	3	1	2	0	0	0	1	1	4	3
ASV_1031	1	1	0	0	0	0	9	1	0	1	2	1	3	0	0	1	1	3
ASV_1033	1	2	1	0	5	1	1	2	3	0	2	2	1	0	2	0	0	1
ASV_1047	2	0	0	1	0	0	4	0	1	2	0	1	3	3	3	3	0	1
ASV_1071	0	0	0	1	2	9	1	3	0	2	1	1	1	1	1	0	0	1
ASV_1077	0	0	0	0	0	2	0	1	9	0	2	0	1	0	5	3	0	1
ASV_1082	0	0	0	0	1	0	2	2	2	0	6	4	1	0	3	0	1	2
ASV_1088	4	0	1	2	0	2	1	0	1	4	0	3	1	1	3	1	0	0
ASV_1122	0	2	0	0	0	2	5	0	1	0	3	2	1	1	2	1	3	1
ASV_1123	0	1	1	0	0	0	2	1	5	0	2	6	0	1	0	3	2	0
ASV_1130	0	1	1	4	0	0	0	2	2	1	3	2	1	1	0	2	3	1
ASV_1140	0	1	3	5	3	2	0	0	1	0	2	0	0	0	2	2	2	1
ASV_1143	3	0	0	0	1	0	3	1	0	3	1	1	0	2	3	1	1	4
ASV_1159	1	1	0	0	0	0	2	3	3	2	1	0	2	1	1	4	2	1
ASV_1167	3	0	0	0	0	0	1	3	8	2	1	1	0	0	2	0	2	1
ASV_1169	2	2	0	3	3	0	1	4	0	1	0	1	1	3	0	2	0	1
ASV_1175	2	2	2	3	0	2	0	1	1	1	0	4	2	0	1	2	1	0
ASV_1201	0	0	24	0	0	0	0	0	0	0	0	0	0	0	0	0	0	0
ASV_1220	2	2	0	2	0	5	1	1	0	7	0	0	0	0	1	0	0	3
ASV_1283	1	0	1	0	4	0	1	3	0	3	3	0	1	1	4	0	1	1
ASV_1308	0	5	1	1	2	0	2	1	1	0	3	4	1	3	0	0	0	0
ASV_1343	0	1	1	0	1	0	3	1	3	1	3	3	2	1	0	1	0	3
ASV_1398	0	0	2	1	1	1	2	1	1	1	1	7	0	2	0	1	1	2
ASV_1462	0	1	3	1	0	4	1	1	3	1	1	5	0	0	2	0	0	1
ASV_1468	0	3	2	0	0	0	2	0	0	2	1	2	4	1	2	1	4	0
ASV_894	1	1	4	0	4	0	3	1	0	1	1	1	1	0	0	1	2	3
ASV_903	0	1	1	3	1	1	3	0	1	1	2	3	2	0	0	1	1	3
ASV_924	1	0	1	0	0	5	0	1	0	1	1	4	1	0	0	3	5	1
ASV_961	0	1	1	2	0	3	0	2	0	2	1	2	1	0	2	2	3	2
ASV_995	3	0	0	1	0	0	0	4	1	3	3	0	1	1	2	0	3	2
ASV_1022	0	0	0	0	0	0	23	0	0	0	0	0	0	0	0	0	0	0
ASV_1054	0	3	0	1	1	1	0	2	1	1	2	4	3	0	1	0	2	1
ASV_1055	0	1	2	6	2	0	3	0	0	1	1	1	1	1	2	2	0	0
ASV_1119	1	2	0	3	1	0	1	2	3	1	2	2	0	0	0	0	2	3
ASV_1170	1	3	1	1	0	2	0	2	3	1	2	2	2	0	0	3	0	0
ASV_1172	1	0	1	2	0	2	2	2	0	0	3	0	4	0	1	4	1	0
ASV_1178	1	1	1	1	1	2	1	3	0	0	2	3	3	3	0	0	0	1
ASV_1181	5	2	0	0	0	0	1	1	0	2	1	2	0	1	4	2	0	2
ASV_1216	1	1	3	1	0	0	0	4	2	0	1	0	5	0	4	0	0	1
ASV_1225	2	2	0	0	1	1	3	1	0	1	4	0	1	2	1	1	1	2
ASV_1227	1	4	0	1	0	2	2	1	2	0	2	1	1	0	1	3	0	2
ASV_1248	0	1	0	3	1	6	4	1	0	0	2	1	1	0	3	0	0	0
ASV_1312	2	4	2	2	0	1	4	1	2	0	1	1	1	0	1	0	1	0
ASV_1335	0	0	1	0	4	3	1	5	1	0	3	2	0	1	0	1	0	1
ASV_1405	0	1	1	0	0	0	2	0	0	0	0	1	1	5	1	3	3	5
ASV_1413	1	1	0	0	1	1	4	2	1	0	1	4	1	1	3	1	0	1
ASV_1433	1	0	4	0	1	3	0	0	0	1	1	2	3	3	1	1	2	0
ASV_849	2	1	2	4	5	2	0	1	0	1	0	0	0	0	1	0	2	2
ASV_909	2	1	1	0	5	4	2	0	1	0	0	1	0	2	0	0	0	4
ASV_970	0	0	1	1	0	0	4	1	0	3	2	2	5	0	2	0	0	2
ASV_1007	0	1	0	5	0	0	2	3	1	0	1	1	3	0	0	1	0	4
ASV_1037	1	1	0	0	1	0	0	1	0	0	1	0	1	0	0	13	1	2
ASV_1041	3	1	0	0	2	1	2	2	2	1	1	1	0	0	0	1	0	5
ASV_1095	9	1	0	0	0	0	0	3	0	0	2	1	1	0	0	1	4	0
ASV_1102	1	5	0	0	0	1	2	1	0	1	0	0	0	4	0	0	7	0
ASV_1106	1	2	0	2	0	1	0	1	0	0	1	3	1	2	1	2	0	5
ASV_1120	0	4	3	1	1	0	1	1	2	0	2	1	1	0	2	0	1	2
ASV_1136	0	1	2	0	0	0	2	2	2	0	1	1	1	0	5	0	2	3
ASV_1139	0	0	0	14	0	0	0	4	0	0	0	0	1	1	1	0	1	0
ASV_1156	1	0	1	0	0	0	1	0	0	2	3	5	2	2	1	1	2	1
ASV_1164	2	1	4	1	1	4	1	2	0	2	0	1	0	0	1	1	1	0
ASV_1189	1	1	0	0	0	0	2	0	1	3	0	0	1	0	3	4	4	2
ASV_1206	1	1	0	0	0	0	0	3	3	2	3	0	1	3	1	1	1	2
ASV_1222	3	0	1	0	0	0	4	2	0	2	1	4	0	1	0	1	2	1
ASV_1255	0	0	2	1	2	1	7	1	1	0	0	1	0	2	1	1	2	0
ASV_1257	0	0	6	0	1	4	1	0	0	0	0	0	0	4	0	3	2	1
ASV_1261	0	0	0	1	0	1	0	3	2	3	0	0	1	1	5	1	3	1
ASV_1272	3	1	2	0	2	1	3	2	1	1	1	1	0	2	1	1	0	0
ASV_1290	2	0	0	1	0	0	1	0	1	1	0	2	2	5	2	3	2	0
ASV_1333	2	0	1	1	1	0	4	0	0	0	0	0	0	4	0	0	7	2
ASV_1414	0	1	0	1	2	0	3	2	0	2	1	0	1	4	1	2	2	0
ASV_1472	0	2	1	0	1	1	1	0	3	1	0	2	1	0	2	0	2	5
ASV_1518	0	0	0	0	0	2	2	2	4	0	1	1	3	2	0	1	2	2
ASV_1521	1	0	1	1	0	1	5	3	1	0	3	2	0	0	2	1	1	0
ASV_1032	2	0	2	1	0	0	1	2	0	3	1	2	0	1	3	1	1	1
ASV_1042	5	2	0	0	1	1	0	0	2	0	1	1	4	0	2	0	0	2
ASV_1051	0	2	3	1	0	1	1	1	1	3	0	2	2	1	0	1	0	2
ASV_1090	1	5	0	2	0	0	1	0	0	3	3	0	2	1	2	0	0	1
ASV_1107	1	0	2	2	1	0	0	1	0	3	1	1	1	3	2	1	0	2
ASV_1138	1	0	0	2	0	0	2	2	2	3	3	2	1	0	0	2	0	1
ASV_1173	1	0	0	0	1	2	3	1	2	0	2	2	0	1	0	6	0	0
ASV_1197	0	0	2	0	2	1	1	2	0	1	1	0	5	1	2	1	1	1
ASV_1202	0	0	1	0	0	0	0	0	0	0	0	2	0	0	18	0	0	0
ASV_1212	2	0	0	0	0	0	0	0	4	2	0	4	1	0	0	1	0	7
ASV_1221	2	0	14	0	0	0	1	1	0	0	0	3	0	0	0	0	0	0
ASV_1288	3	4	0	0	1	0	2	1	3	1	0	0	2	2	1	0	0	1
ASV_1304	1	1	0	0	0	3	2	2	0	1	2	0	2	2	1	1	0	3
ASV_1338	0	0	1	1	0	4	2	2	0	0	2	2	3	0	0	2	1	1
ASV_1364	1	1	1	0	1	1	0	2	1	2	1	0	2	0	1	1	2	4
ASV_1379	1	3	2	2	1	0	3	1	0	0	0	4	2	0	0	0	0	2
ASV_1386	1	2	3	2	3	2	0	1	0	0	1	1	1	2	0	1	1	0
ASV_1011	0	0	5	0	0	1	1	1	1	0	0	2	0	0	1	4	2	2
ASV_1061	0	1	2	1	6	0	0	0	1	1	0	1	2	4	1	0	0	0
ASV_1112	5	0	1	0	0	0	0	1	0	0	1	0	1	1	1	9	0	0
ASV_1121	0	6	0	0	0	0	0	0	0	0	0	1	0	1	1	11	0	0
ASV_1141	0	1	0	3	0	2	1	0	1	0	0	3	0	0	4	1	2	2
ASV_1166	3	2	1	0	0	0	4	1	1	1	1	1	0	0	1	1	3	0
ASV_1171	2	0	2	0	4	2	0	0	1	1	0	0	0	1	0	7	0	0
ASV_1176	1	0	1	0	0	3	2	1	0	1	0	3	1	2	1	2	0	2
ASV_1192	0	5	0	0	2	0	1	2	0	1	1	1	1	0	3	0	3	0
ASV_1208	2	2	0	0	1	1	0	1	1	0	1	3	2	3	1	0	1	1
ASV_1247	0	1	0	0	0	0	4	1	7	0	0	2	1	0	1	2	1	0
ASV_1250	1	2	2	0	1	1	1	1	3	0	0	0	3	2	0	1	1	1
ASV_1260	0	0	2	1	1	1	0	1	0	3	1	0	0	1	1	2	3	3
ASV_1296	2	2	2	0	1	1	2	1	1	1	4	1	1	0	1	0	0	0
ASV_1320	0	2	2	0	1	1	2	0	0	2	0	2	2	1	0	2	0	3
ASV_1334	0	0	2	1	1	0	0	1	0	0	3	1	1	5	3	2	0	0
ASV_1382	0	2	0	3	0	1	3	0	0	3	2	0	1	1	0	2	0	2
ASV_1415	0	0	0	3	2	1	1	1	0	2	1	0	1	3	2	1	0	2
ASV_1454	1	1	2	2	3	0	1	0	0	0	0	0	1	2	0	4	1	2
ASV_1461	2	1	0	0	2	0	2	1	2	1	2	3	0	1	1	1	0	1
ASV_1485	0	1	3	0	2	0	0	0	4	1	1	0	3	2	0	1	0	2
ASV_1496	1	0	4	3	1	0	3	0	0	1	0	1	1	1	0	1	3	0
ASV_950	3	0	1	1	0	1	0	0	1	1	0	3	4	0	1	2	1	1
ASV_1075	1	0	0	0	0	1	0	2	3	0	3	5	0	0	1	2	0	1
ASV_1146	0	0	0	1	0	0	2	4	1	2	1	1	1	0	0	3	2	1
ASV_1230	0	1	0	1	1	1	1	3	1	1	1	1	0	2	0	0	4	1
ASV_1239	0	3	0	0	0	1	1	3	2	0	0	2	1	1	1	0	0	4
ASV_1268	0	0	0	0	0	0	1	1	6	0	1	1	8	0	0	1	0	0
ASV_1317	0	2	1	1	0	0	0	0	1	1	0	9	1	1	1	1	0	0
ASV_1319	0	3	0	0	1	4	1	0	0	0	2	0	2	0	0	0	3	3
ASV_1331	0	2	0	2	2	1	2	0	4	0	1	0	0	2	0	1	0	2
ASV_1339	0	0	0	0	1	3	1	2	2	2	2	1	0	2	1	0	2	0
ASV_1362	5	1	0	0	0	0	1	0	0	0	0	1	4	3	0	1	2	1
ASV_1420	0	0	0	0	0	0	2	2	0	7	6	0	0	0	2	0	0	0
ASV_1513	0	2	0	0	1	0	2	1	1	1	0	1	2	1	0	2	5	0
ASV_989	1	0	2	0	3	0	0	0	1	2	3	0	0	0	0	5	1	1
ASV_996	2	0	2	0	0	0	1	1	3	0	0	0	1	3	1	1	1	3
ASV_1133	0	1	6	4	0	1	0	0	1	0	1	1	1	1	0	0	1	0
ASV_1148	1	0	0	0	1	0	6	0	1	0	0	2	0	0	3	2	1	1
ASV_1193	0	1	0	0	0	1	3	1	1	2	0	2	1	1	1	1	2	1
ASV_1204	0	0	0	0	0	1	2	0	0	2	1	2	0	4	2	0	3	1
ASV_1243	0	1	1	6	0	1	1	0	0	1	0	2	1	0	2	0	1	1
ASV_1256	0	1	1	4	1	0	1	0	1	0	2	0	0	1	2	0	2	2
ASV_1277	2	1	0	0	0	8	3	1	0	0	1	0	0	0	2	0	0	0
ASV_1293	2	0	0	4	0	1	1	0	0	0	1	1	1	0	2	4	0	1
ASV_1344	0	0	0	0	0	0	2	2	4	3	2	1	0	2	0	2	0	0
ASV_1378	1	1	0	1	0	0	2	1	1	0	1	4	2	1	2	1	0	0
ASV_1381	1	2	0	0	1	0	0	1	0	1	0	0	2	0	1	3	3	3
ASV_1392	0	1	2	0	2	2	0	1	1	1	4	1	0	0	2	1	0	0
ASV_1393	0	3	1	1	4	2	0	3	0	0	1	1	1	0	0	1	0	0
ASV_1442	1	2	0	0	0	1	1	0	3	1	3	0	2	1	0	0	1	2
ASV_1469	1	3	1	4	0	0	0	1	2	2	1	2	0	1	0	0	0	0
ASV_1475	1	1	1	0	0	1	1	3	1	1	2	1	2	1	1	1	0	0
ASV_1529	0	0	0	1	0	0	1	0	0	16	0	0	0	0	0	0	0	0
ASV_1044	1	0	3	1	0	0	1	0	0	0	5	1	1	0	2	0	2	0
ASV_1124	1	1	1	1	0	1	0	2	2	1	2	1	1	1	0	1	0	1
ASV_1215	1	1	0	0	1	1	1	1	1	0	1	1	1	1	2	1	2	1
ASV_1229	0	2	0	1	0	1	4	1	2	1	2	1	1	1	0	0	0	0
ASV_1270	0	0	0	0	0	0	0	0	0	1	2	0	6	2	1	3	2	0
ASV_1291	3	2	0	0	0	0	1	10	0	0	0	0	1	0	0	0	0	0
ASV_1295	5	1	0	1	0	1	0	1	0	1	0	1	0	0	1	1	1	3
ASV_1316	0	4	0	2	0	0	2	0	0	0	0	0	0	0	0	7	1	1
ASV_1327	1	0	1	5	3	2	0	0	0	1	0	0	0	0	0	1	0	3
ASV_1377	0	1	0	1	2	1	0	1	0	1	3	1	2	1	2	0	1	0
ASV_1388	0	1	0	1	2	0	1	1	0	1	0	3	1	0	2	3	0	1
ASV_1401	0	0	2	1	1	0	0	3	1	1	4	0	1	0	1	1	0	1
ASV_1430	2	1	0	0	0	1	1	0	0	0	1	1	0	1	3	2	0	4
ASV_1445	1	2	0	1	0	0	1	0	2	0	0	2	2	0	4	1	1	0
ASV_1460	0	1	0	1	1	0	1	2	2	1	0	4	1	0	2	0	1	0
ASV_1483	0	1	2	1	0	1	0	0	0	1	1	1	3	1	0	0	4	1
ASV_1492	0	1	3	0	0	0	0	3	1	1	1	2	0	1	1	0	1	2
ASV_1498	0	0	2	2	0	3	0	1	0	1	0	1	0	2	2	1	1	1
ASV_1507	0	0	0	2	1	3	1	0	1	0	0	0	1	0	3	3	1	1
ASV_1511	0	0	0	0	1	0	1	1	0	0	7	2	0	0	0	5	0	0
ASV_1154	1	1	0	0	0	0	0	2	0	2	0	1	3	0	1	1	3	1
ASV_1165	3	4	0	0	1	0	0	1	1	1	0	1	1	1	0	0	1	1
ASV_1187	0	1	0	2	0	0	1	2	1	2	1	2	2	0	1	1	0	0
ASV_1237	0	1	0	0	0	1	8	1	0	1	1	0	3	0	0	0	0	0
ASV_1282	2	1	2	2	0	1	1	0	0	2	0	0	1	0	2	1	0	1
ASV_1287	1	1	1	3	5	0	1	2	0	0	0	0	2	0	0	0	0	0
ASV_1318	1	1	0	2	0	0	4	0	3	0	0	0	2	1	0	0	1	1
ASV_1332	0	0	0	1	0	3	0	0	0	2	1	0	0	1	1	3	2	2
ASV_1342	0	0	0	0	0	0	2	1	1	2	3	1	3	0	1	1	0	1
ASV_1373	1	0	0	1	0	2	1	4	1	2	0	1	0	0	1	1	0	1
ASV_1390	0	1	1	0	0	0	1	1	1	4	1	0	0	3	2	0	1	0
ASV_1395	0	0	2	3	0	0	0	1	0	0	0	1	0	0	9	0	0	0
ASV_1400	0	0	1	1	0	1	1	1	1	1	1	0	3	0	2	2	1	0
ASV_1417	0	3	0	0	1	4	1	2	0	1	2	0	0	0	0	1	0	1
ASV_1427	2	1	2	0	0	1	2	2	0	1	0	1	3	0	1	0	0	0
ASV_1480	1	4	1	0	0	0	3	0	0	0	1	2	0	0	2	0	0	2
ASV_1488	0	1	0	1	0	0	2	0	2	2	0	1	1	0	1	2	2	1
ASV_1203	0	0	0	1	0	5	1	0	0	1	0	0	2	0	1	2	1	1
ASV_1210	2	0	2	1	1	0	2	0	1	0	0	2	2	0	2	0	0	0
ASV_1278	3	0	1	0	0	1	0	1	1	1	2	1	0	1	1	1	1	0
ASV_1307	0	1	0	0	0	0	0	2	3	0	0	5	3	0	0	1	0	0
ASV_1314	2	1	1	0	0	0	0	0	0	0	0	0	1	9	0	0	0	1
ASV_1368	1	0	0	1	1	1	1	1	0	0	1	1	1	2	1	2	1	0
ASV_1370	2	0	0	0	0	2	2	0	3	1	0	0	0	1	1	1	2	0
ASV_1404	0	0	3	1	0	0	2	1	1	3	0	0	0	3	0	0	1	0
ASV_1424	1	0	0	0	0	0	0	0	2	4	0	0	1	0	1	2	2	2
ASV_1439	1	3	1	0	0	0	2	1	0	0	1	1	0	1	1	0	1	2
ASV_1443	1	1	0	1	0	0	0	1	0	0	1	0	1	2	1	2	1	3
ASV_1447	1	0	0	1	0	0	0	2	0	1	1	0	0	0	2	3	1	3
ASV_1463	0	2	0	2	0	0	0	3	1	1	2	1	0	1	1	0	0	1
ASV_1466	0	1	0	0	1	1	2	2	1	1	0	1	2	2	0	0	1	0
ASV_1490	0	1	4	1	2	1	0	0	0	0	0	1	0	0	0	3	2	0
ASV_1497	0	0	2	3	0	1	4	0	0	0	0	0	0	1	1	1	1	1
ASV_1266	0	0	0	0	0	0	1	0	3	3	0	1	0	3	0	0	3	0
ASV_1267	0	0	0	0	0	0	1	1	1	0	1	0	3	0	2	2	3	0
ASV_1274	1	1	0	0	2	0	0	0	2	1	2	1	0	0	2	0	0	2
ASV_1321	0	0	1	1	1	0	4	0	0	0	1	0	0	0	2	1	0	3
ASV_1336	0	0	0	0	1	0	2	0	1	0	3	1	0	2	1	0	0	3
ASV_1346	1	0	1	0	0	0	0	2	3	0	2	2	2	0	0	1	0	0
ASV_1366	5	2	0	0	0	0	2	0	0	0	1	2	1	0	0	0	0	1
ASV_1421	0	0	0	0	0	0	5	2	0	1	1	1	1	1	2	0	0	0
ASV_1422	0	0	0	0	0	0	2	1	2	1	2	0	2	0	2	0	1	1
ASV_1440	2	0	0	0	0	1	1	0	0	1	2	0	0	1	0	1	3	2
ASV_1508	0	0	0	1	0	1	0	0	1	0	4	1	1	1	0	2	1	1
ASV_1512	0	0	1	0	2	0	0	0	1	1	2	1	2	0	2	1	0	1
ASV_1523	0	0	0	0	0	0	1	0	0	1	2	2	1	1	0	0	1	5
ASV_1525	0	0	0	1	0	0	0	1	1	1	2	2	0	1	1	2	2	0
ASV_1262	0	0	0	1	0	1	0	0	0	0	2	0	1	2	0	2	3	1
ASV_1349	1	0	0	0	0	1	0	1	2	1	2	0	1	2	0	1	1	0
ASV_1354	1	1	0	0	0	2	2	0	0	0	2	1	0	0	2	0	2	0
ASV_1399	0	0	2	0	1	0	0	1	0	0	2	0	3	2	0	0	1	1
ASV_1449	2	1	1	0	0	0	2	0	2	0	0	1	1	0	1	0	0	2
ASV_1474	0	1	0	0	0	1	3	3	0	0	1	0	0	0	0	0	2	2
ASV_1514	0	0	0	0	1	0	0	1	0	0	2	1	2	2	2	1	0	1
ASV_1522	0	1	0	0	0	0	2	0	1	1	1	4	2	1	0	0	0	0
ASV_1436	1	1	0	2	3	0	0	1	0	0	0	0	0	3	0	0	0	1
ASV_1486	0	1	0	0	0	0	1	1	2	0	0	0	0	0	1	5	1	0
ASV_1499	0	0	1	0	0	0	0	2	1	1	0	2	2	1	0	0	0	2
ASV_1501	0	0	3	0	2	1	3	0	2	0	0	0	1	0	0	0	0	0
ASV_1504	0	0	1	1	1	0	0	0	0	0	3	0	0	3	0	0	1	2
ASV_1519	0	0	0	0	0	1	0	0	0	0	0	2	3	1	1	4	0	0
ASV_1426	1	0	0	1	0	1	1	0	2	1	1	1	0	0	0	1	0	1
ASV_1478	0	1	0	2	0	0	1	0	2	0	0	0	0	3	0	1	0	1
ASV_1505	0	0	0	2	0	1	0	2	0	1	1	0	1	0	0	1	2	0
ASV_1431	1	0	2	1	0	2	0	0	1	0	0	0	0	0	1	2	0	0
ASV_1481	0	1	0	1	1	1	1	2	1	0	0	0	0	1	0	1	0	0

## Sheet: Table S6
Table S6. The OTUs in knock-out (KO), wild-type (WT), and overexpression (OE) microbiome in two-column format.
OTUID	Group
ASV_2	KO5
ASV_2	KO3
ASV_2	KO4
ASV_2	KO1
ASV_3	WT2
ASV_2	KO6
ASV_20	WT5
ASV_8	OE3
ASV_2	WT2
ASV_4	KO1
ASV_6	KO5
ASV_2	WT5
ASV_4	KO5
ASV_4	WT2
ASV_3	KO5
ASV_113	KO4
ASV_2	OE4
ASV_2	WT1
ASV_7	OE2
ASV_7	KO5
ASV_2	WT6
ASV_3	WT4
ASV_7	KO3
ASV_2	OE3
ASV_3	WT5
ASV_2	KO2
ASV_23	KO3
ASV_4	WT5
ASV_2	WT4
ASV_10	KO5
ASV_3	OE3
ASV_6	KO6
ASV_3	KO3
ASV_3	OE4
ASV_4	WT1
ASV_3	WT3
ASV_8	WT4
ASV_2	OE5
ASV_18	KO2
ASV_3	WT1
ASV_3	OE5
ASV_7	WT2
ASV_6	KO4
ASV_6	KO3
ASV_3	KO6
ASV_6	KO1
ASV_8	OE4
ASV_43	WT1
ASV_3	KO4
ASV_4	WT6
ASV_7	OE3
ASV_16	WT5
ASV_8	WT2
ASV_7	WT6
ASV_9	KO2
ASV_3	WT6
ASV_2	WT3
ASV_13	OE2
ASV_10	KO4
ASV_9	WT5
ASV_18	WT1
ASV_7	WT1
ASV_4	KO4
ASV_18	WT3
ASV_18	OE5
ASV_2	OE1
ASV_3	OE6
ASV_10	KO6
ASV_2	OE6
ASV_18	WT5
ASV_6	KO2
ASV_10	KO3
ASV_8	WT1
ASV_9	OE3
ASV_26	WT6
ASV_13	KO3
ASV_49	KO3
ASV_18	WT2
ASV_16	OE3
ASV_8	KO3
ASV_4	OE5
ASV_3	KO1
ASV_17	KO6
ASV_4	OE4
ASV_8	OE5
ASV_168	KO4
ASV_3	OE1
ASV_9	OE5
ASV_42	WT2
ASV_4	OE1
ASV_9	WT6
ASV_14	KO5
ASV_10	WT2
ASV_13	OE3
ASV_8	WT3
ASV_7	WT5
ASV_13	WT6
ASV_4	OE2
ASV_4	WT3
ASV_8	KO2
ASV_40	OE6
ASV_6	WT2
ASV_12	WT2
ASV_4	WT4
ASV_14	WT6
ASV_18	OE4
ASV_8	OE6
ASV_10	WT5
ASV_8	KO1
ASV_113	KO5
ASV_9	WT1
ASV_6	WT4
ASV_11	KO5
ASV_18	KO6
ASV_7	WT3
ASV_14	WT5
ASV_9	KO6
ASV_8	WT6
ASV_8	OE2
ASV_4	KO3
ASV_14	OE5
ASV_22	KO3
ASV_40	OE1
ASV_13	OE4
ASV_4	KO6
ASV_14	OE2
ASV_6	WT1
ASV_7	OE4
ASV_13	WT5
ASV_24	WT4
ASV_11	WT3
ASV_28	KO4
ASV_3	KO2
ASV_11	WT2
ASV_12	WT4
ASV_11	OE1
ASV_16	KO3
ASV_2	OE2
ASV_8	WT5
ASV_22	KO4
ASV_14	OE3
ASV_114	OE6
ASV_6	WT6
ASV_24	KO3
ASV_28	WT5
ASV_17	KO1
ASV_9	KO4
ASV_6	WT5
ASV_18	KO1
ASV_17	KO4
ASV_63	OE4
ASV_12	KO5
ASV_16	WT1
ASV_17	KO5
ASV_6	WT3
ASV_26	WT1
ASV_9	WT4
ASV_14	WT3
ASV_24	KO2
ASV_9	OE4
ASV_11	OE4
ASV_41	KO5
ASV_18	OE1
ASV_15	KO2
ASV_3	OE2
ASV_18	WT6
ASV_28	WT2
ASV_15	KO3
ASV_8	KO4
ASV_22	KO5
ASV_18	KO4
ASV_9	OE2
ASV_6	OE4
ASV_20	KO2
ASV_88	KO6
ASV_9	OE6
ASV_12	WT3
ASV_15	KO6
ASV_6	OE5
ASV_9	WT3
ASV_7	KO4
ASV_45	KO5
ASV_38	KO6
ASV_4	KO2
ASV_11	KO2
ASV_6	OE6
ASV_18	OE6
ASV_21	WT5
ASV_14	WT1
ASV_28	WT1
ASV_11	WT4
ASV_15	OE1
ASV_10	OE5
ASV_15	OE5
ASV_11	WT6
ASV_10	WT1
ASV_11	WT1
ASV_15	WT4
ASV_26	KO4
ASV_15	KO5
ASV_70	KO5
ASV_49	OE3
ASV_18	WT4
ASV_18	OE2
ASV_11	OE2
ASV_4	OE3
ASV_12	KO4
ASV_15	OE6
ASV_8	OE1
ASV_23	WT6
ASV_15	KO4
ASV_9	KO3
ASV_11	KO6
ASV_12	WT1
ASV_10	KO2
ASV_17	KO3
ASV_53	KO5
ASV_4	OE6
ASV_12	KO2
ASV_11	KO4
ASV_13	OE5
ASV_63	OE6
ASV_16	WT6
ASV_54	KO4
ASV_71	KO6
ASV_93	OE2
ASV_31	KO3
ASV_14	KO4
ASV_179	KO4
ASV_31	KO5
ASV_12	KO6
ASV_96	KO5
ASV_83	KO6
ASV_11	OE5
ASV_35	WT2
ASV_15	WT6
ASV_30	WT6
ASV_14	KO3
ASV_163	OE4
ASV_17	WT1
ASV_154	WT4
ASV_9	OE1
ASV_18	OE3
ASV_12	OE5
ASV_36	WT2
ASV_21	KO2
ASV_12	KO3
ASV_12	OE4
ASV_9	KO1
ASV_12	OE3
ASV_49	OE4
ASV_15	WT5
ASV_28	KO2
ASV_6	OE3
ASV_16	WT2
ASV_28	WT4
ASV_38	KO5
ASV_15	WT3
ASV_16	WT4
ASV_70	KO3
ASV_36	KO6
ASV_16	OE4
ASV_9	WT2
ASV_31	WT5
ASV_12	WT6
ASV_1276	KO3
ASV_18	KO3
ASV_103	KO5
ASV_28	OE2
ASV_113	WT1
ASV_21	WT2
ASV_30	WT3
ASV_17	WT4
ASV_14	KO6
ASV_14	OE4
ASV_10	KO1
ASV_13	KO4
ASV_29	KO4
ASV_28	KO1
ASV_98	KO5
ASV_23	OE1
ASV_10	OE4
ASV_12	WT5
ASV_38	KO4
ASV_30	OE1
ASV_33	OE4
ASV_40	OE4
ASV_14	WT2
ASV_13	WT2
ASV_27	OE1
ASV_35	WT1
ASV_73	WT4
ASV_11	KO1
ASV_55	KO2
ASV_18	KO5
ASV_24	KO6
ASV_40	OE3
ASV_10	OE6
ASV_12	KO1
ASV_15	KO1
ASV_17	KO2
ASV_16	KO4
ASV_20	KO4
ASV_15	OE2
ASV_17	WT3
ASV_30	WT4
ASV_11	WT5
ASV_17	WT5
ASV_8	KO6
ASV_54	KO6
ASV_26	OE3
ASV_30	OE6
ASV_20	WT2
ASV_14	WT4
ASV_44	WT4
ASV_11	KO3
ASV_6	OE2
ASV_15	OE3
ASV_23	WT3
ASV_37	WT3
ASV_36	OE3
ASV_13	WT1
ASV_17	WT2
ASV_26	OE2
ASV_39	KO3
ASV_28	OE5
ASV_33	KO6
ASV_68	KO5
ASV_29	KO6
ASV_6	OE1
ASV_10	WT4
ASV_21	WT4
ASV_77	WT4
ASV_1276	KO4
ASV_9	KO5
ASV_16	OE2
ASV_43	OE2
ASV_112	OE3
ASV_15	WT1
ASV_22	WT2
ASV_10	WT6
ASV_17	WT6
ASV_30	OE5
ASV_29	OE5
ASV_43	WT5
ASV_36	KO4
ASV_15	OE4
ASV_28	OE4
ASV_51	WT4
ASV_29	WT5
ASV_1276	OE1
ASV_17	OE5
ASV_36	WT1
ASV_53	WT6
ASV_38	KO1
ASV_29	WT1
ASV_15	WT2
ASV_23	WT4
ASV_70	WT5
ASV_1276	KO5
ASV_29	OE2
ASV_35	WT4
ASV_28	WT6
ASV_37	WT6
ASV_39	KO2
ASV_45	KO3
ASV_41	KO4
ASV_12	OE1
ASV_29	OE3
ASV_12	OE6
ASV_27	KO2
ASV_72	KO4
ASV_173	KO5
ASV_34	OE6
ASV_20	WT1
ASV_31	WT2
ASV_52	WT2
ASV_10	WT3
ASV_16	KO1
ASV_16	KO2
ASV_42	KO4
ASV_13	KO6
ASV_1276	KO6
ASV_10	OE3
ASV_1276	OE6
ASV_34	WT3
ASV_27	WT6
ASV_94	WT6
ASV_7	KO1
ASV_30	KO1
ASV_1276	KO2
ASV_45	KO4
ASV_54	KO5
ASV_41	KO6
ASV_11	OE3
ASV_16	WT3
ASV_7	WT4
ASV_22	KO6
ASV_34	OE1
ASV_81	OE5
ASV_56	WT2
ASV_35	WT3
ASV_44	KO2
ASV_68	KO3
ASV_67	KO5
ASV_16	OE5
ASV_1276	WT3
ASV_30	KO2
ASV_35	KO2
ASV_33	KO5
ASV_7	KO6
ASV_17	OE3
ASV_29	OE4
ASV_27	OE6
ASV_39	WT2
ASV_28	WT3
ASV_35	WT5
ASV_8	KO5
ASV_53	OE1
ASV_21	OE5
ASV_30	WT2
ASV_34	KO1
ASV_35	KO4
ASV_27	KO6
ASV_17	OE4
ASV_7	OE6
ASV_30	WT1
ASV_24	WT2
ASV_54	WT2
ASV_22	WT4
ASV_37	WT5
ASV_59	KO5
ASV_28	KO6
ASV_21	OE1
ASV_21	WT1
ASV_33	WT2
ASV_13	WT3
ASV_30	WT5
ASV_23	WT5
ASV_51	KO2
ASV_52	KO3
ASV_31	KO4
ASV_31	KO6
ASV_47	KO6
ASV_40	OE2
ASV_46	OE6
ASV_42	WT1
ASV_21	KO3
ASV_16	KO6
ASV_37	OE5
ASV_83	WT1
ASV_29	WT2
ASV_37	WT2
ASV_27	WT3
ASV_173	WT4
ASV_39	WT4
ASV_21	WT6
ASV_173	WT6
ASV_44	KO3
ASV_164	KO3
ASV_72	KO6
ASV_37	OE1
ASV_30	OE3
ASV_33	OE3
ASV_45	WT2
ASV_41	KO3
ASV_51	KO3
ASV_44	KO5
ASV_13	OE1
ASV_21	OE2
ASV_20	OE4
ASV_21	OE6
ASV_37	OE6
ASV_34	WT2
ASV_34	WT6
ASV_50	KO2
ASV_10	OE1
ASV_35	OE4
ASV_28	OE6
ASV_29	WT3
ASV_31	WT6
ASV_52	WT6
ASV_14	KO1
ASV_41	KO1
ASV_36	KO5
ASV_39	KO5
ASV_173	WT3
ASV_27	WT4
ASV_29	KO1
ASV_47	KO5
ASV_90	KO6
ASV_16	OE1
ASV_42	OE3
ASV_1276	OE5
ASV_1276	WT2
ASV_26	KO2
ASV_173	KO3
ASV_67	KO3
ASV_969	KO3
ASV_33	KO4
ASV_20	KO5
ASV_102	KO5
ASV_30	KO6
ASV_42	KO6
ASV_30	OE2
ASV_23	OE5
ASV_26	OE5
ASV_93	OE5
ASV_14	OE6
ASV_27	WT1
ASV_173	WT2
ASV_1276	WT6
ASV_27	KO3
ASV_46	KO5
ASV_60	KO5
ASV_68	KO6
ASV_14	OE1
ASV_61	OE1
ASV_10	OE2
ASV_23	OE4
ASV_34	OE4
ASV_24	OE5
ASV_70	OE5
ASV_53	WT1
ASV_31	WT4
ASV_94	WT5
ASV_113	WT6
ASV_24	KO5
ASV_58	KO5
ASV_26	OE1
ASV_1276	OE2
ASV_52	OE3
ASV_1276	OE4
ASV_7	OE5
ASV_31	OE5
ASV_46	OE5
ASV_34	WT1
ASV_33	KO1
ASV_58	KO4
ASV_12	OE2
ASV_48	OE3
ASV_113	OE4
ASV_77	WT2
ASV_21	WT3
ASV_56	WT3
ASV_29	WT4
ASV_37	WT4
ASV_1276	KO1
ASV_47	KO3
ASV_93	KO5
ASV_173	KO6
ASV_70	KO6
ASV_28	OE1
ASV_29	OE1
ASV_41	WT2
ASV_33	WT3
ASV_26	KO1
ASV_55	KO5
ASV_855	OE3
ASV_27	OE5
ASV_35	OE5
ASV_44	WT1
ASV_14	KO2
ASV_68	KO4
ASV_211	KO4
ASV_20	KO6
ASV_79	KO6
ASV_23	OE2
ASV_21	OE3
ASV_30	OE4
ASV_36	OE4
ASV_173	OE5
ASV_78	WT4
ASV_39	WT6
ASV_50	WT6
ASV_20	KO1
ASV_22	KO1
ASV_27	KO1
ASV_45	KO1
ASV_38	KO3
ASV_47	KO4
ASV_35	OE1
ASV_46	OE1
ASV_11	OE6
ASV_24	WT1
ASV_27	WT2
ASV_456	WT5
ASV_29	KO2
ASV_41	KO2
ASV_46	KO3
ASV_13	KO5
ASV_34	KO6
ASV_113	OE2
ASV_112	OE4
ASV_33	WT1
ASV_76	WT3
ASV_46	WT5
ASV_48	WT6
ASV_92	KO1
ASV_34	OE5
ASV_52	OE5
ASV_17	OE6
ASV_31	WT1
ASV_39	WT3
ASV_41	WT4
ASV_36	KO1
ASV_49	KO1
ASV_29	KO3
ASV_34	KO3
ASV_48	OE1
ASV_20	OE2
ASV_31	OE2
ASV_16	OE6
ASV_29	OE6
ASV_51	WT1
ASV_36	WT4
ASV_47	WT4
ASV_1276	WT5
ASV_47	WT6
ASV_51	WT6
ASV_38	KO2
ASV_70	KO4
ASV_82	KO5
ASV_75	KO5
ASV_67	KO6
ASV_17	OE1
ASV_54	WT1
ASV_79	WT2
ASV_173	WT5
ASV_66	WT5
ASV_86	WT5
ASV_41	WT6
ASV_456	WT6
ASV_68	KO1
ASV_22	KO2
ASV_50	KO3
ASV_67	KO4
ASV_45	KO6
ASV_33	OE1
ASV_34	OE2
ASV_75	OE5
ASV_1276	WT1
ASV_173	WT1
ASV_13	WT4
ASV_50	WT4
ASV_36	WT5
ASV_45	WT5
ASV_68	WT6
ASV_16	KO5
ASV_63	OE1
ASV_46	OE2
ASV_92	OE3
ASV_21	OE4
ASV_83	OE4
ASV_39	OE5
ASV_43	OE5
ASV_48	OE5
ASV_23	WT1
ASV_42	WT5
ASV_30	KO3
ASV_59	KO4
ASV_91	KO4
ASV_27	KO5
ASV_107	KO6
ASV_31	OE4
ASV_62	OE5
ASV_22	OE6
ASV_48	WT2
ASV_91	WT2
ASV_51	WT5
ASV_33	WT6
ASV_169	KO2
ASV_55	KO6
ASV_288	KO6
ASV_68	WT2
ASV_106	WT2
ASV_26	WT3
ASV_1276	WT4
ASV_38	WT4
ASV_48	WT4
ASV_38	WT5
ASV_34	KO2
ASV_925	KO4
ASV_106	KO5
ASV_598	OE1
ASV_53	OE2
ASV_27	OE3
ASV_42	OE4
ASV_33	OE5
ASV_68	OE5
ASV_38	WT2
ASV_60	WT2
ASV_24	WT5
ASV_47	KO1
ASV_26	KO3
ASV_37	KO5
ASV_42	KO5
ASV_40	KO6
ASV_59	KO6
ASV_82	KO6
ASV_55	OE1
ASV_173	OE3
ASV_474	OE3
ASV_173	OE4
ASV_13	OE6
ASV_23	OE6
ASV_61	OE6
ASV_74	WT3
ASV_93	WT5
ASV_47	KO2
ASV_88	KO2
ASV_75	KO3
ASV_30	KO4
ASV_173	KO4
ASV_43	KO5
ASV_568	OE1
ASV_50	OE2
ASV_55	OE2
ASV_86	OE2
ASV_1276	OE3
ASV_70	OE4
ASV_48	OE4
ASV_50	OE5
ASV_156	OE6
ASV_68	WT1
ASV_456	WT1
ASV_215	WT1
ASV_51	WT3
ASV_499	WT3
ASV_82	KO2
ASV_66	KO3
ASV_410	KO3
ASV_34	KO4
ASV_50	KO4
ASV_66	KO4
ASV_21	KO6
ASV_31	OE1
ASV_60	OE1
ASV_62	OE2
ASV_47	OE5
ASV_36	WT3
ASV_47	WT3
ASV_50	WT3
ASV_53	WT3
ASV_33	WT4
ASV_76	WT4
ASV_56	WT5
ASV_80	WT6
ASV_55	KO1
ASV_58	KO3
ASV_127	KO3
ASV_44	KO4
ASV_48	KO4
ASV_7	OE1
ASV_41	OE2
ASV_70	OE2
ASV_855	OE2
ASV_22	OE3
ASV_35	OE3
ASV_373	OE3
ASV_69	OE5
ASV_44	WT3
ASV_52	WT3
ASV_48	WT5
ASV_21	KO1
ASV_37	KO1
ASV_42	KO1
ASV_23	KO2
ASV_68	KO2
ASV_171	KO2
ASV_54	KO3
ASV_59	KO3
ASV_95	KO3
ASV_141	KO3
ASV_62	KO4
ASV_28	KO5
ASV_123	KO6
ASV_27	OE2
ASV_37	OE2
ASV_39	OE2
ASV_61	OE2
ASV_34	OE3
ASV_84	OE3
ASV_24	OE4
ASV_41	OE5
ASV_38	OE5
ASV_26	OE6
ASV_173	OE6
ASV_38	WT1
ASV_45	WT1
ASV_105	WT1
ASV_80	WT3
ASV_34	WT4
ASV_46	WT4
ASV_34	WT5
ASV_33	WT5
ASV_47	WT5
ASV_24	WT6
ASV_60	WT6
ASV_23	KO1
ASV_46	KO1
ASV_58	KO1
ASV_81	KO5
ASV_78	KO5
ASV_97	KO5
ASV_66	KO6
ASV_1021	OE1
ASV_43	OE4
ASV_92	OE4
ASV_44	OE5
ASV_42	OE6
ASV_61	WT1
ASV_47	WT2
ASV_42	WT4
ASV_54	WT4
ASV_20	WT6
ASV_13	KO2
ASV_173	KO2
ASV_83	KO2
ASV_126	KO2
ASV_33	KO3
ASV_72	KO3
ASV_21	KO4
ASV_106	KO4
ASV_62	KO5
ASV_52	OE2
ASV_28	OE3
ASV_46	OE3
ASV_262	OE3
ASV_98	OE4
ASV_80	OE5
ASV_37	WT1
ASV_66	WT2
ASV_27	WT5
ASV_52	WT5
ASV_22	WT6
ASV_35	WT6
ASV_76	KO1
ASV_7	KO2
ASV_40	KO2
ASV_52	KO2
ASV_1155	KO3
ASV_695	KO3
ASV_46	KO4
ASV_66	KO5
ASV_79	KO5
ASV_95	KO5
ASV_51	OE1
ASV_100	OE1
ASV_27	OE4
ASV_22	OE5
ASV_40	OE5
ASV_44	WT2
ASV_67	WT2
ASV_102	WT2
ASV_24	WT3
ASV_113	WT4
ASV_56	WT4
ASV_22	WT5
ASV_55	WT5
ASV_29	WT6
ASV_54	WT6
ASV_43	WT6
ASV_24	KO1
ASV_37	KO3
ASV_118	KO5
ASV_39	KO6
ASV_17	OE2
ASV_37	OE3
ASV_38	OE3
ASV_47	OE3
ASV_54	OE3
ASV_37	OE4
ASV_55	OE4
ASV_58	OE4
ASV_20	OE5
ASV_61	OE5
ASV_68	OE6
ASV_51	OE6
ASV_81	WT3
ASV_86	WT3
ASV_53	WT4
ASV_41	WT5
ASV_90	WT5
ASV_38	WT6
ASV_31	KO1
ASV_40	KO1
ASV_54	KO1
ASV_62	KO2
ASV_535	KO2
ASV_260	KO3
ASV_27	KO4
ASV_58	KO6
ASV_50	OE1
ASV_41	OE3
ASV_50	OE3
ASV_41	OE4
ASV_390	OE5
ASV_44	OE6
ASV_73	WT2
ASV_48	WT3
ASV_70	WT4
ASV_80	WT5
ASV_70	WT6
ASV_72	KO1
ASV_72	KO5
ASV_101	KO5
ASV_180	KO5
ASV_221	KO5
ASV_47	OE1
ASV_56	OE1
ASV_111	OE3
ASV_26	OE4
ASV_46	OE4
ASV_60	OE4
ASV_249	OE4
ASV_63	OE5
ASV_55	OE6
ASV_22	WT1
ASV_39	WT1
ASV_62	WT2
ASV_111	WT2
ASV_113	WT3
ASV_52	WT4
ASV_60	WT4
ASV_62	WT5
ASV_173	KO1
ASV_61	KO2
ASV_153	KO2
ASV_55	KO3
ASV_74	KO3
ASV_601	KO4
ASV_113	OE1
ASV_52	OE1
ASV_74	OE1
ASV_103	OE2
ASV_61	OE3
ASV_39	OE4
ASV_36	OE5
ASV_47	WT1
ASV_52	WT1
ASV_48	WT1
ASV_105	WT2
ASV_216	WT2
ASV_22	WT3
ASV_93	WT3
ASV_20	WT4
ASV_80	WT4
ASV_288	WT4
ASV_54	WT5
ASV_67	WT6
ASV_48	KO1
ASV_50	KO1
ASV_180	KO1
ASV_221	KO1
ASV_247	KO2
ASV_77	KO3
ASV_39	KO4
ASV_114	KO4
ASV_21	KO5
ASV_48	KO6
ASV_62	KO6
ASV_22	OE1
ASV_89	OE1
ASV_63	OE2
ASV_184	OE2
ASV_45	OE3
ASV_105	OE3
ASV_61	OE4
ASV_855	OE4
ASV_58	OE5
ASV_20	OE6
ASV_100	OE6
ASV_84	WT2
ASV_86	WT2
ASV_61	WT3
ASV_186	WT4
ASV_558	WT4
ASV_67	WT5
ASV_76	WT6
ASV_51	KO1
ASV_73	KO1
ASV_45	KO2
ASV_48	KO2
ASV_49	KO2
ASV_528	KO2
ASV_62	KO3
ASV_69	KO3
ASV_734	KO3
ASV_24	KO4
ASV_92	KO4
ASV_37	KO6
ASV_180	KO6
ASV_33	OE2
ASV_204	OE2
ASV_62	OE3
ASV_53	OE4
ASV_56	OE5
ASV_76	OE6
ASV_430	WT2
ASV_46	WT3
ASV_60	WT3
ASV_88	WT3
ASV_91	WT4
ASV_78	WT5
ASV_410	WT5
ASV_84	WT6
ASV_675	WT6
ASV_39	KO1
ASV_59	KO2
ASV_91	KO2
ASV_110	KO2
ASV_35	KO3
ASV_90	KO4
ASV_109	KO5
ASV_283	KO5
ASV_273	KO5
ASV_46	KO6
ASV_50	KO6
ASV_347	KO6
ASV_47	OE2
ASV_48	OE2
ASV_456	OE3
ASV_218	OE3
ASV_56	OE4
ASV_76	OE5
ASV_74	OE5
ASV_303	OE5
ASV_33	OE6
ASV_48	OE6
ASV_77	OE6
ASV_60	WT1
ASV_86	WT1
ASV_245	WT1
ASV_68	WT4
ASV_63	WT5
ASV_69	WT5
ASV_59	WT6
ASV_103	WT6
ASV_79	KO1
ASV_31	KO2
ASV_33	KO2
ASV_58	KO2
ASV_66	KO2
ASV_69	KO2
ASV_90	KO2
ASV_114	KO2
ASV_82	KO3
ASV_192	KO5
ASV_51	KO6
ASV_75	KO6
ASV_58	OE1
ASV_76	OE1
ASV_35	OE2
ASV_51	OE2
ASV_47	OE4
ASV_50	OE4
ASV_47	OE6
ASV_70	WT1
ASV_55	WT1
ASV_56	WT1
ASV_89	WT2
ASV_41	WT3
ASV_73	WT3
ASV_123	WT3
ASV_144	WT3
ASV_149	WT3
ASV_59	WT5
ASV_44	WT6
ASV_56	WT6
ASV_89	WT6
ASV_123	WT6
ASV_333	WT6
ASV_44	KO1
ASV_70	KO2
ASV_100	KO2
ASV_53	KO3
ASV_456	KO3
ASV_109	KO3
ASV_79	KO4
ASV_736	KO4
ASV_69	KO5
ASV_74	KO5
ASV_189	KO5
ASV_431	KO5
ASV_52	KO6
ASV_173	OE1
ASV_69	OE1
ASV_156	OE1
ASV_173	OE2
ASV_81	OE2
ASV_96	OE2
ASV_88	OE4
ASV_45	OE5
ASV_35	OE6
ASV_41	OE6
ASV_52	OE6
ASV_43	OE6
ASV_288	OE6
ASV_50	WT1
ASV_62	WT1
ASV_112	WT1
ASV_535	WT1
ASV_62	WT3
ASV_26	WT4
ASV_61	WT4
ASV_46	WT6
ASV_58	WT6
ASV_88	KO1
ASV_113	KO2
ASV_74	KO2
ASV_86	KO2
ASV_186	KO2
ASV_282	KO2
ASV_56	KO3
ASV_102	KO3
ASV_288	KO3
ASV_218	KO4
ASV_784	KO4
ASV_140	KO5
ASV_73	KO6
ASV_108	KO6
ASV_121	KO6
ASV_92	OE1
ASV_111	OE1
ASV_44	OE3
ASV_38	OE6
ASV_39	OE6
ASV_120	OE6
ASV_58	WT1
ASV_76	WT2
ASV_31	WT3
ASV_38	WT3
ASV_456	WT3
ASV_121	WT5
ASV_36	WT6
ASV_62	KO1
ASV_37	KO2
ASV_139	KO3
ASV_197	KO3
ASV_328	KO3
ASV_351	KO3
ASV_69	KO4
ASV_75	KO4
ASV_84	KO4
ASV_95	KO4
ASV_116	KO4
ASV_197	KO4
ASV_56	KO5
ASV_148	KO5
ASV_445	KO5
ASV_758	KO5
ASV_183	KO6
ASV_83	OE1
ASV_151	OE1
ASV_246	OE1
ASV_44	OE2
ASV_415	OE2
ASV_119	OE2
ASV_39	OE3
ASV_79	OE3
ASV_45	OE4
ASV_76	OE4
ASV_101	OE4
ASV_111	OE4
ASV_599	OE4
ASV_42	OE5
ASV_55	OE5
ASV_410	OE5
ASV_113	OE6
ASV_71	OE6
ASV_266	OE6
ASV_605	OE6
ASV_252	OE6
ASV_58	WT2
ASV_125	WT2
ASV_58	WT3
ASV_78	WT3
ASV_221	WT3
ASV_67	WT4
ASV_59	WT4
ASV_111	WT4
ASV_736	WT4
ASV_68	WT5
ASV_50	WT5
ASV_73	WT5
ASV_736	WT5
ASV_141	WT5
ASV_148	WT5
ASV_214	WT5
ASV_55	WT6
ASV_93	WT6
ASV_119	WT6
ASV_80	KO1
ASV_456	KO2
ASV_116	KO2
ASV_283	KO3
ASV_55	KO4
ASV_56	KO4
ASV_82	KO4
ASV_71	KO4
ASV_99	KO4
ASV_107	KO4
ASV_410	KO5
ASV_108	KO5
ASV_239	KO5
ASV_99	KO6
ASV_357	KO6
ASV_400	KO6
ASV_69	OE2
ASV_92	OE2
ASV_23	OE3
ASV_76	OE3
ASV_171	OE3
ASV_22	OE4
ASV_184	OE4
ASV_53	OE5
ASV_101	OE5
ASV_126	OE5
ASV_36	OE6
ASV_70	OE6
ASV_109	OE6
ASV_107	WT1
ASV_456	WT2
ASV_115	WT2
ASV_339	WT2
ASV_20	WT3
ASV_68	WT3
ASV_69	WT3
ASV_71	WT3
ASV_97	WT3
ASV_82	WT4
ASV_146	WT4
ASV_84	WT5
ASV_108	WT5
ASV_42	WT6
ASV_35	KO1
ASV_166	KO1
ASV_36	KO2
ASV_36	KO3
ASV_116	KO3
ASV_80	KO4
ASV_105	KO4
ASV_34	KO5
ASV_71	KO5
ASV_84	KO5
ASV_69	KO6
ASV_39	OE1
ASV_68	OE1
ASV_44	OE1
ASV_62	OE1
ASV_58	OE2
ASV_60	OE2
ASV_410	OE2
ASV_249	OE2
ASV_56	OE3
ASV_90	OE3
ASV_68	OE4
ASV_156	OE4
ASV_113	OE5
ASV_51	OE5
ASV_73	OE5
ASV_98	OE5
ASV_67	OE6
ASV_282	OE6
ASV_171	OE6
ASV_41	WT1
ASV_66	WT1
ASV_79	WT1
ASV_106	WT1
ASV_111	WT1
ASV_126	WT2
ASV_97	WT4
ASV_143	WT4
ASV_58	WT5
ASV_45	WT6
ASV_97	WT6
ASV_410	WT6
ASV_70	KO1
ASV_52	KO1
ASV_66	KO1
ASV_69	KO1
ASV_82	KO1
ASV_71	KO1
ASV_81	KO1
ASV_123	KO2
ASV_92	KO3
ASV_118	KO3
ASV_108	KO4
ASV_126	KO4
ASV_30	KO5
ASV_109	KO6
ASV_41	OE1
ASV_70	OE1
ASV_415	OE1
ASV_125	OE1
ASV_266	OE1
ASV_24	OE2
ASV_68	OE2
ASV_52	OE4
ASV_89	OE4
ASV_89	OE5
ASV_31	OE6
ASV_81	OE6
ASV_101	OE6
ASV_204	OE6
ASV_59	WT1
ASV_53	WT2
ASV_59	WT2
ASV_84	WT3
ASV_577	WT3
ASV_942	WT3
ASV_89	WT4
ASV_92	WT4
ASV_44	WT5
ASV_82	WT5
ASV_215	WT5
ASV_62	WT6
ASV_71	WT6
ASV_74	WT6
ASV_186	WT6
ASV_115	WT6
ASV_147	KO1
ASV_60	KO2
ASV_76	KO2
ASV_84	KO3
ASV_124	KO3
ASV_925	KO3
ASV_172	KO3
ASV_311	KO3
ASV_831	KO3
ASV_128	KO4
ASV_159	KO4
ASV_77	KO5
ASV_157	KO6
ASV_190	KO6
ASV_91	OE1
ASV_162	OE1
ASV_94	OE2
ASV_288	OE2
ASV_282	OE2
ASV_126	OE2
ASV_59	OE3
ASV_82	OE3
ASV_74	OE3
ASV_105	OE4
ASV_115	OE4
ASV_66	OE5
ASV_82	OE5
ASV_92	OE5
ASV_94	OE5
ASV_415	OE5
ASV_158	WT1
ASV_193	WT1
ASV_74	WT2
ASV_193	WT2
ASV_54	WT3
ASV_100	WT3
ASV_96	WT3
ASV_111	WT3
ASV_152	WT3
ASV_130	WT3
ASV_169	WT3
ASV_72	WT4
ASV_84	WT4
ASV_112	WT4
ASV_735	WT4
ASV_73	WT6
ASV_69	WT6
ASV_78	WT6
ASV_127	WT6
ASV_150	WT6
ASV_67	KO1
ASV_61	KO1
ASV_59	KO1
ASV_74	KO1
ASV_102	KO1
ASV_189	KO1
ASV_67	KO2
ASV_75	KO2
ASV_28	KO3
ASV_20	KO3
ASV_76	KO3
ASV_80	KO3
ASV_125	KO3
ASV_126	KO3
ASV_73	KO4
ASV_81	KO4
ASV_63	KO5
ASV_107	KO5
ASV_354	KO5
ASV_44	KO6
ASV_49	KO6
ASV_91	KO6
ASV_736	KO6
ASV_925	KO6
ASV_20	OE1
ASV_24	OE1
ASV_97	OE1
ASV_283	OE2
ASV_31	OE3
ASV_51	OE3
ASV_63	OE3
ASV_71	OE3
ASV_100	OE3
ASV_129	OE3
ASV_84	OE4
ASV_81	OE4
ASV_110	OE4
ASV_288	OE4
ASV_121	OE4
ASV_108	OE5
ASV_175	OE5
ASV_82	OE6
ASV_88	OE6
ASV_110	OE6
ASV_75	WT1
ASV_415	WT1
ASV_192	WT1
ASV_26	WT2
ASV_61	WT2
ASV_70	WT3
ASV_55	WT3
ASV_119	WT3
ASV_62	WT4
ASV_66	WT4
ASV_106	WT4
ASV_118	WT4
ASV_134	WT4
ASV_1487	WT4
ASV_118	WT5
ASV_185	WT5
ASV_61	WT6
ASV_100	WT6
ASV_415	WT6
ASV_113	KO1
ASV_89	KO2
ASV_129	KO2
ASV_1396	KO2
ASV_166	KO2
ASV_48	KO3
ASV_736	KO3
ASV_843	KO3
ASV_474	KO3
ASV_176	KO3
ASV_293	KO3
ASV_383	KO3
ASV_52	KO4
ASV_97	KO4
ASV_95	KO6
ASV_103	KO6
ASV_114	KO6
ASV_78	OE1
ASV_110	OE1
ASV_130	OE1
ASV_22	OE2
ASV_76	OE2
ASV_113	OE3
ASV_75	OE3
ASV_82	OE4
ASV_93	OE4
ASV_204	OE4
ASV_67	OE5
ASV_855	OE5
ASV_245	OE5
ASV_73	OE6
ASV_577	OE6
ASV_162	OE6
ASV_282	WT1
ASV_153	WT1
ASV_185	WT1
ASV_50	WT2
ASV_146	WT2
ASV_89	WT3
ASV_211	WT3
ASV_855	WT4
ASV_153	WT4
ASV_400	WT4
ASV_113	WT5
ASV_53	WT5
ASV_89	WT5
ASV_154	WT5
ASV_148	WT6
ASV_302	WT6
ASV_128	KO1
ASV_233	KO1
ASV_797	KO1
ASV_72	KO2
ASV_288	KO2
ASV_415	KO2
ASV_605	KO2
ASV_99	KO3
ASV_161	KO3
ASV_202	KO3
ASV_253	KO3
ASV_856	KO3
ASV_148	KO4
ASV_207	KO4
ASV_141	KO5
ASV_147	KO5
ASV_74	KO6
ASV_89	KO6
ASV_97	KO6
ASV_227	KO6
ASV_115	OE1
ASV_120	OE1
ASV_1396	OE1
ASV_161	OE1
ASV_158	OE1
ASV_186	OE2
ASV_59	OE4
ASV_50	OE6
ASV_56	OE6
ASV_78	OE6
ASV_119	OE6
ASV_121	OE6
ASV_84	WT1
ASV_191	WT2
ASV_49	WT3
ASV_66	WT3
ASV_110	WT3
ASV_129	WT3
ASV_965	WT3
ASV_433	WT3
ASV_456	WT4
ASV_374	WT4
ASV_1085	WT4
ASV_72	WT5
ASV_102	WT5
ASV_394	WT5
ASV_40	WT6
ASV_110	WT6
ASV_102	WT6
ASV_78	KO1
ASV_86	KO1
ASV_184	KO1
ASV_80	KO2
ASV_97	KO2
ASV_134	KO2
ASV_132	KO2
ASV_209	KO2
ASV_352	KO2
ASV_94	KO3
ASV_101	KO3
ASV_119	KO3
ASV_192	KO3
ASV_279	KO3
ASV_1201	KO3
ASV_23	KO4
ASV_60	KO4
ASV_456	KO4
ASV_109	KO4
ASV_118	KO4
ASV_110	KO4
ASV_134	KO4
ASV_132	KO4
ASV_170	KO4
ASV_213	KO4
ASV_190	KO4
ASV_607	KO4
ASV_52	KO5
ASV_90	KO5
ASV_94	KO5
ASV_99	KO5
ASV_116	KO5
ASV_201	KO5
ASV_60	KO6
ASV_128	KO6
ASV_843	KO6
ASV_36	OE1
ASV_129	OE1
ASV_345	OE1
ASV_73	OE2
ASV_129	OE2
ASV_53	OE3
ASV_69	OE4
ASV_410	OE4
ASV_456	OE5
ASV_71	OE5
ASV_118	OE5
ASV_288	OE5
ASV_76	WT1
ASV_78	WT1
ASV_169	WT1
ASV_303	WT1
ASV_373	WT1
ASV_69	WT2
ASV_82	WT2
ASV_75	WT3
ASV_90	WT3
ASV_146	WT3
ASV_167	WT3
ASV_75	WT4
ASV_83	WT4
ASV_251	WT4
ASV_76	WT5
ASV_109	WT5
ASV_95	WT5
ASV_119	WT5
ASV_157	WT5
ASV_60	KO1
ASV_109	KO1
ASV_118	KO1
ASV_95	KO1
ASV_188	KO1
ASV_534	KO1
ASV_54	KO2
ASV_92	KO2
ASV_142	KO2
ASV_212	KO2
ASV_450	KO2
ASV_60	KO3
ASV_106	KO3
ASV_719	KO3
ASV_37	KO4
ASV_40	KO4
ASV_77	KO4
ASV_94	KO4
ASV_410	KO4
ASV_577	KO4
ASV_124	KO4
ASV_255	KO4
ASV_334	KO4
ASV_50	KO5
ASV_161	KO5
ASV_143	KO5
ASV_170	KO5
ASV_216	KO5
ASV_303	KO5
ASV_84	KO6
ASV_80	KO6
ASV_855	KO6
ASV_147	KO6
ASV_237	KO6
ASV_96	OE1
ASV_99	OE1
ASV_282	OE1
ASV_577	OE1
ASV_195	OE1
ASV_727	OE1
ASV_1022	OE1
ASV_67	OE2
ASV_456	OE2
ASV_98	OE2
ASV_187	OE2
ASV_608	OE2
ASV_62	OE4
ASV_73	OE4
ASV_456	OE4
ASV_100	OE4
ASV_252	OE4
ASV_54	OE5
ASV_91	OE5
ASV_100	OE5
ASV_95	OE5
ASV_125	OE5
ASV_132	OE5
ASV_74	OE6
ASV_99	OE6
ASV_69	WT1
ASV_97	WT1
ASV_188	WT1
ASV_70	WT2
ASV_51	WT2
ASV_72	WT2
ASV_855	WT2
ASV_101	WT2
ASV_264	WT2
ASV_316	WT2
ASV_40	WT3
ASV_99	WT3
ASV_415	WT3
ASV_202	WT3
ASV_69	WT4
ASV_152	WT4
ASV_925	WT4
ASV_151	WT4
ASV_75	WT6
ASV_118	WT6
ASV_98	WT6
ASV_159	WT6
ASV_456	KO1
ASV_77	KO1
ASV_84	KO1
ASV_100	KO1
ASV_108	KO1
ASV_440	KO1
ASV_78	KO2
ASV_115	KO2
ASV_577	KO2
ASV_161	KO2
ASV_149	KO2
ASV_147	KO2
ASV_157	KO2
ASV_256	KO2
ASV_616	KO2
ASV_42	KO3
ASV_179	KO3
ASV_147	KO3
ASV_336	KO3
ASV_186	KO4
ASV_147	KO4
ASV_176	KO4
ASV_315	KO4
ASV_29	KO5
ASV_110	KO5
ASV_736	KO5
ASV_124	KO5
ASV_136	KO5
ASV_310	KO5
ASV_78	KO6
ASV_100	KO6
ASV_116	KO6
ASV_124	KO6
ASV_246	KO6
ASV_417	KO6
ASV_66	OE1
ASV_86	OE1
ASV_925	OE1
ASV_172	OE1
ASV_200	OE1
ASV_327	OE1
ASV_577	OE2
ASV_227	OE2
ASV_24	OE3
ASV_68	OE3
ASV_67	OE3
ASV_73	OE3
ASV_415	OE3
ASV_144	OE3
ASV_38	OE4
ASV_67	OE4
ASV_91	OE4
ASV_155	OE4
ASV_111	OE5
ASV_191	OE5
ASV_58	OE6
ASV_80	OE6
ASV_142	OE6
ASV_193	OE6
ASV_718	OE6
ASV_1073	OE6
ASV_88	WT1
ASV_855	WT1
ASV_109	WT1
ASV_259	WT1
ASV_75	WT2
ASV_109	WT2
ASV_118	WT2
ASV_45	WT3
ASV_118	WT3
ASV_282	WT3
ASV_115	WT3
ASV_143	WT3
ASV_58	WT4
ASV_109	WT4
ASV_115	WT4
ASV_116	WT4
ASV_139	WT4
ASV_163	WT4
ASV_643	WT4
ASV_1024	WT4
ASV_79	WT5
ASV_97	WT5
ASV_100	WT5
ASV_843	WT5
ASV_192	WT5
ASV_323	WT5
ASV_79	WT6
ASV_86	WT6
ASV_125	WT6
ASV_126	WT6
ASV_142	WT6
ASV_158	WT6
ASV_220	WT6
ASV_89	KO1
ASV_73	KO2
ASV_95	KO2
ASV_108	KO2
ASV_305	KO3
ASV_61	KO4
ASV_76	KO4
ASV_74	KO4
ASV_101	KO4
ASV_103	KO4
ASV_415	KO4
ASV_153	KO4
ASV_164	KO4
ASV_188	KO4
ASV_176	KO5
ASV_181	KO5
ASV_227	KO5
ASV_356	KO5
ASV_409	KO5
ASV_35	KO6
ASV_56	KO6
ASV_456	KO6
ASV_77	KO6
ASV_105	KO6
ASV_577	KO6
ASV_427	KO6
ASV_607	KO6
ASV_917	KO6
ASV_67	OE1
ASV_93	OE1
ASV_106	OE1
ASV_74	OE2
ASV_75	OE2
ASV_89	OE2
ASV_605	OE2
ASV_247	OE2
ASV_269	OE2
ASV_550	OE2
ASV_66	OE3
ASV_77	OE3
ASV_101	OE3
ASV_843	OE3
ASV_167	OE3
ASV_240	OE3
ASV_302	OE3
ASV_44	OE4
ASV_66	OE4
ASV_304	OE4
ASV_786	OE4
ASV_282	OE5
ASV_160	OE5
ASV_395	OE5
ASV_54	OE6
ASV_84	OE6
ASV_86	OE6
ASV_129	OE6
ASV_115	OE6
ASV_125	OE6
ASV_152	OE6
ASV_160	OE6
ASV_246	OE6
ASV_733	OE6
ASV_532	OE6
ASV_40	WT1
ASV_67	WT1
ASV_91	WT1
ASV_129	WT1
ASV_119	WT1
ASV_843	WT1
ASV_136	WT1
ASV_536	WT1
ASV_46	WT2
ASV_186	WT2
ASV_152	WT2
ASV_136	WT2
ASV_251	WT2
ASV_293	WT2
ASV_42	WT3
ASV_59	WT3
ASV_303	WT3
ASV_79	WT4
ASV_86	WT4
ASV_106	WT5
ASV_152	WT5
ASV_140	WT5
ASV_717	WT5
ASV_95	WT6
ASV_129	WT6
ASV_152	WT6
ASV_112	KO1
ASV_121	KO1
ASV_843	KO1
ASV_142	KO1
ASV_328	KO1
ASV_42	KO2
ASV_99	KO2
ASV_124	KO2
ASV_843	KO2
ASV_162	KO2
ASV_969	KO2
ASV_167	KO2
ASV_213	KO2
ASV_181	KO2
ASV_440	KO2
ASV_347	KO3
ASV_157	KO3
ASV_548	KO3
ASV_98	KO4
ASV_140	KO4
ASV_285	KO4
ASV_697	KO4
ASV_347	KO5
ASV_234	KO5
ASV_316	KO5
ASV_53	KO6
ASV_76	KO6
ASV_102	KO6
ASV_152	KO6
ASV_331	KO6
ASV_1311	KO6
ASV_576	KO6
ASV_697	KO6
ASV_82	OE1
ASV_71	OE1
ASV_126	OE1
ASV_127	OE1
ASV_867	OE1
ASV_569	OE1
ASV_100	OE2
ASV_120	OE2
ASV_159	OE2
ASV_212	OE2
ASV_271	OE2
ASV_1527	OE2
ASV_78	OE3
ASV_186	OE3
ASV_282	OE3
ASV_128	OE3
ASV_249	OE3
ASV_389	OE3
ASV_71	OE4
ASV_106	OE4
ASV_109	OE4
ASV_149	OE4
ASV_60	OE5
ASV_77	OE5
ASV_109	OE5
ASV_121	OE5
ASV_161	OE5
ASV_720	OE5
ASV_79	OE6
ASV_89	OE6
ASV_128	OE6
ASV_153	OE6
ASV_323	OE6
ASV_202	WT1
ASV_477	WT1
ASV_815	WT1
ASV_108	WT2
ASV_668	WT2
ASV_234	WT2
ASV_109	WT3
ASV_112	WT3
ASV_124	WT3
ASV_140	WT3
ASV_151	WT3
ASV_45	WT4
ASV_81	WT4
ASV_98	WT4
ASV_129	WT4
ASV_125	WT4
ASV_167	WT4
ASV_610	WT4
ASV_399	WT4
ASV_61	WT5
ASV_60	WT5
ASV_125	WT5
ASV_144	WT5
ASV_567	WT5
ASV_72	WT6
ASV_99	WT6
ASV_282	WT6
ASV_843	WT6
ASV_130	WT6
ASV_214	WT6
ASV_457	WT6
ASV_83	KO1
ASV_855	KO1
ASV_98	KO1
ASV_186	KO1
ASV_124	KO1
ASV_266	KO1
ASV_144	KO1
ASV_426	KO1
ASV_46	KO2
ASV_410	KO2
ASV_374	KO2
ASV_83	KO3
ASV_81	KO3
ASV_90	KO3
ASV_108	KO3
ASV_225	KO3
ASV_556	KO3
ASV_282	KO4
ASV_80	KO5
ASV_179	KO5
ASV_132	KO5
ASV_497	KO5
ASV_23	KO6
ASV_140	KO6
ASV_149	KO6
ASV_181	KO6
ASV_45	OE1
ASV_59	OE1
ASV_186	OE1
ASV_165	OE1
ASV_232	OE1
ASV_111	OE2
ASV_347	OE2
ASV_151	OE2
ASV_322	OE2
ASV_60	OE3
ASV_736	OE3
[truncated: 18,029 more rows]

## Sheet: Table S7
Table S7. The target gene and its annotated biological process description.
Target_gene	Biological_process_description
IMPTAPA2N18434_1	monocarboxylic_acid_biosynthetic_process
IMPTAPA2N9430_1	monocarboxylic_acid_biosynthetic_process
IMPTAPA2N50854_1	monocarboxylic_acid_biosynthetic_process
IMPTAPA2N52279_1	monocarboxylic_acid_biosynthetic_process
IMPTAPA2N34454_1	monocarboxylic_acid_biosynthetic_process
IMPTAPA2N12074_1	monocarboxylic_acid_biosynthetic_process
IMPTAPA2N17543_1	monocarboxylic_acid_biosynthetic_process
IMPTAPA2N18486_1	monocarboxylic_acid_biosynthetic_process
IMPTAPA2N23106_1	monocarboxylic_acid_biosynthetic_process
IMPTAPA2N37477_1	monocarboxylic_acid_biosynthetic_process
IMPTAPA2N21328_1	monocarboxylic_acid_biosynthetic_process
IMPTAPA2N13131_1	monocarboxylic_acid_biosynthetic_process
IMPTAPA2N26306_1	monocarboxylic_acid_biosynthetic_process
IMPTAPA2N54088_1	monocarboxylic_acid_biosynthetic_process
IMPTAPA2N10825_1	monocarboxylic_acid_biosynthetic_process
IMPTAPA2N42359_1	monocarboxylic_acid_biosynthetic_process
IMPTAPA2N45614_1	monocarboxylic_acid_biosynthetic_process
IMPTAPA2N6658_1	monocarboxylic_acid_biosynthetic_process
IMPTAPA2N16600_1	monocarboxylic_acid_biosynthetic_process
IMPTAPA2N51840_1	monocarboxylic_acid_biosynthetic_process
IMPTAPA2N12469_1	monocarboxylic_acid_biosynthetic_process
IMPTAPA2N46479_1	monocarboxylic_acid_biosynthetic_process
IMPTAPA2N19692_1	monocarboxylic_acid_biosynthetic_process
IMPTAPA2N3747_1	monocarboxylic_acid_biosynthetic_process
IMPTAPA2N49609_1	monocarboxylic_acid_biosynthetic_process
IMPTAPA2N39590_1	monocarboxylic_acid_biosynthetic_process
IMPTAPA2N35601_1	monocarboxylic_acid_biosynthetic_process
IMPTAPA2N12537_1	monocarboxylic_acid_biosynthetic_process
IMPTAPA2N9174_1	monocarboxylic_acid_biosynthetic_process
IMPTAPA2N36942_1	monocarboxylic_acid_biosynthetic_process
IMPTAPA2N32843_1	monocarboxylic_acid_biosynthetic_process
IMPTAPA2N31674_1	monocarboxylic_acid_biosynthetic_process
IMPTAPA2N36602_1	monocarboxylic_acid_biosynthetic_process
IMPTAPA2N40577_1	monocarboxylic_acid_biosynthetic_process
IMPTAPA2N47628_1	monocarboxylic_acid_biosynthetic_process
IMPTAPA2N43289_1	monocarboxylic_acid_biosynthetic_process
IMPTAPA2N7679_1	monocarboxylic_acid_biosynthetic_process
IMPTAPA2N9676_1	monocarboxylic_acid_biosynthetic_process
IMPTAPA2N50783_1	monocarboxylic_acid_biosynthetic_process
IMPTAPA2N26320_1	monocarboxylic_acid_biosynthetic_process
IMPTAPA2N2818_1	monocarboxylic_acid_biosynthetic_process
IMPTAPA2N7868_1	monocarboxylic_acid_biosynthetic_process
IMPTAPA2N15074_1	monocarboxylic_acid_biosynthetic_process
IMPTAPA2N33664_1	monocarboxylic_acid_biosynthetic_process
IMPTAPA2N11277_1	monocarboxylic_acid_biosynthetic_process
IMPTAPA2N2155_1	monocarboxylic_acid_biosynthetic_process
IMPTAPA2N29508_1	monocarboxylic_acid_biosynthetic_process
IMPTAPA2N33800_1	monocarboxylic_acid_biosynthetic_process
IMPTAPA2N22367_1	monocarboxylic_acid_biosynthetic_process
IMPTAPA2N48433_1	monocarboxylic_acid_biosynthetic_process
IMPTAPA2N44143_1	monocarboxylic_acid_biosynthetic_process
IMPTAPA2N11876_1	monocarboxylic_acid_biosynthetic_process
IMPTAPA2N130_1	monocarboxylic_acid_biosynthetic_process
IMPTAPA2N38206_1	monocarboxylic_acid_biosynthetic_process
IMPTAPA2N39338_1	monocarboxylic_acid_biosynthetic_process
IMPTAPA2N25821_1	cellular_amino_acid_metabolic_process
IMPTAPA2N21029_1	cellular_amino_acid_metabolic_process
IMPTAPA2N40938_1	cellular_amino_acid_metabolic_process
IMPTAPA2N19103_1	cellular_amino_acid_metabolic_process
IMPTAPA2N17757_1	cellular_amino_acid_metabolic_process
IMPTAPA2N53249_1	cellular_amino_acid_metabolic_process
IMPTAPA2N37853_1	cellular_amino_acid_metabolic_process
IMPTAPA2N2121_1	cellular_amino_acid_metabolic_process
IMPTAPA2N18486_1	cellular_amino_acid_metabolic_process
IMPTAPA2N38057_1	cellular_amino_acid_metabolic_process
IMPTAPA2N39311_1	cellular_amino_acid_metabolic_process
IMPTAPA2N26306_1	cellular_amino_acid_metabolic_process
IMPTAPA2N43562_1	cellular_amino_acid_metabolic_process
IMPTAPA2N19692_1	cellular_amino_acid_metabolic_process
IMPTAPA2N13686_1	cellular_amino_acid_metabolic_process
IMPTAPA2N46780_1	cellular_amino_acid_metabolic_process
IMPTAPA2N4940_1	cellular_amino_acid_metabolic_process
IMPTAPA2N43878_1	cellular_amino_acid_metabolic_process
IMPTAPA2N29267_1	cellular_amino_acid_metabolic_process
IMPTAPA2N6540_1	cellular_amino_acid_metabolic_process
IMPTAPA2N29891_1	cellular_amino_acid_metabolic_process
IMPTAPA2N24974_1	cellular_amino_acid_metabolic_process
IMPTAPA2N14406_1	cellular_amino_acid_metabolic_process
IMPTAPA2N2144_1	cellular_amino_acid_metabolic_process
IMPTAPA2N42696_1	cellular_amino_acid_metabolic_process
IMPTAPA2N51772_1	cellular_amino_acid_metabolic_process
IMPTAPA2N53218_1	cellular_amino_acid_metabolic_process
IMPTAPA2N21437_1	cellular_amino_acid_metabolic_process
IMPTAPA2N2818_1	cellular_amino_acid_metabolic_process
IMPTAPA2N47095_1	cellular_amino_acid_metabolic_process
IMPTAPA2N16082_1	cellular_amino_acid_metabolic_process
IMPTAPA2N15675_1	cellular_amino_acid_metabolic_process
IMPTAPA2N16062_1	cellular_amino_acid_metabolic_process
IMPTAPA2N23057_1	cellular_amino_acid_metabolic_process
IMPTAPA2N18309_1	cellular_amino_acid_metabolic_process
IMPTAPA2N24707_1	cellular_amino_acid_metabolic_process
IMPTAPA2N2155_1	cellular_amino_acid_metabolic_process
IMPTAPA2N43963_1	cellular_amino_acid_metabolic_process
IMPTAPA2N52573_1	cellular_amino_acid_metabolic_process
IMPTAPA2N27283_1	cellular_amino_acid_metabolic_process
IMPTAPA2N32437_1	cellular_amino_acid_metabolic_process
IMPTAPA2N130_1	cellular_amino_acid_metabolic_process
IMPTAPA2N42872_1	cellular_amino_acid_metabolic_process
IMPTAPA2N9430_1	organonitrogen_compound_biosynthetic_process
IMPTAPA2N21029_1	organonitrogen_compound_biosynthetic_process
IMPTAPA2N17757_1	organonitrogen_compound_biosynthetic_process
IMPTAPA2N53249_1	organonitrogen_compound_biosynthetic_process
IMPTAPA2N37853_1	organonitrogen_compound_biosynthetic_process
IMPTAPA2N18486_1	organonitrogen_compound_biosynthetic_process
IMPTAPA2N33400_1	organonitrogen_compound_biosynthetic_process
IMPTAPA2N38057_1	organonitrogen_compound_biosynthetic_process
IMPTAPA2N37477_1	organonitrogen_compound_biosynthetic_process
IMPTAPA2N13131_1	organonitrogen_compound_biosynthetic_process
IMPTAPA2N39311_1	organonitrogen_compound_biosynthetic_process
IMPTAPA2N10825_1	organonitrogen_compound_biosynthetic_process
IMPTAPA2N42359_1	organonitrogen_compound_biosynthetic_process
IMPTAPA2N45614_1	organonitrogen_compound_biosynthetic_process
IMPTAPA2N12469_1	organonitrogen_compound_biosynthetic_process
IMPTAPA2N19692_1	organonitrogen_compound_biosynthetic_process
IMPTAPA2N3747_1	organonitrogen_compound_biosynthetic_process
IMPTAPA2N13686_1	organonitrogen_compound_biosynthetic_process
IMPTAPA2N49609_1	organonitrogen_compound_biosynthetic_process
IMPTAPA2N46780_1	organonitrogen_compound_biosynthetic_process
IMPTAPA2N4940_1	organonitrogen_compound_biosynthetic_process
IMPTAPA2N12537_1	organonitrogen_compound_biosynthetic_process
IMPTAPA2N29267_1	organonitrogen_compound_biosynthetic_process
IMPTAPA2N6540_1	organonitrogen_compound_biosynthetic_process
IMPTAPA2N36942_1	organonitrogen_compound_biosynthetic_process
IMPTAPA2N24974_1	organonitrogen_compound_biosynthetic_process
IMPTAPA2N14406_1	organonitrogen_compound_biosynthetic_process
IMPTAPA2N47628_1	organonitrogen_compound_biosynthetic_process
IMPTAPA2N2144_1	organonitrogen_compound_biosynthetic_process
IMPTAPA2N51772_1	organonitrogen_compound_biosynthetic_process
IMPTAPA2N53218_1	organonitrogen_compound_biosynthetic_process
IMPTAPA2N7679_1	organonitrogen_compound_biosynthetic_process
IMPTAPA2N50783_1	organonitrogen_compound_biosynthetic_process
IMPTAPA2N26320_1	organonitrogen_compound_biosynthetic_process
IMPTAPA2N2818_1	organonitrogen_compound_biosynthetic_process
IMPTAPA2N47095_1	organonitrogen_compound_biosynthetic_process
IMPTAPA2N7868_1	organonitrogen_compound_biosynthetic_process
IMPTAPA2N16082_1	organonitrogen_compound_biosynthetic_process
IMPTAPA2N15675_1	organonitrogen_compound_biosynthetic_process
IMPTAPA2N16062_1	organonitrogen_compound_biosynthetic_process
IMPTAPA2N23057_1	organonitrogen_compound_biosynthetic_process
IMPTAPA2N2155_1	organonitrogen_compound_biosynthetic_process
IMPTAPA2N29508_1	organonitrogen_compound_biosynthetic_process
IMPTAPA2N43963_1	organonitrogen_compound_biosynthetic_process
IMPTAPA2N48433_1	organonitrogen_compound_biosynthetic_process
IMPTAPA2N44143_1	organonitrogen_compound_biosynthetic_process
IMPTAPA2N32437_1	organonitrogen_compound_biosynthetic_process
IMPTAPA2N130_1	organonitrogen_compound_biosynthetic_process
IMPTAPA2N39338_1	organonitrogen_compound_biosynthetic_process
IMPTAPA2N17757_1	multicellular_organismal_process
IMPTAPA2N38323_1	multicellular_organismal_process
IMPTAPA2N13473_1	multicellular_organismal_process
IMPTAPA2N21328_1	multicellular_organismal_process
IMPTAPA2N14728_1	multicellular_organismal_process
IMPTAPA2N51064_1	multicellular_organismal_process
IMPTAPA2N7277_1	multicellular_organismal_process
IMPTAPA2N13796_1	multicellular_organismal_process
IMPTAPA2N50237_1	multicellular_organismal_process
IMPTAPA2N49275_1	multicellular_organismal_process
IMPTAPA2N19692_1	multicellular_organismal_process
IMPTAPA2N49297_1	multicellular_organismal_process
IMPTAPA2N46780_1	multicellular_organismal_process
IMPTAPA2N4940_1	multicellular_organismal_process
IMPTAPA2N53809_1	multicellular_organismal_process
IMPTAPA2N43878_1	multicellular_organismal_process
IMPTAPA2N1523_1	multicellular_organismal_process
IMPTAPA2N29891_1	multicellular_organismal_process
IMPTAPA2N31674_1	multicellular_organismal_process
IMPTAPA2N40577_1	multicellular_organismal_process
IMPTAPA2N30614_1	multicellular_organismal_process
IMPTAPA2N13519_1	multicellular_organismal_process
IMPTAPA2N2144_1	multicellular_organismal_process
IMPTAPA2N46925_1	multicellular_organismal_process
IMPTAPA2N18086_1	multicellular_organismal_process
IMPTAPA2N11277_1	multicellular_organismal_process
IMPTAPA2N33800_1	multicellular_organismal_process
IMPTAPA2N22367_1	multicellular_organismal_process
IMPTAPA2N5394_1	multicellular_organismal_process
IMPTAPA2N48443_1	multicellular_organismal_process
IMPTAPA2N39338_1	multicellular_organismal_process
